# Supplementary material for: Genetic control of abiotic stress-related specialized metabolites in sunflower
Source: BMC Genomics. 2024 Feb 20;25:199. doi: 10.1186/s12864-024-10104-9 (PMC10877922; doi:10.1186/s12864-024-10104-9)
Supplement: Supplementary file 3 — Supplementary Material 3. [file 12864_2024_10104_MOESM3_ESM.xlsx]

## Sheet: Supplementary table S01
	Supplementary table S01. Normalized intensities of the 2,557 LC-MS features retained after the removal of redundancy due to isotopes and adducts and measured in the leaves of 450 sunflower hybrids. The first column corresponds to the names of the hybrids, whose naming is based on indicating their respective female and male parental lines separated by an underscore.
	Sample name	M203T379	M600T270	M330T484	M119T448	M243T146	M320T281	M455T508	M239T110	M466T267	M234T286	M299T270	M497T445	M531T503	M295T270	M191T629	M219T532	M316T471	M165T665	M187T389	M157T673	M371T221	M306T135	M251T247	M135T273	M91T134	M243T308	M349T110	M91T258	M538T212	M492T316	M223T472	M265T439	M530T459	M528T606	M439T487	M160T342	M195T209	M174T600	M422T203	M157T647	M367T289	M197T121	M177T389	M354T222_1	M519T450	M509T652	M81T100	M119T312
	CSF1_ES45	0.0995	0.0323	0.0594	0.0541	0.0972	0.0086	0.0754	0.0664	0.1159	0.1588	0.0765	0.2556	0.0220	0.0747	0.1179	0.0669	0.0439	0.1595	0.0639	0.0586	0.0677	0.1536	0.0434	0.0640	0.1755	0.0078	0.0814	0.1237	0.0432	0.0217	0.0651	0.0853	0.1467	0.2364	0.0295	0.0299	0.0716	0.1204	0.0953	0.1787	0.1755	0.0891	0.0690	0.1230	0.0999	0.0799	0.1182	0.0631
	CSF1_HAS54	0.1091	0.1300	0.1309	0.0825	0.1112	0.1055	0.0252	0.0826	0.1042	0.0940	0.1139	0.1785	0.2496	0.1265	0.0691	0.0547	0.1339	0.0610	0.0616	0.1211	0.0809	0.0408	0.1189	0.1836	0.0699	0.1756	0.1184	0.1451	0.0854	0.0838	0.1112	0.0779	0.0901	0.1233	0.0998	0.0956	0.0866	0.0807	0.0693	0.1335	0.1765	0.0499	0.0939	0.0363	0.1340	0.0800	0.1399	0.0662
	CSF1_PNS1	0.1165	0.1404	0.0800	0.0440	0.1086	0.0578	0.0718	0.0825	0.1059	0.1091	0.1080	0.1455	0.0340	0.1165	0.0290	0.0486	0.0518	0.0773	0.1802	0.0607	0.0514	0.1254	0.0925	0.0781	0.0994	0.0230	0.0436	0.1683	0.0735	0.0294	0.0755	0.0621	0.1136	0.3391	0.0921	0.0390	0.1205	0.0875	0.0894	0.1067	0.1511	0.0410	0.0629	0.1066	0.1363	0.1076	0.1533	0.0297
	CSF1_RA36RM	0.0706	0.1433	0.0856	0.0781	0.0882	0.0684	0.0834	0.1335	0.0786	0.0954	0.0818	0.0814	0.0906	0.0836	0.0691	0.0961	0.1943	0.1172	0.0921	0.0368	0.1149	0.0814	0.1073	0.0956	0.1176	0.1662	0.0840	0.0989	0.0715	0.0275	0.1086	0.0610	0.1388	0.1787	0.1377	0.0676	0.0552	0.0720	0.0973	0.0870	0.2308	0.0409	0.0818	0.0889	0.0638	0.1195	0.1273	0.0667
	CSF1_SF259	0.1050	0.1862	0.0547	0.0478	0.0974	0.0822	0.0979	0.0821	0.1205	0.1684	0.0815	0.2013	0.3630	0.1255	0.1150	0.0547	0.0595	0.0196	0.0512	0.0700	0.0832	0.0978	0.0482	0.0955	0.0886	0.0855	0.0605	0.0560	0.0406	0.0196	0.1513	0.0802	0.1783	0.1920	0.0603	0.1557	0.0680	0.1002	0.0704	0.0644	0.1413	0.0811	0.0748	0.0692	0.1463	0.1203	0.1000	0.0921
	CSF1_SF280	0.1397	0.1511	0.0582	0.0419	0.0913	0.1035	0.0754	0.1003	0.1393	0.0034	0.1263	0.0996	0.0777	0.0931	0.0439	0.0416	0.0415	0.1560	0.1244	0.0198	0.1248	0.1388	0.1164	0.0880	0.0764	0.1942	-0.0666	0.1154	0.0495	0.0952	0.0821	0.1037	0.0971	0.6282	0.0782	0.0518	-0.0897	0.1380	0.1060	0.1164	0.1324	0.0613	0.0965	0.1022	0.0924	0.0212	0.1141	0.0598
	CSF1_SF302	0.0995	0.1342	0.2059	0.0767	0.0958	0.0604	0.2201	0.1005	0.1131	0.1420	0.1324	0.1178	0.0555	0.0926	0.0381	0.0498	0.1077	0.1602	0.0824	0.0977	0.0881	0.0466	0.0727	0.0855	0.1029	0.0971	0.0509	0.1269	0.0693	0.1688	0.0915	0.0907	0.0546	0.1940	0.0843	0.0815	0.0522	0.0434	0.0864	0.0949	0.1283	0.1287	0.0947	0.0437	0.1041	0.0573	0.1799	0.0499
	CSF1_SF330	0.0659	0.1435	0.0715	0.0814	0.0657	0.0890	0.1110	0.1261	0.0557	0.1500	0.1210	0.1561	-0.0009	0.0905	0.1372	0.1643	0.0702	0.0404	0.0913	0.0990	0.1457	0.1454	0.1644	0.1068	0.0969	0.0922	0.1294	0.1385	0.1323	0.0551	0.1208	0.1046	0.1576	0.1238	0.1110	0.0431	0.1196	0.1204	0.1303	0.1297	0.1882	0.1239	0.1100	0.0768	0.1314	0.0862	0.1296	0.1087
	CSF1_SF332	0.0676	0.1422	0.0679	0.0682	0.0698	0.0266	0.2152	0.0895	0.1540	0.0745	0.0984	0.1673	0.0025	0.0683	0.1402	0.0647	0.0707	0.1128	0.0613	0.0892	0.0931	0.1158	0.0497	0.0559	0.0755	0.1044	0.1581	0.1332	0.1287	0.0377	0.0908	0.0792	0.0893	0.1648	0.0588	0.0439	0.1148	0.1677	0.0647	0.0990	0.1211	0.1278	0.0893	0.0618	0.0801	0.1155	0.1442	0.1193
	CSF1_SF336	0.1335	0.1604	0.0706	0.2111	0.0887	0.0084	0.3356	0.1675	0.0186	-0.0657	0.0630	0.0491	0.1745	0.1267	0.0497	0.0436	0.1762	0.0380	0.0675	0.0642	0.1521	0.0809	0.0485	0.1994	0.1306	0.2102	0.1651	0.0557	0.0463	0.1018	0.0427	0.1149	0.1181	0.4409	0.1228	0.1714	0.0521	0.1174	0.0716	0.0505	0.0308	0.0401	0.0908	0.0203	0.0772	0.0471	0.1036	0.1314
	CSF1_SF337	0.1522	0.0352	0.0619	0.0505	0.1012	0.0804	0.0859	0.1393	0.0960	0.3153	0.1278	0.1516	0.2444	0.1193	0.0447	0.0342	0.0608	0.0294	0.0612	0.0389	0.0903	0.0197	0.0533	0.0980	0.4093	0.1472	0.0604	0.1990	0.0921	0.0576	0.0571	0.2423	0.1272	0.1612	0.0319	0.2020	0.0275	0.0814	0.0211	0.0457	0.0594	0.0179	0.0734	0.0477	0.0219	0.0600	0.0662	0.0512
	CSF1_SF342	0.0945	0.1485	0.0813	0.1202	0.1095	0.0770	0.1402	0.1298	0.1310	0.1337	0.1263	0.1770	0.2877	0.0965	0.1077	0.0536	0.0616	0.0680	0.0573	0.0901	0.0853	0.1941	0.0347	0.0951	0.0978	0.1123	0.1068	0.1044	0.0796	0.1184	0.1058	0.2938	0.1412	0.2251	0.0704	0.1896	0.0742	0.0853	0.3624	0.0424	0.1800	0.0959	0.1063	0.1014	0.1220	0.0533	0.1301	0.1203
	CSF1_SF347	0.1325	0.1333	0.0632	0.0562	0.0744	0.0548	0.1038	0.1116	0.0239	0.0833	0.2134	0.1188	0.0643	0.1026	0.0289	0.0873	0.0354	0.0178	0.0537	0.0663	0.0572	0.1174	0.0510	0.0470	0.1422	0.1300	0.1579	0.1085	0.0876	0.0528	0.0790	0.0704	0.1335	0.3072	0.0777	0.1198	0.0749	0.0592	0.0708	0.1168	0.0494	0.0746	0.0533	0.0477	0.0831	0.1302	0.1486	0.0386
	CSF2_MSR1	0.0491	0.1168	0.0715	0.1030	0.1025	0.1023	0.3965	0.0583	0.2497	0.0999	0.0570	0.2255	0.0226	0.0582	0.1271	0.0383	0.0845	0.0663	0.0633	0.0664	0.0772	0.1736	0.0585	0.0638	0.0798	0.0687	0.1203	0.1064	0.0611	0.1776	0.0843	0.0654	0.0978	0.1185	0.0688	0.0407	0.0722	0.0959	0.0295	0.1085	0.0786	0.0560	0.1150	0.0695	0.1427	0.0686	0.0910	0.0531
	CSF2_SF257	0.0572	0.1109	0.0486	0.0503	0.0922	0.0249	0.1042	0.0376	0.1094	0.1589	0.0677	0.2804	0.0146	0.0494	0.0419	0.0241	0.0204	0.0292	0.0576	0.0884	0.0564	0.1277	0.0512	0.0506	0.1020	0.0101	0.0311	0.1247	0.0725	0.2294	0.1588	0.1281	0.2020	0.0094	0.0729	0.0657	0.0666	0.1064	0.0949	0.0553	0.1189	0.1012	0.0768	0.1118	0.1833	0.0695	0.1103	0.0636
	CSF2_SF268	0.0820	0.1301	0.0564	0.0556	0.0812	0.1160	0.0757	0.0687	0.1283	0.0867	0.1156	0.0340	0.0623	0.0578	0.0179	0.0752	0.2950	0.0739	0.0710	0.0757	0.1288	0.0441	0.0294	0.0786	0.1137	0.1686	0.0425	0.1757	0.0733	0.1250	0.0573	0.0486	0.0757	-0.0080	0.1306	0.0682	0.0711	0.0974	0.0431	0.0984	0.1950	0.0724	0.1098	0.0792	0.0487	0.0746	0.0754	0.0578
	CSF2_SF278	0.0666	0.1247	0.0306	0.0573	0.0702	0.0924	0.0966	0.0835	0.1449	0.0747	0.0752	0.0591	0.0250	0.0286	0.0604	0.0325	0.0545	0.0230	0.0647	0.1113	0.0934	0.0394	0.0401	0.0434	0.2308	0.0741	0.0600	0.0632	0.0395	0.1785	0.0954	0.0967	0.1760	0.1667	0.0959	0.0541	0.0618	0.1025	0.0726	0.0949	0.1140	0.0770	0.1026	0.1987	0.0806	0.0702	0.0759	0.0813
	CSF2_SF282	0.1611	0.0918	0.0811	0.0702	0.1042	0.0860	0.2020	0.1263	0.1693	0.1528	0.0927	0.1574	0.0357	0.0712	0.0642	0.0973	0.1340	0.0785	0.0974	0.0649	0.1252	0.1113	0.0542	0.0506	0.0968	0.0021	0.0917	0.1008	0.0771	0.2142	0.1078	0.1206	0.0892	0.0304	0.0694	0.0486	0.0817	0.1535	0.0709	0.0993	0.1554	0.1275	0.1462	0.1404	0.1189	0.0651	0.0868	0.1090
	CSF2_SF295	0.2099	0.1676	0.0417	0.0725	0.0935	0.1177	0.0843	0.1332	0.1149	0.1494	0.1348	0.0251	0.1414	0.0816	0.0306	0.0365	0.1831	0.0209	0.1080	0.0464	0.1232	0.1510	0.0497	0.0876	0.1273	0.1648	0.0543	0.0437	0.0655	0.2329	0.0538	0.0518	0.0890	0.0175	0.1101	0.1791	0.0992	0.0687	0.1108	0.0688	0.1935	0.0959	0.0914	0.0138	0.0993	0.0466	0.1145	0.0889
	CSF2_SF306	0.0863	0.1284	0.0654	0.0619	0.0757	0.0612	0.0470	0.1114	0.0652	0.1680	0.0950	0.2784	0.0186	0.0834	0.0156	0.0503	0.0434	0.0922	0.1193	0.0978	0.0600	0.1722	0.0199	0.0410	0.0800	0.0798	0.0662	0.1368	0.0157	0.1921	0.0898	0.1242	0.1022	-0.0373	0.0814	0.0326	0.0571	0.1810	0.1006	0.1954	0.0616	0.1449	0.0715	0.1020	0.0594	0.0948	0.0482	0.1306
	CSF2_SF307	0.0616	0.1339	0.0504	0.1350	0.0787	0.0761	0.1104	0.1299	0.1495	0.0277	0.2734	0.0456	0.0257	0.1004	0.0540	0.0542	0.0849	0.0343	0.1049	0.0653	0.0867	0.1022	0.0943	0.0550	0.1877	0.1901	0.1079	0.1224	0.0567	0.1320	0.0964	0.0620	0.0998	0.0022	0.0702	0.0519	0.0733	0.0875	0.0803	0.1023	0.1851	0.0535	0.0902	0.0245	0.0608	0.0529	0.1044	0.0566
	CSF2_SF308	0.0515	0.1087	0.0534	0.1101	0.0809	0.0773	0.2510	0.1219	0.1269	0.1882	0.0863	0.0276	0.0451	0.0759	0.0388	0.0903	0.1174	0.1568	0.0704	0.0777	0.1153	0.0505	0.0624	0.0645	0.1243	0.1689	0.0697	0.1041	0.0381	0.1913	0.0929	0.0613	0.1287	-0.0093	0.0909	0.0712	0.0598	0.0861	0.1702	0.1323	0.1622	0.0753	0.1285	0.0409	0.0685	0.0608	0.1034	0.1581
	CSF2_SF320	0.0703	0.1772	0.0935	0.0820	0.0626	0.0907	0.1965	0.1456	0.1801	0.1113	0.1518	0.0593	0.1373	0.1018	0.0699	0.0388	0.0809	0.0335	0.0475	0.1176	0.0728	0.1583	0.0286	0.0664	0.1309	0.0555	0.0616	0.1113	0.0032	0.1747	0.0590	0.1100	0.1174	-0.0329	0.0504	0.1242	0.0803	0.0578	0.1186	0.0788	0.0571	0.0829	0.0766	0.0926	0.0469	0.0876	0.1213	0.1397
	CSF2_SLT026	0.0511	0.1380	0.0758	0.0561	0.0896	0.0678	0.0721	0.1276	0.0738	0.0492	0.0808	0.1066	0.0277	0.0777	0.1505	0.0664	0.0732	0.0419	0.0397	0.0805	0.0625	0.1167	0.0407	0.0375	0.0915	0.0099	0.0506	0.0844	0.0323	0.2009	0.1011	0.0607	0.1002	0.0893	0.0595	0.0483	0.0756	0.1280	0.1782	0.1056	0.1991	0.1149	0.0608	0.1386	0.0858	0.0609	0.1366	0.0787
	ES03_RA36RM	0.1376	0.0727	0.1064	0.0599	0.0729	0.0946	0.0743	0.1210	0.1005	0.1849	0.0822	0.0488	0.1237	0.1014	0.0576	0.1925	0.1974	0.0264	0.1545	0.0627	0.1434	0.0709	0.1566	0.1108	0.1901	0.1484	0.1393	0.1059	0.1227	0.0895	0.1071	0.0459	0.1415	0.0212	0.1752	0.1988	0.0790	0.0271	0.0644	0.1031	0.1538	0.0697	0.0936	0.1010	0.1333	0.0705	0.1278	0.1260
	ES03_RHA420	0.0648	0.2085	0.1473	0.0849	0.0685	0.1037	0.0588	0.1048	0.1134	0.0966	0.1357	0.1620	0.1026	0.1600	0.1584	0.0847	0.1211	0.0663	0.1584	0.0557	0.0704	0.2427	0.0894	0.1101	0.1242	0.0930	0.1260	0.1025	0.1157	0.1702	0.1437	0.1803	0.1810	0.2273	0.0818	0.1141	0.0865	0.0627	0.1192	0.1076	0.0976	0.0920	0.1232	0.0916	0.0705	0.0718	0.1654	0.1113
	ES03_SF257	0.1271	0.1618	0.0683	0.0379	0.0851	0.1189	0.0500	0.1227	0.0456	0.1677	0.1054	0.0676	0.1809	0.1212	0.0406	0.0809	0.0938	0.0402	0.0822	0.0516	0.1225	0.1423	0.1951	0.0607	0.1482	0.1199	0.0344	0.1362	0.1300	0.1050	0.1141	0.0701	0.0813	0.0278	0.1817	0.1190	0.0909	0.0328	0.0747	0.0706	0.2069	0.0485	0.1519	0.0350	0.0802	0.0796	0.1077	0.1231
	ES03_SF278	0.0538	0.1264	0.0840	0.1576	0.1054	0.1051	0.0726	0.1651	0.1265	0.1121	0.0927	0.0510	0.1319	0.1185	0.0933	0.0872	0.0484	0.0351	0.0391	0.0730	0.1614	0.0740	0.1183	0.0881	0.0706	0.1005	-0.0314	0.1123	0.0887	0.1359	0.0763	0.1705	0.0878	0.1252	0.1522	0.0759	-0.1338	0.0978	0.1292	0.0969	0.1567	0.0730	0.0742	0.0958	0.1003	0.0629	0.0656	0.0937
	ES03_SF280	0.0819	0.2191	0.0576	0.0829	0.1301	0.1169	0.0522	0.1514	0.1541	0.0874	0.0879	0.1143	0.1043	0.1388	0.0879	0.0524	0.0364	0.1146	0.0560	0.1260	0.1250	0.1175	0.1018	0.0824	0.1312	0.0977	0.1784	0.0978	0.1371	0.1593	0.1188	0.1334	0.1245	0.2243	0.1192	0.0861	0.0828	0.1081	0.1662	0.0730	0.1455	0.1076	0.0782	0.1176	0.0617	0.1118	0.1416	0.1035
	ES03_SF281	0.1062	0.0924	0.0218	0.0549	0.0793	0.0346	0.1249	0.0440	0.0329	0.0716	0.0942	0.1469	0.0003	0.1612	0.2119	0.1161	0.0148	0.0732	0.0271	-0.0041	0.0895	0.1158	0.0265	0.0506	0.1003	0.0280	0.0060	0.1286	0.1628	0.0971	0.1121	0.0632	0.0830	0.1494	0.0459	0.0680	0.1271	0.0890	0.0591	0.0633	0.1712	0.0807	0.6041	0.3116	0.1525	0.3036	0.1459	0.0442
	ES03_SF302	0.0586	0.1013	0.0729	0.0838	0.0927	0.0725	0.1785	0.1183	0.0714	0.1566	0.1308	0.0775	0.0842	0.1311	0.0235	0.0636	0.0822	0.0413	0.1044	0.0795	0.1177	0.0582	0.1851	0.1315	0.1008	0.1044	0.0318	0.1132	0.2179	0.1748	0.0677	0.0829	0.1149	0.0300	0.1274	0.0902	0.0965	0.0453	0.1013	0.0736	0.1008	0.0770	0.1120	0.0511	0.1302	0.0920	0.1311	0.0895
	ES03_SF320	0.0898	0.1546	0.1034	0.0765	0.0725	0.0988	0.0922	0.1679	0.1054	0.0308	0.0746	0.0590	0.1495	0.1170	0.0654	0.0568	0.0759	0.0072	0.0929	0.1029	0.0999	0.2572	0.1630	0.1106	0.0967	0.0081	0.1284	0.1177	0.1350	0.1452	0.0843	0.1595	0.0803	0.0056	0.0652	0.1931	0.0527	0.1532	0.1581	0.0889	0.0854	0.1270	0.0738	0.0645	0.0965	0.0979	0.1196	0.0953
	ES03_SF330	0.0804	0.1418	0.0495	0.0628	0.0519	0.0878	0.1044	0.1595	0.0775	0.3062	0.1645	0.0994	0.0254	0.1307	0.0416	0.0978	0.0536	0.0363	0.0888	0.0556	0.0965	0.1339	0.1117	0.0798	0.1241	0.0188	0.1679	0.0969	0.2194	0.1621	0.0860	0.0902	0.1800	0.0174	0.0989	0.0412	0.0855	0.0937	0.0928	0.1562	0.1432	0.0782	0.1011	0.0852	0.0909	0.1025	0.1457	0.0785
	ES03_SF337	0.2890	0.0820	0.0588	0.0486	0.0584	0.0809	0.0569	0.1802	0.0335	0.3832	0.1538	0.1614	0.4246	0.1367	0.0435	0.0600	0.0909	0.0456	0.0486	0.0695	0.1139	0.1628	0.0652	0.1611	0.1908	0.1474	0.1298	0.1516	0.0549	0.1096	0.0803	0.2834	0.0980	-0.0104	0.0639	0.1259	0.0459	0.0733	0.0895	0.1163	0.1204	0.0453	0.0991	0.0985	0.0662	0.0519	0.1077	0.0826
	ES06_HAS54	0.0579	0.1511	0.0529	0.0963	0.0515	0.0771	0.0377	0.1412	0.0602	0.1409	0.1374	0.0595	0.0282	0.1344	0.1577	0.0580	0.0626	0.0187	0.0960	0.0770	0.0803	0.1833	0.1336	0.0915	0.0830	0.0466	0.0615	0.0855	0.1851	0.1710	0.0887	0.0638	0.1190	0.1783	0.1072	0.0820	0.0629	0.0668	0.2176	0.0662	0.1087	0.0756	0.1029	0.0429	0.0761	0.0387	0.1528	0.0882
	ES06_MSR1	0.0587	0.1643	0.0508	0.0441	0.1045	0.0915	0.1939	0.1621	0.0768	0.1474	0.0792	0.1003	0.0461	0.0875	0.1149	0.0552	0.0699	0.1328	0.0895	0.0807	0.0644	0.1221	0.0700	0.1593	0.1604	0.0504	0.0513	0.1296	0.0780	0.2229	0.1078	0.0987	0.0992	0.1553	0.0483	0.0388	0.0853	0.0647	0.0462	0.1027	0.1042	0.0571	0.1458	0.0318	0.1298	0.1542	0.0618	0.0423
	ES06_RA36RM	0.0475	0.1650	0.0722	0.0482	0.0844	0.0832	0.0381	0.1686	0.0902	0.1288	0.0749	0.0746	0.0461	0.0564	0.1730	0.0689	0.1206	0.0644	0.0486	0.0439	0.0753	0.1265	0.0615	0.0714	0.1495	-0.0057	0.1058	0.0919	0.0860	0.0530	0.1177	0.0801	0.0969	0.1357	0.0666	0.0533	0.0899	0.0437	0.1559	0.0780	0.1457	0.0851	0.1082	0.0624	0.0861	0.1376	0.1828	0.1195
	ES06_SF257	0.0926	0.1075	0.0509	0.0594	0.0578	0.0609	0.0274	0.0895	0.0501	0.1342	0.0647	0.6097	0.0883	0.0922	0.1426	0.0593	0.0487	0.0498	0.0700	0.0838	0.0421	0.1253	0.0908	0.0619	0.1123	0.0246	0.0726	0.1134	0.1041	0.2533	0.1310	0.0818	0.1732	0.0731	0.0475	0.0986	0.0966	0.0637	0.0369	0.0809	0.1472	0.0934	0.1140	0.0455	0.1125	0.1752	0.0620	0.0541
	ES06_SF278	0.0850	0.1081	0.0982	0.0526	0.0945	0.0910	0.0264	0.1475	0.0821	0.0964	0.0947	0.0355	0.0466	0.0577	0.0705	0.0584	0.0347	0.0635	0.1476	0.0970	0.0728	0.2188	0.1033	0.0978	0.1069	0.0540	0.1632	0.0056	0.1448	0.2000	0.0912	0.0735	0.0620	0.0941	0.0937	0.0656	0.0464	0.0464	0.1406	0.0915	0.0668	0.0693	0.0996	0.0236	0.1179	0.0431	0.0952	0.0619
	ES06_SF279	0.0748	0.1764	0.0085	0.0455	0.0891	0.0697	0.0867	0.0811	0.0721	0.1967	0.0941	0.0889	0.0147	0.0702	0.1561	0.0549	0.0369	0.0818	0.0532	0.1101	0.0410	0.1769	0.0347	0.0412	0.1102	0.0350	0.1917	0.0968	0.1140	0.3003	0.1224	0.0940	0.1138	0.1208	0.0615	0.0315	0.0826	0.1062	0.0817	0.0513	0.1105	0.0707	0.0887	0.1604	0.1290	0.0480	0.1542	0.0502
	ES06_SF280	0.0640	0.1409	0.0104	0.0575	0.0736	0.0478	0.0555	0.1125	0.0259	0.0953	0.0737	0.1590	0.0258	0.0575	0.1195	0.0395	0.0116	0.1608	0.1400	0.1326	0.0700	0.1865	0.0288	0.1054	0.1103	0.0250	0.0809	0.1088	0.0908	0.1451	0.1062	0.1424	0.1267	0.1448	0.0365	0.0232	0.0737	0.0872	0.1275	0.0980	0.1070	0.1435	0.0618	0.2249	0.0673	0.0616	0.0724	0.0607
	ES06_SF302	0.0625	0.1222	0.1063	0.0948	0.1131	0.0848	0.1044	0.1374	0.0750	0.1626	0.1293	0.0635	0.0464	0.0869	0.0785	0.0832	0.0835	0.1068	0.0533	0.0957	0.0891	0.1175	0.1678	0.1006	0.1139	0.0654	0.0932	0.1333	0.2455	0.3164	0.0994	0.0969	0.1229	0.1134	0.0708	0.0424	0.0470	0.0469	0.0917	0.0565	0.1340	0.1009	0.1334	0.0575	0.0972	0.0904	0.1446	0.0714
	ES06_SF307	0.0792	0.1062	0.0667	0.1063	0.0869	0.0950	0.0161	0.1508	0.0645	0.1329	0.1008	0.1198	-0.0135	0.1214	0.0108	0.0815	0.0412	0.0886	0.0584	0.1422	0.0620	0.1253	0.0764	0.0542	0.1138	0.1169	0.1603	0.1905	0.0740	0.0526	0.0504	0.0664	0.1429	0.0024	0.1350	0.0332	0.0830	0.2024	0.2742	0.0820	0.0657	0.1053	0.0877	0.0391	0.0809	0.3004	0.1006	0.1577
	ES06_SF308	0.1011	0.0808	0.0664	0.0883	0.0808	0.0753	0.0446	0.1543	0.0942	0.1790	0.0772	0.0287	0.0396	0.0751	0.0893	0.0566	0.0525	0.0551	0.0451	0.0510	0.0613	0.0629	0.1242	0.1150	0.1286	0.0175	0.0926	0.1253	0.1583	0.2491	0.0806	0.0490	0.1032	0.1273	0.0750	0.0594	0.0740	0.0496	0.1004	0.3011	0.1672	0.1368	0.1374	0.0191	0.0831	0.0739	0.1621	0.1289
	ES06_SF320	0.0704	0.1374	0.1449	0.0539	0.0770	0.0910	0.0056	0.1238	0.1000	0.0894	0.1036	0.0572	0.1516	0.0923	0.0764	0.0561	0.0395	0.0368	0.0842	0.1006	0.0505	0.2179	0.1479	0.1324	0.1219	-0.0132	0.0674	0.0994	0.1664	0.2251	0.0667	0.1246	0.0877	0.0920	0.0524	0.2014	0.0839	0.0468	0.1434	0.0694	0.0714	0.0658	0.1071	0.0159	0.0693	0.0892	0.1409	0.0332
	ES06_SF330	0.1398	0.0668	0.1847	0.0945	0.0738	0.0817	0.1150	0.1537	0.0499	0.1760	0.0955	0.0614	0.0325	0.0727	0.0896	0.0781	0.1568	0.0733	0.0920	0.0669	0.1273	0.1471	0.0846	0.1193	0.1276	0.0064	0.2438	0.1284	0.2673	0.1392	0.1077	0.0798	0.0939	0.0817	0.0637	0.0448	0.0498	0.0457	0.0681	0.1298	0.0683	0.0707	0.1453	0.0502	0.0775	0.1478	0.0705	0.0379
	ES06_SF332	0.0713	0.1601	0.0656	0.0769	0.0640	0.0676	0.0952	0.1159	0.0774	0.1079	0.0839	0.0453	0.0147	0.0897	0.1309	0.0592	0.0685	0.0377	0.0423	0.0660	0.0742	0.1471	0.0723	0.0951	0.0869	0.0859	0.0798	0.1228	0.1309	0.2090	0.0935	0.0669	0.0701	0.0811	0.0624	0.0677	0.0999	0.0317	0.0899	0.0558	0.1941	0.1247	0.0883	0.0355	0.0544	0.1953	0.1194	0.0509
	ES06_SF337	0.1632	0.1164	0.0614	0.1740	0.0425	0.0740	0.0613	0.1852	0.0216	0.2476	0.0775	0.1075	0.0508	0.1321	0.0955	0.0496	0.0483	0.0402	0.0489	0.0570	0.1746	0.3442	0.0316	0.1581	0.1426	0.0860	0.1318	0.1237	0.0989	0.1704	0.0370	0.2703	0.0933	0.1942	0.0477	0.2112	0.0498	0.0485	0.0891	0.0650	0.0654	0.0643	0.0994	0.0882	0.0637	0.1134	0.0696	0.0769
	MSF1_HAS54	0.0643	0.1480	0.0625	0.0630	0.1168	0.1182	0.0202	0.1107	0.1374	0.0859	0.0944	0.0538	0.2343	0.1135	0.1443	0.0560	0.1630	0.0334	0.1193	0.0468	0.0808	0.1137	0.1397	0.0898	0.1177	0.0076	0.0642	0.1527	0.0623	0.0385	0.0924	0.0667	0.0867	-0.0005	0.1225	0.1291	0.0897	0.1220	0.0804	0.0594	0.2114	0.1162	0.0616	0.0257	0.0809	0.1092	0.1206	0.0608
	MSF1_RA36RM	0.1030	0.1508	0.1409	0.0454	0.1013	0.1041	0.0253	0.1213	0.1032	0.1098	0.1816	0.0600	0.0246	0.0488	0.0333	0.1366	0.2041	0.0735	0.0977	0.0824	0.0759	0.0941	0.0777	0.1660	0.0533	-0.0249	0.1037	0.1376	0.1699	0.0259	0.0929	0.0495	0.1567	-0.0063	0.0948	0.0735	0.0297	0.0838	0.0943	0.0797	0.1701	0.0976	0.0556	0.0903	0.0758	0.0732	0.0852	0.0473
	MSF1_SF268	0.1146	0.1686	0.0944	0.0663	0.1154	0.0856	0.0086	0.1050	0.1304	0.0939	0.1032	0.0467	0.0765	0.1170	0.0440	0.1237	0.3546	0.0684	0.0620	0.0729	0.1342	0.1046	0.0659	0.0842	0.0940	-0.0047	0.0616	0.1388	0.1068	0.0649	0.0791	0.0471	0.0756	-0.0022	0.0835	0.0780	0.0628	0.0630	0.1067	0.0850	0.2061	0.1015	0.0686	0.0715	0.0886	0.1026	0.1259	0.0526
	MSF1_SF280	0.1118	0.1882	0.0779	0.0697	0.0955	0.0814	0.0249	0.0825	0.1230	0.0177	0.1639	0.1531	0.0298	0.0831	0.1519	0.0537	0.0527	0.0812	0.1077	0.1319	0.0627	0.1858	0.0493	0.0551	0.0865	0.0314	0.1192	0.1276	0.0780	0.0345	0.0746	0.1376	0.1269	0.1912	0.0303	0.0483	0.0577	0.1412	0.0858	0.2251	0.1152	0.2733	0.0521	0.1516	0.1074	0.0491	0.1259	0.0582
	MSF1_SF282	0.0734	0.1468	0.1272	0.0506	0.0919	0.0771	0.0870	0.0587	0.0910	0.1602	0.0708	0.1404	0.0372	0.0916	0.0899	0.1069	0.1361	0.0413	0.1000	0.0668	0.1198	0.1165	0.1560	0.0841	0.1305	0.0735	0.1300	0.1473	0.0840	0.1478	0.1304	0.0972	0.1182	0.2108	0.0734	0.0859	0.1634	0.0740	0.1330	0.0680	0.0679	0.0893	0.1259	0.0954	0.1152	0.0716	0.1990	0.0568
	MSF1_SF295	0.0771	0.1559	0.1442	0.0716	0.1690	0.1280	0.0420	0.1691	0.1894	0.0989	0.1643	0.0584	0.5393	0.1249	0.0835	0.0664	0.2578	0.0311	0.1044	0.0789	0.1158	0.2388	0.1177	0.1537	0.1082	0.0387	0.1404	0.1620	0.1409	0.0439	0.1431	0.0848	0.1138	0.0676	0.0807	0.2825	0.0898	0.0410	0.1409	0.0666	0.1340	0.1171	0.0869	0.0220	0.0807	0.0530	0.1153	0.0777
	MSF1_SF296	0.1126	0.1287	0.0667	0.0507	0.1095	0.0771	0.0202	0.0603	0.0279	0.1205	0.1040	0.1941	0.0786	0.0821	0.1077	0.0464	0.0429	0.0776	0.1679	0.0655	0.0213	0.0813	0.0585	0.1465	0.2167	0.0169	0.0512	0.0589	0.0555	0.0335	0.1104	0.1399	0.1357	0.1740	0.0144	0.0364	0.0935	0.0849	0.0529	0.0935	0.0870	0.1179	0.1108	0.0644	0.0891	0.1384	0.0971	0.0508
	MSF1_SF302	0.0532	0.1800	0.1482	0.0715	0.1163	0.0846	0.0399	0.0844	0.1055	0.0607	0.0855	0.0460	0.0794	0.1224	0.0453	0.0715	0.1392	0.1032	0.0841	0.0348	0.0594	0.1191	0.1514	0.0699	0.1349	0.0137	0.1001	0.1434	0.1360	0.1860	0.1235	0.0582	0.1607	0.0118	0.0673	0.0903	0.0726	0.0503	0.0919	0.0585	0.1496	0.0758	0.0765	0.0231	0.0466	0.0754	0.0956	0.0687
	MSF1_SF317	0.0962	0.2904	0.1037	0.0354	0.1077	0.1011	0.0286	0.0679	0.1120	0.0088	0.0483	0.1153	0.0392	0.0634	0.0784	0.0747	0.0931	0.1184	0.1296	0.0881	0.0452	0.0873	0.0598	0.0699	0.1062	0.0000	0.0889	0.1681	0.0470	0.0048	0.0909	0.0712	0.0864	0.1745	0.0256	0.0719	0.0830	0.1121	0.0834	0.0782	0.1052	0.1650	0.0583	0.0653	0.0963	0.1336	0.1089	0.0789
	MSF1_SF330	0.0748	0.2017	0.1292	0.0635	0.0819	0.1037	0.0534	0.1147	0.0766	0.1125	0.1156	0.0797	0.0046	0.0813	0.1007	0.0758	0.1089	0.0334	0.0678	0.1026	0.0785	0.1508	0.0891	0.0735	0.0939	0.0274	0.0895	0.1208	0.1266	0.1292	0.1024	0.0784	0.0819	-0.0032	0.0576	0.0485	0.1048	0.1498	0.1367	0.1129	0.2246	0.0842	0.1081	0.0840	0.1129	0.1009	0.1169	0.0635
	MSF1_SF337	0.1450	0.1475	0.0997	0.0470	0.0648	0.0179	0.0369	0.1381	0.1520	0.1208	0.0892	0.1309	0.0182	0.1002	0.1161	0.0634	0.0793	0.0406	0.0629	0.0675	0.0669	0.0780	0.0872	0.1810	0.1257	0.0082	0.1819	0.1620	0.0694	0.0861	0.1084	0.2475	0.1433	-0.0003	0.0463	0.1688	0.0705	0.1135	0.0861	0.0480	0.0145	0.0979	0.0537	0.0841	0.0794	0.0703	0.1267	0.0354
	MSF1_SF342	0.1245	0.1480	0.0515	0.0419	0.0687	0.0562	0.0584	0.0781	0.1075	0.1431	0.0759	0.1773	0.0941	0.0843	0.0685	0.0482	0.0671	0.0198	0.0429	0.0578	0.0564	0.0827	0.0418	0.0744	0.0533	0.0103	0.0623	0.1169	0.0922	0.1445	0.0814	0.0777	0.1237	-0.0030	0.0126	0.1210	0.0565	0.0879	0.0805	0.0459	0.1458	0.0721	0.0686	0.0691	0.0619	0.1393	0.0822	0.0943
	MSF1_SLT026	0.1031	0.1837	0.1409	0.0911	0.1040	0.1186	0.0338	0.1323	0.1038	0.1386	0.1119	0.0493	0.0004	0.0972	0.2359	0.0516	0.1050	0.1065	0.0854	0.0452	0.1101	0.0937	0.0807	0.0515	0.1010	0.0405	0.1135	0.1327	0.0903	0.1055	0.0440	0.0727	0.1494	0.1081	0.0711	0.0331	0.0994	0.1571	0.2107	0.0614	0.1492	0.0999	0.0692	0.0491	0.0896	0.1133	0.1597	0.0607
	MSF2_ES45	0.1142	0.0135	0.0292	0.0556	0.1098	0.0000	0.3670	0.1068	0.0646	0.0932	0.0734	0.3124	-0.0051	0.0764	0.1316	0.0314	0.0506	0.0197	0.1256	0.0757	0.0972	0.0990	0.0308	0.0303	0.1021	0.0244	0.1189	0.2398	0.1493	0.1745	0.0968	0.1166	0.1413	0.2153	0.0549	0.0319	0.0930	0.0819	0.0497	0.0598	0.0548	0.1944	0.0569	0.2577	0.0785	0.2356	0.1113	0.0558
	MSF2_MSR1	0.0583	0.0997	0.0623	0.2004	0.1810	0.0900	0.1061	0.0641	0.1890	0.1190	0.0838	0.2423	0.0541	0.1087	0.3019	0.0476	0.0611	0.0474	0.0901	0.1063	0.1167	0.0795	0.1008	0.1124	0.0644	0.0501	0.1390	0.0438	0.0524	0.1288	0.0984	0.2234	0.0925	0.1351	0.0852	0.0638	0.1527	0.0858	0.0377	0.0744	0.0998	0.0763	0.1190	0.0970	0.1596	0.0755	0.1125	0.0789
	MSF2_PNS1	0.0859	0.1551	0.0578	0.0760	0.1052	0.0273	0.0781	0.0652	0.0931	0.0841	0.0855	0.1330	0.0871	0.0926	0.0566	0.0770	0.0375	0.1432	0.0440	0.0674	0.0443	0.1054	0.0430	0.0434	0.1269	0.0461	0.0526	0.1572	0.1277	0.0302	0.1144	0.1036	0.1340	0.0083	0.0832	0.0565	0.0948	0.1130	0.0729	0.0723	0.1286	0.0979	0.0614	0.1834	0.1214	0.1238	0.0630	0.0582
	MSF2_SF257	0.0446	0.1019	0.0327	0.0527	0.1083	0.0294	0.0625	0.0545	0.0217	0.1064	0.0780	0.1825	0.0666	0.0609	0.0640	0.0756	0.0071	0.0264	0.0448	0.1068	0.0575	0.1269	0.1056	0.0617	0.0818	0.0438	0.0714	0.1358	0.1173	0.0752	0.1257	0.0854	0.1749	0.0032	0.0502	0.0840	0.0709	0.0866	0.0801	0.0884	0.1391	0.0780	0.0953	0.1173	0.0659	0.1288	0.1447	0.0459
	MSF2_SF259	0.1177	0.0987	0.0353	0.1469	0.1123	0.0536	0.1114	0.0984	0.0314	0.1915	0.0610	0.2107	0.0340	0.0504	0.0393	0.0655	0.0346	0.0195	0.0469	0.0350	0.0872	0.0592	0.0731	0.0708	0.1745	0.0420	0.0246	0.1418	0.0867	0.0621	0.1069	0.2677	0.1501	-0.0015	0.0784	0.0343	0.1301	0.0913	0.0975	0.0701	0.1201	0.0600	0.1519	0.2301	0.1222	0.1633	0.1491	0.1000
	MSF2_SF278	0.0889	0.0947	0.0307	0.0572	0.0961	0.1002	0.1056	0.0874	0.1436	0.1441	0.0781	0.0982	0.0176	0.0590	0.1365	0.0351	0.0437	0.0683	0.1340	0.1196	0.0933	0.1381	0.1171	0.0786	0.1554	0.0831	0.0772	0.1006	0.0765	0.0673	0.0976	0.1162	0.0885	0.2139	0.0572	0.0441	0.0600	0.0847	0.0879	0.1619	0.1238	0.0738	0.0547	0.1841	0.0914	0.0357	0.0507	0.0830
	MSF2_SF292	0.0531	0.1187	0.1009	0.0390	0.0791	0.0936	0.1611	0.1059	0.0717	0.1553	0.1244	0.0731	0.0397	0.1356	0.0207	0.0828	0.1891	0.0224	0.1093	0.0339	0.0872	0.0998	0.1071	0.0498	0.1315	0.1249	0.1343	0.1138	0.2000	0.1337	0.0733	0.1006	0.0953	-0.0063	0.1342	0.0631	0.0623	0.0346	0.0866	0.0668	0.0533	0.0869	0.1190	0.0341	0.0757	0.1064	0.0994	0.0475
	MSF2_SF306	0.0552	0.1236	0.0713	0.1247	0.0513	0.0980	0.0294	0.0671	0.1398	0.1140	0.1013	0.1652	0.0075	0.0713	0.0457	0.0631	0.0666	0.0583	0.0956	0.0800	0.1178	0.1259	0.0744	0.0654	0.0745	0.0792	0.0657	0.1185	0.0901	0.0643	0.0564	0.1222	0.1782	-0.0284	0.1325	0.0496	0.0492	0.1272	0.1361	0.1019	0.0794	0.1872	0.0689	0.1211	0.1119	0.2443	0.1550	0.0806
	MSF2_SF307	0.0835	0.0404	0.0800	0.0476	0.0783	0.1249	0.0291	0.1459	0.1217	0.1512	0.1145	0.1203	0.0199	0.1112	0.0431	0.1419	0.1547	0.0183	0.0385	0.0545	0.0596	0.0472	0.0853	0.0349	0.1316	0.1514	0.0705	0.1559	0.0219	0.0509	0.0779	0.0983	0.0952	-0.0093	0.1730	0.0495	0.0893	0.0525	0.0028	0.0594	0.0942	0.0797	0.0699	0.0501	0.0985	0.1965	0.1144	0.0802
	MSF2_SF308	0.0491	0.1483	0.0786	0.2761	0.1296	0.0936	0.1483	0.1282	0.1562	0.0913	0.0939	0.0668	0.0940	0.1105	0.0939	0.1367	0.1120	0.0588	0.0701	0.0672	0.1292	0.1001	0.1825	0.0962	0.1239	0.0365	0.1350	0.1371	0.1759	0.1661	0.0945	0.0828	0.1678	-0.0347	0.0640	0.0494	0.0855	0.0659	0.0945	0.1408	0.1231	0.0961	0.1004	0.0739	0.0906	0.0651	0.1172	0.1224
	MSF2_SF320	0.2328	0.1647	0.0690	0.0830	0.0620	0.0766	0.1498	0.1039	0.0862	0.0776	0.1029	0.1090	0.1167	0.1614	0.0804	0.0468	0.0655	0.0263	0.1127	0.0583	0.0690	0.1981	0.0862	0.1543	0.1126	0.0186	0.1263	0.1056	0.1515	0.1556	0.1169	0.1606	0.1014	0.0172	0.0393	0.1361	0.0567	0.0796	0.1115	0.0855	0.0515	0.1395	0.0622	0.1386	0.0910	0.0658	0.1491	0.0560
	MSF2_SF336	0.1447	0.1741	0.0833	0.0385	0.0812	0.0853	0.4660	0.1251	0.0788	-0.0526	0.1366	0.0529	0.1902	0.1453	0.0314	0.0266	0.0820	0.0373	0.0897	0.0498	0.1292	0.1529	0.0330	0.0570	0.1325	0.1642	0.0896	0.1150	0.1055	0.0496	0.0827	0.1182	0.1442	0.0102	0.1006	0.1375	0.0670	0.0658	0.0756	0.0413	0.0517	0.0620	0.0547	0.0636	0.0783	0.0982	0.1177	0.0784
	MSF2_SF342	0.1176	0.1334	0.0450	0.0779	0.0746	0.0149	0.1813	0.0969	0.0677	0.0778	0.0748	0.2451	0.1914	0.0720	0.0657	0.0332	0.0431	0.0204	0.0418	0.0655	0.0721	0.0808	0.0501	0.0451	0.1110	0.0143	0.0802	0.1602	0.1299	0.1359	0.1098	0.1122	0.1334	0.0019	0.0515	0.1072	0.0659	0.1112	0.0873	0.1748	0.1867	0.1375	0.0600	0.1955	0.0656	0.1888	0.0746	0.0521
	MSF2_SF347	0.1275	0.1976	0.0762	0.0552	0.0840	0.0660	0.3185	0.0702	0.0825	0.0304	0.1088	0.1390	0.0542	0.1017	0.0389	0.0683	0.0319	0.0173	0.0929	0.0378	0.0832	0.1502	0.0383	0.0428	0.0904	0.0890	0.0699	0.1014	0.1603	0.0443	0.0917	0.0829	0.1324	0.0407	0.0925	0.1018	0.0560	0.0571	0.1077	0.0574	0.1840	0.1676	0.0554	0.1573	0.1039	0.1101	0.1147	0.0879
	RA22_CSR1	0.0988	0.0414	0.0533	0.1052	0.0873	0.0843	0.0183	0.1295	0.0359	0.2029	0.1182	0.2944	0.0429	0.0573	0.0874	0.0379	0.0266	0.1005	0.1412	0.1267	0.2244	0.0538	0.1423	0.0812	0.0841	-0.0196	0.0666	0.0911	0.0495	0.0935	0.0596	0.2315	0.0625	0.0949	0.0965	0.0487	0.0880	0.2066	0.0575	0.1690	0.0746	0.0771	0.1117	0.2542	0.0673	0.0277	0.1444	0.0687
	RA22_MSR1	0.0589	0.0988	0.0541	0.0877	0.1094	0.0961	0.0244	0.1180	0.1280	0.1262	0.0904	0.2910	0.0572	0.0488	0.0565	0.0520	0.0510	0.0415	0.0936	0.0738	0.0810	0.2108	0.1231	0.0615	0.1173	0.0491	0.0802	0.0579	0.0790	0.1397	0.0843	0.1062	0.0879	0.2030	0.0494	0.0378	0.0713	0.0613	0.0774	0.1538	0.1506	0.0356	0.1334	0.0616	0.0900	0.1096	0.1181	0.0287
	RA22_RHA420	0.0800	0.1435	0.0839	0.0602	0.0574	0.0436	0.0454	0.0681	0.0265	0.0693	0.0833	0.5233	0.0348	0.0710	0.1228	0.0575	0.0558	0.0654	0.0487	0.1024	0.0803	0.1519	0.0612	0.0834	0.0741	0.0252	-0.0939	0.1325	0.0849	0.1213	0.0645	0.1391	0.1521	0.0781	0.0471	0.0443	-0.1258	0.1998	0.1022	0.0915	0.1281	0.0603	0.0848	0.1259	0.1815	0.0758	0.0645	0.0857
	RA22_SF257	0.0933	0.1295	0.0600	0.0863	0.1046	0.1044	0.0503	0.0574	0.0425	0.0771	0.1050	0.3880	0.2660	0.0737	0.0732	0.0720	0.0743	0.0324	0.0898	0.1114	0.0755	0.0766	0.0671	0.0665	0.1186	0.0959	0.1095	0.1201	0.0366	0.1204	0.0766	0.1565	0.1546	0.0791	0.0715	0.1300	0.0870	0.0717	0.0800	0.1003	0.2071	0.0540	0.1120	0.1131	0.0909	0.0826	0.0954	0.1025
	RA22_SF278	0.1185	0.0817	0.0019	0.0770	0.0723	0.1019	0.0364	0.1012	0.0733	0.1269	0.1343	0.2454	0.0093	0.0370	0.1224	0.0404	0.0192	0.0585	0.1647	0.1090	0.0731	0.0964	0.0706	0.0547	0.0646	0.0765	-0.0823	0.1176	0.0693	0.0404	0.1220	0.1719	0.1681	0.1204	0.0522	0.0466	-0.1449	0.1230	0.1028	0.3012	0.0589	0.0413	0.0618	0.3330	0.1013	0.0495	0.0834	0.0600
	RA22_SF306	0.0629	0.1092	0.0390	0.0538	0.0679	0.1173	0.0164	0.0953	0.0425	0.1445	0.0963	0.1803	0.0058	0.0557	0.0123	0.1234	0.0339	0.0771	0.0701	0.0916	0.0995	0.1532	0.1144	0.0474	0.1464	0.0160	0.0591	0.1138	0.0372	0.1115	0.0840	0.1042	0.1238	0.0197	0.0952	0.0475	0.0617	0.1564	0.2557	0.2044	0.0421	0.0441	0.0822	0.0896	0.1499	0.0739	0.0763	0.0479
	RA22_SF307	0.0421	0.1356	0.1370	0.0958	0.1077	0.0962	0.0112	0.1059	0.1385	0.1433	0.0719	0.0971	0.0396	0.0871	0.1053	0.0634	0.0729	0.0291	0.0778	0.0691	0.1100	0.1094	0.1057	0.0640	0.1079	0.1259	0.0963	0.1240	0.0359	0.0528	0.0447	0.0846	0.1089	0.0290	0.1872	0.0533	0.1086	0.0593	0.1715	0.0499	0.0961	0.1185	0.1448	0.0591	0.0504	0.2101	0.0928	0.0459
	RA22_SF308	0.0353	0.1336	0.0520	0.0476	0.0725	0.0784	0.1097	0.1207	0.1001	0.0885	0.0632	0.1062	0.0359	0.0467	0.0759	0.0844	0.0509	0.0488	0.1022	0.0783	0.0754	0.1178	0.1152	0.0995	0.0977	0.0697	0.0468	0.1277	0.0085	0.2798	0.0756	0.1310	0.1485	-0.0373	0.0689	0.0973	0.0819	0.1087	0.1101	0.0964	0.1627	0.0413	0.1222	0.0673	0.0699	0.0437	0.0908	0.1221
	RA22_SF310	0.0408	0.1260	0.0564	0.0865	0.0963	0.0131	0.0681	0.1192	0.1248	0.1213	0.0911	0.1934	0.0438	0.0467	0.0201	0.0581	0.0453	0.0384	0.1250	0.0514	0.0616	0.2048	0.0895	0.0604	0.1119	0.0443	0.1281	0.1545	0.0487	0.0535	0.0715	0.1354	0.1219	-0.0031	0.0428	0.0926	0.0863	0.0555	0.0602	0.1283	0.1367	0.0502	0.1032	0.1578	0.0985	0.1060	0.1944	0.0366
	RA22_SF320	0.1418	0.1364	0.0757	0.0428	0.0609	0.0730	0.1082	0.0834	0.0484	0.1170	0.1127	0.2438	0.0998	0.0747	0.0448	0.0409	0.0177	0.0598	0.1476	0.1014	0.0331	0.1967	0.0582	0.0835	0.0688	0.0056	0.1385	0.1355	0.0397	0.1857	0.0929	0.2718	0.1114	0.0033	0.0365	0.0960	0.0571	0.0911	0.3295	0.1507	0.0649	0.0326	0.0717	0.1559	0.0826	0.0917	0.1166	0.0428
	RA22_SF321	0.0784	0.1655	0.0383	0.1299	0.0688	0.0774	0.0945	0.0899	0.0540	0.1239	0.0966	0.2622	0.0061	0.0757	0.0515	0.0319	0.0207	0.0535	0.0660	0.1338	0.0606	0.1519	0.0868	0.0497	0.0875	0.0190	0.0953	0.1350	0.0389	0.0895	0.0404	0.1414	0.0883	0.0473	0.0675	0.0366	0.0699	0.1375	0.4120	0.0987	0.1624	0.0520	0.0733	0.0932	0.1649	0.0630	0.1145	0.1148
	RA22_SF323	0.0879	0.0980	0.0351	0.0507	0.0774	0.0603	0.1032	0.0610	0.0335	0.0307	0.0784	0.2989	0.0095	0.0539	0.0994	0.0413	0.0668	0.0366	0.1208	0.0968	0.0345	0.1642	0.0542	0.0762	0.0916	0.0064	0.0372	0.1253	0.0506	0.1341	0.1250	0.1257	0.1230	0.0220	0.0427	0.0611	0.0618	0.1485	0.0697	0.0621	0.0610	0.0688	0.0718	0.2163	0.0958	0.0676	0.1558	0.0744
	RA22_SF324	0.1124	0.1646	0.0909	0.0898	0.0841	0.1144	0.0854	0.1035	0.1057	0.1507	0.0876	0.0834	0.1163	0.1346	0.0598	0.1015	0.2333	0.0215	0.0805	0.0175	0.1284	0.1150	0.0962	0.0925	0.1236	0.0919	0.0600	0.1133	0.0767	0.0934	0.1178	0.0973	0.0864	0.0165	0.0989	0.1657	0.0874	0.0605	0.1130	0.0296	0.1862	0.0286	0.0981	0.0569	0.0573	0.0627	0.1593	0.0544
	RA24_CSR1	0.0790	0.0141	0.0919	0.0941	0.1318	0.0814	0.0843	0.1297	0.1281	0.0850	0.0416	0.2868	0.0134	0.0375	0.1265	0.0421	0.0820	0.0243	0.0803	0.0937	0.1566	0.0565	0.0989	0.0627	0.0807	0.1166	0.1636	0.1788	0.0486	0.0490	0.1119	0.0480	0.1405	0.0555	0.1413	0.0797	0.0671	0.0893	0.0452	0.0643	0.2215	0.1178	0.1169	0.1600	0.0644	0.0452	0.0847	0.1451
	RA24_HAS54	0.0706	0.0985	0.0541	0.0694	0.0923	0.0507	0.0507	0.1369	0.0777	0.0758	0.0565	0.0407	0.0426	0.0700	0.0313	0.1364	0.1584	0.0313	0.1075	0.0419	0.1159	0.1709	0.1749	0.0887	0.2315	0.2047	0.0342	0.0887	0.0895	0.0912	0.0773	0.0716	0.0873	0.0005	0.1434	0.0549	0.0424	0.0353	0.1617	0.0471	0.1721	0.0494	0.0776	0.0144	0.0947	0.0227	0.1056	0.0882
	RA24_RA36RM	0.1438	0.1533	0.1720	0.0490	0.1182	0.1020	0.1151	0.1725	0.1552	0.0944	0.0694	0.0395	0.0640	0.0864	0.0210	0.2235	0.1601	0.0965	0.0429	0.0446	0.1362	0.0883	0.1025	0.1192	0.1194	0.1649	0.1456	0.1408	0.1344	0.0243	0.1063	0.0532	0.1204	0.0231	0.2455	0.1491	0.0704	0.0573	0.2122	0.2332	0.1726	0.0743	0.0766	0.0618	0.0857	0.0407	0.1335	0.0912
	RA24_SF280	0.1719	0.1401	0.1036	0.1348	0.1224	0.0950	0.0772	0.1994	0.1725	0.0324	0.0721	0.0461	0.0956	0.0949	0.0285	0.1463	0.0708	0.1374	0.1009	0.0823	0.1379	0.1268	0.1036	0.1177	0.1569	0.1728	0.0918	0.1494	0.1553	0.1030	0.0823	0.0769	0.0733	0.0606	0.0971	0.0627	0.0563	0.0556	0.1513	0.2046	0.1818	0.0846	0.1368	0.0846	0.1209	0.0198	0.0680	0.0811
	RA24_SF302	0.0558	0.2364	0.1418	0.1009	0.1204	0.0656	0.2295	0.1290	0.1120	0.1238	0.0615	0.0380	0.0600	0.0956	0.0186	0.0835	0.2744	0.0593	0.0753	0.0836	0.1818	0.0457	0.1325	0.0892	0.0956	0.1917	0.1491	0.1242	0.1116	0.1872	0.0792	0.0708	0.0683	0.0243	0.2027	0.0840	0.0688	0.0722	0.1020	0.0979	0.2463	0.0643	0.0763	0.0789	0.0760	0.0262	0.1165	0.0953
	RA24_SF310	0.0554	0.1395	0.1046	0.1128	0.1102	0.1026	0.1267	0.1313	0.1673	0.0752	0.1078	0.0965	0.0159	0.0693	0.0150	0.0532	0.1882	0.0193	0.0525	0.0376	0.1125	0.0588	0.0552	0.0743	0.1261	0.1551	0.1080	0.1334	0.0781	0.0561	0.0551	0.0384	0.0752	-0.0183	0.1369	0.0786	0.0802	0.0415	0.0782	0.0654	0.1735	0.0515	0.0925	0.1131	0.0248	0.0624	0.1222	0.0375
	RA24_SF317	0.3549	0.1696	0.0984	0.0881	0.1071	0.1024	0.0461	0.0556	0.0979	0.0157	0.0815	0.0968	0.0590	0.0857	0.1193	0.1291	0.1827	0.1288	0.1037	0.0923	0.0926	0.1323	0.1088	0.0860	0.0831	0.0036	0.0659	0.1400	0.0719	0.0399	0.1522	0.0751	0.1448	0.1505	0.1004	0.1030	0.0656	0.1216	0.1382	0.0674	0.2907	0.0562	0.0910	0.0745	0.0632	0.0418	0.1441	0.0645
	RA24_SF321	0.0447	0.1481	0.1326	0.0838	0.0673	0.0748	0.0816	0.1440	0.0976	0.1541	0.1243	0.0718	0.0141	0.0882	0.0357	0.0447	0.0606	0.0392	0.0814	0.0683	0.1181	0.0871	0.0920	0.0635	0.1027	0.0074	0.0639	0.0738	0.0480	0.0954	0.1140	0.0431	0.1251	-0.0373	0.0657	0.0449	0.0709	0.1444	0.0813	0.0735	0.1534	0.0855	0.0829	0.0471	0.0367	0.1174	0.0904	0.1113
	RA24_SF323	0.0793	0.1375	0.0692	0.0734	0.0721	0.1063	0.2286	0.1060	0.1386	0.0853	0.1414	0.0676	0.0650	0.0599	0.0505	0.1019	0.1350	0.1261	0.0712	0.0410	0.1154	0.1236	0.0526	0.0845	0.1500	0.1749	0.1618	0.1197	0.0452	0.1362	0.0811	0.0594	0.1153	-0.0004	0.1195	0.0847	0.0842	0.1444	0.1770	0.0861	0.1370	0.0464	0.0657	0.0855	0.0881	0.0421	0.1078	0.1732
	RA24_SF324	0.0944	0.1684	0.1402	0.2029	0.0965	0.1055	0.1125	0.1646	0.1030	0.0075	0.1249	0.0526	0.1649	0.1594	0.0326	0.1066	0.1978	0.0175	0.0438	0.0153	0.1339	0.1209	0.0670	0.1365	0.1287	0.2636	0.0683	0.1060	0.1483	0.0422	0.0795	0.0754	0.0745	0.0168	0.1487	0.2039	0.0645	0.0804	0.1602	0.0309	0.2403	0.0815	0.0660	0.0056	0.0396	0.0173	0.1370	0.0823
	RA24_SF326	0.0661	0.1529	0.0728	0.0566	0.1258	0.1057	0.0965	0.1068	0.1260	0.0224	0.1281	0.2249	0.0621	0.0791	0.0304	0.0487	0.0557	0.1212	0.0972	0.0848	0.0896	0.0974	0.0401	0.0541	0.0765	0.1576	0.1261	0.1344	0.0920	0.0648	0.1028	0.0694	0.0847	0.0142	0.1153	0.0563	0.0763	0.0820	0.1363	0.1165	0.0804	0.1133	0.0707	0.1097	0.0706	0.0298	0.1307	0.0897
	RA24_SF330	0.0436	0.1720	0.1200	0.0747	0.0637	0.1055	0.1631	0.0848	0.0476	0.2485	0.0867	0.0339	0.0064	0.0911	0.0396	0.1703	0.1283	0.0341	0.1255	0.0425	0.1383	0.0846	0.1052	0.0777	0.0683	0.0961	-0.0178	0.1384	0.0836	0.1142	0.0721	0.0432	0.0857	0.0018	0.1709	0.0587	-0.1314	0.0633	0.1744	0.0852	0.2372	0.0530	0.1428	0.0101	0.0666	0.0520	0.1025	0.1245
	RA24_SF337	0.0825	0.0794	0.1002	0.0730	0.0799	0.0787	0.1438	0.1569	0.0810	0.1703	0.0566	0.0632	0.4577	0.1274	0.0499	0.0999	0.1670	0.0442	0.1182	0.0557	0.1155	0.0529	0.0688	0.1253	0.1530	0.1523	0.0298	0.1349	0.0905	0.0895	0.0896	0.1062	0.0801	0.0131	0.0718	0.2901	0.0853	0.0792	0.2000	0.0564	0.1514	0.0600	0.0891	0.1512	0.0549	0.0604	0.1050	0.1242
	SF005_CSR1	0.1319	0.0756	0.0637	0.0847	0.0946	0.0875	0.1280	0.1698	0.0831	0.1443	0.0793	0.5846	0.0870	0.0563	0.1975	0.0333	0.0392	0.0572	0.0993	0.0672	0.1176	0.1766	0.1034	0.0671	0.0720	0.0290	0.0742	0.0536	0.0238	0.0782	0.0929	0.0889	0.0753	0.0727	0.0806	0.0646	0.0634	0.1306	0.2651	0.0709	0.1724	0.1679	0.1167	0.2754	0.0491	0.0793	0.1166	0.0658
	SF005_HAS54	0.0838	0.1181	0.0561	0.1726	0.1218	0.0000	0.0382	0.0928	0.0107	0.1257	0.0872	0.0943	0.2345	0.1080	0.1130	0.0442	0.0760	0.0304	0.0752	0.1067	0.0995	0.0149	0.0449	0.0567	0.0997	0.0831	0.0364	0.1111	0.0968	0.0315	0.0951	0.0642	0.0800	0.0161	0.1023	0.1857	0.0884	0.0725	0.1023	0.0546	0.0907	0.0651	0.0930	0.0999	0.1221	0.0717	0.1674	0.0838
	SF005_RA36RM	0.0742	0.0807	0.1228	0.1080	0.1181	0.1031	0.0905	0.0854	0.1045	0.1743	0.0578	0.0622	0.0618	0.0748	0.0868	0.0961	0.2137	0.0344	0.0572	0.1052	0.2137	0.0468	0.1532	0.0972	0.0690	0.1447	0.0770	0.0987	0.0830	0.0411	0.0763	0.0448	0.0837	0.0219	0.1514	0.0900	0.0609	0.0620	0.0590	0.0756	0.1783	0.0660	0.0860	0.2156	0.1281	0.0549	0.1419	0.1203
	SF005_SF280	0.0467	0.2004	0.0671	0.0455	0.1209	0.0960	0.0815	0.1507	0.1396	0.0855	0.1053	0.1644	0.0851	0.0988	0.0702	0.0552	0.0658	0.1315	0.1166	0.0937	0.1042	0.2042	0.1219	0.0952	0.1306	0.0890	0.0696	0.1233	0.1724	0.0538	0.0956	0.1159	0.1025	0.1207	0.0456	0.1258	0.0672	0.1507	0.1534	0.0696	0.1394	0.0967	0.0858	0.1592	0.0779	0.0165	0.1491	0.0742
	SF005_SF306	0.0631	0.1431	0.0877	0.0952	0.1004	0.0869	0.0198	0.1022	0.1443	0.1609	0.0902	0.1150	0.0178	0.0749	0.0257	0.1666	0.0579	0.0364	0.1044	0.1005	0.0878	0.1056	0.1677	0.0818	0.1048	0.0811	0.0671	0.1591	0.0328	0.1071	0.0827	0.0915	0.1521	-0.0272	0.1233	0.0746	0.0770	0.0710	0.1483	0.0579	0.1103	0.1225	0.0848	0.1331	0.0666	0.1807	0.0928	0.1148
	SF005_SF310	0.0557	0.1609	0.0685	0.0589	0.0987	0.0285	0.1103	0.1635	0.1028	0.1118	0.0882	0.0473	0.0528	0.0710	0.0282	0.0647	0.0629	0.0256	0.0547	0.0526	0.0955	0.2610	0.0736	0.0783	0.0974	0.0879	0.0830	0.1490	0.1033	0.1392	0.0545	0.0734	0.1032	0.0037	0.0827	0.1087	0.0567	0.0793	0.1355	0.0981	0.1133	0.1185	0.1377	0.2039	0.0580	0.0531	0.0417	0.0703
	SF005_SF321	0.0615	0.1667	0.1153	0.1096	0.0846	0.0708	0.0590	0.1422	0.0791	0.1463	0.0892	0.0541	0.0242	0.0850	0.0321	0.0364	0.0371	0.0418	0.1032	0.0685	0.0941	0.1607	0.0865	0.1035	0.2706	0.0920	0.0456	0.1511	0.0173	0.1264	0.0780	0.0713	0.1050	-0.0267	0.0772	0.0811	0.1078	0.0663	0.0595	0.0504	0.1324	0.0891	0.1472	0.0493	0.0545	0.1611	0.0607	0.1129
	SF005_SF323	0.1002	0.1373	0.0488	0.0440	0.0897	0.0694	0.1481	0.1044	0.1193	0.1334	0.1024	0.2120	0.0520	0.0603	0.0187	0.0563	0.0909	0.0526	0.1054	0.0674	0.0122	0.1181	0.0776	0.0662	0.1324	0.0048	0.0560	0.1392	0.0349	0.0952	0.1109	0.1124	0.1332	-0.0022	0.0440	0.1246	0.0711	0.1075	0.0496	0.0829	0.0547	0.0592	0.0886	0.2120	0.0984	0.0796	0.1059	0.0414
	SF005_SF324	0.1812	0.1253	0.1384	0.0787	0.0887	0.0984	0.1414	0.1106	0.1069	0.1252	0.1014	0.0432	0.3479	0.1437	0.0254	0.1143	0.1535	0.0138	0.0450	0.0160	0.1768	0.1577	0.0866	0.0977	0.1052	0.1927	0.0560	0.1119	0.0719	0.0624	0.0852	0.0771	0.0507	-0.0002	0.1504	0.2323	0.0844	0.0679	0.1417	0.0304	0.1463	0.0591	0.1622	0.0470	0.0832	0.0552	0.0868	0.0745
	SF005_SF330	0.1197	0.1696	0.0827	0.0585	0.0530	0.0714	0.1078	0.1389	0.0554	0.2335	0.0945	0.0506	0.0001	0.1048	0.0386	0.1415	0.0327	0.0372	0.0790	0.0695	0.1122	0.2406	0.1252	0.0817	0.1223	0.0964	0.1190	0.1005	0.1190	0.1240	0.0504	0.0720	0.1412	-0.0065	0.1227	0.0476	0.0600	0.0589	0.1027	0.1418	0.1244	0.0917	0.0953	0.1488	0.1273	0.0493	0.1409	0.0605
	SF005_SF332	0.0869	0.1643	0.1193	0.0835	0.0991	0.1120	0.2143	0.1486	0.1465	0.0886	0.1005	0.0671	0.0696	0.1205	0.0614	0.1082	0.0824	0.0178	0.1121	0.0424	0.0882	0.1711	0.0842	0.1021	0.1079	0.1198	0.1038	0.1248	0.0142	0.0868	0.0929	0.0529	0.0914	-0.0064	0.1114	0.0932	0.0579	0.0319	0.1363	0.0643	0.2060	0.1022	0.0953	0.1089	0.0522	0.1575	0.1606	0.1269
	SF005_SF337	0.1609	0.1368	0.0889	0.0424	0.0366	0.0657	0.0771	0.1401	0.0956	0.1525	0.1139	0.1586	0.3081	0.0878	0.0542	0.0678	0.0712	0.0307	0.0775	0.0418	0.1209	0.3977	0.0357	0.1124	0.0925	0.1025	0.0817	0.1067	0.0882	0.1061	0.1142	0.1078	0.1188	0.1167	0.0899	0.2914	0.0769	0.1066	0.1587	0.0666	0.0687	0.0567	0.0965	0.1717	0.0862	0.0519	0.1183	0.0562
	SF009_MSR1	0.0699	0.1379	0.1072	0.1478	0.1358	0.0963	0.0961	0.0786	0.1460	0.0851	0.1141	0.1503	0.3243	0.1595	0.1039	0.0724	0.2173	0.0591	0.0520	0.0795	0.1071	0.1914	0.0666	0.1509	0.0892	0.0072	0.0860	0.1177	0.0155	0.1062	0.0701	0.0892	0.0884	0.1979	0.1282	0.2383	0.0701	0.1082	0.0941	0.1325	0.1532	0.0654	0.1730	0.0534	0.0532	0.0855	0.1258	0.0582
	SF009_RHA420	0.0928	0.1397	0.0778	0.0821	0.0608	0.0369	0.0366	0.0662	0.0374	0.0909	0.0801	0.3588	0.1427	0.1612	0.0574	0.0580	0.0581	0.0660	0.0582	0.2151	0.0661	0.4495	0.0229	0.1307	0.1012	0.0977	0.2054	0.1137	0.0481	0.0829	0.1028	0.1538	0.0678	0.1016	0.0551	0.1810	0.0958	0.1093	0.0801	0.0697	0.1184	0.2319	0.0699	0.0951	0.1361	0.0382	0.0618	0.1000
	SF009_SF279	0.0586	0.1677	0.0524	0.0442	0.1186	0.0514	0.0654	0.0383	0.0540	0.1109	0.1167	0.0695	0.0169	0.0791	0.1493	0.0717	0.0431	0.0898	0.0921	0.1131	0.0443	0.2965	0.0345	0.0608	0.0838	0.0232	0.0768	0.1032	0.1184	0.3759	0.1076	0.1060	0.1273	0.1093	0.0649	0.0293	0.0616	0.1655	0.0508	0.0790	0.0967	0.0737	0.1497	0.0648	0.1077	0.0962	0.1529	0.0418
	SF009_SF281	0.1205	0.0813	0.0389	0.0721	0.1245	0.0412	0.0928	0.0792	0.0614	0.0171	0.1035	0.2414	0.0187	0.0909	0.5962	0.1054	0.0491	0.1219	0.0397	0.0243	0.0783	0.1772	0.0304	0.0401	0.0751	0.0386	0.0505	0.1273	0.0772	0.1156	0.0671	0.1075	0.1822	0.2500	0.0707	0.0266	0.0994	0.1259	0.1155	0.1137	0.1649	0.1229	1.0461	0.2224	0.1081	0.1650	0.1259	0.2394
	SF009_SF282	0.0862	0.0783	0.0679	0.0508	0.1147	0.0050	0.0301	0.0880	0.1271	0.0450	0.0456	0.2361	0.1992	0.0930	0.0065	0.0429	0.1019	0.0181	0.0264	-0.0006	0.0153	0.1264	0.0195	0.1165	0.1359	0.0735	0.0813	0.0912	-0.0110	0.0143	0.1004	0.0852	0.1290	-0.0238	0.0506	0.1169	0.0936	0.0795	0.0522	0.0502	0.0467	0.0706	0.0669	0.1032	0.0547	0.1043	0.0620	0.1276
	SF009_SF292	0.1485	0.1889	0.1056	0.0534	0.0929	0.0929	0.1048	0.2146	0.1037	0.0807	0.1877	0.0547	0.0997	0.1887	0.0202	0.1298	0.3450	0.0394	0.0525	0.0524	0.0969	0.1456	0.0496	0.1472	0.0934	0.2043	0.0558	0.2124	0.0990	0.0987	0.0824	0.0788	0.0874	0.0202	0.1532	0.2622	0.0985	0.0412	0.1032	0.0587	0.0425	0.0504	0.0662	0.0386	0.0562	0.0435	0.1374	0.0480
	SF009_SF302	0.0597	0.1467	0.1153	0.1300	0.1299	0.1025	0.1911	0.0688	0.0559	0.0914	0.1167	0.0532	0.2278	0.1431	0.0406	0.0951	0.3251	0.1173	0.0670	0.2621	0.1511	0.0936	0.1367	0.1801	0.1304	0.1101	0.0907	0.1334	0.0767	0.1641	0.1097	0.0869	0.1652	0.0255	0.1760	0.1823	0.0720	0.0462	0.1318	0.0638	0.1692	0.0829	0.0870	0.0635	0.0961	0.0487	0.1134	0.0801
	SF009_SF306	0.0912	0.1577	0.0919	0.0481	0.1124	0.1038	0.0127	0.1041	0.0661	0.1031	0.0970	0.1216	0.0246	0.0968	0.0077	0.1081	0.1508	0.0958	0.1034	0.1012	0.1259	0.1348	0.1035	0.0933	0.1265	0.1439	0.0530	0.1094	0.0631	0.0739	0.0427	0.1114	0.1100	0.0250	0.1738	0.0750	0.0729	0.0582	0.0881	0.0753	0.0499	0.0777	0.1452	0.0131	0.1007	0.1069	0.0992	0.0415
	SF009_SF307	0.0866	0.2244	0.0526	0.0465	0.0955	0.1000	0.0667	0.1366	0.0662	0.1058	0.1917	0.0416	0.1336	0.1660	0.0200	0.1093	0.3172	0.0833	0.1322	0.0518	0.1335	0.1827	0.0640	0.0966	0.2965	0.2024	0.0554	0.1083	0.0590	0.1718	0.1187	0.0611	0.0936	0.0154	0.0846	0.1652	0.0726	0.0807	0.2906	0.0451	0.1026	0.0451	0.0818	0.0111	0.0588	0.0356	0.1093	0.0533
	SF009_SF310	0.0702	0.1453	0.1071	0.0673	0.1112	0.0939	0.0877	0.1329	0.0608	0.0386	0.1919	0.0327	0.2804	0.1244	0.0258	0.0943	0.4143	0.0212	0.0412	0.0535	0.0779	0.1888	0.0735	0.1156	0.0965	0.1235	0.1737	0.1062	0.1079	0.1343	0.1236	0.1410	0.1169	0.0167	0.0876	0.2428	0.0661	0.0838	0.0968	0.0416	0.1495	0.0519	0.0667	0.1257	0.0900	0.1002	0.1197	0.0394
	SF009_SF317	0.5487	0.1969	0.0894	0.0701	0.1187	0.0906	0.0636	0.0785	0.0447	0.0130	0.0975	0.1090	0.1426	0.1437	0.1196	0.0773	0.2528	0.0863	0.0893	0.2197	0.0610	0.1857	0.0541	0.0994	0.0915	0.0192	0.0597	0.0866	0.0305	0.1123	0.0508	0.0889	0.1489	0.1665	0.0661	0.2569	0.0620	0.1001	0.2448	0.0825	0.1646	0.0724	0.0676	0.0342	0.0899	0.0867	0.0750	0.0625
	SF009_SF326	0.0702	0.1665	0.0818	0.0920	0.1007	0.1012	0.0967	0.0752	0.0298	0.0142	0.1053	0.1867	0.1363	0.1188	0.0396	0.0339	0.1245	0.0943	0.0398	0.2340	0.0620	0.1402	0.0333	0.1150	0.0499	0.1004	-0.0794	0.1312	0.0673	-0.0004	0.0417	0.1430	0.1619	0.0151	0.0916	0.0834	-0.1114	0.1003	0.1276	0.0757	0.0863	0.2112	0.0639	0.0972	0.1271	0.0821	0.1070	0.0106
	SF009_SF332	0.1044	0.1400	0.1156	0.0466	0.1360	0.1061	0.0993	0.1736	0.0492	0.0281	0.0992	0.1420	0.1272	0.1037	0.0235	0.0872	0.2853	0.0488	0.0458	0.0777	0.0892	0.2290	0.0516	0.2736	0.0879	0.1239	0.1663	0.0983	0.0875	0.1380	0.1016	0.0876	0.1616	-0.0008	0.0710	0.1643	0.0671	0.0599	0.0682	0.0377	0.1348	0.0939	0.0686	0.0562	0.0551	0.1586	0.1172	0.0500
	SF009_SF342	0.0802	0.1999	0.0521	0.0527	0.0860	0.1022	0.0906	0.1048	0.0386	0.1194	0.1111	0.1068	0.0165	0.1185	0.0380	0.0572	0.0884	0.0242	0.1093	0.0648	0.0583	0.2271	0.0112	0.0381	0.1076	0.2040	0.1030	0.0932	0.0615	0.1507	0.1134	0.1324	0.1222	0.0206	0.1374	0.0509	0.1080	0.0587	0.1491	0.0745	0.0821	0.0794	1.3921	0.0609	0.0911	0.0302	0.0939	0.1023
	SF009_SF347	0.0989	0.1810	0.0729	0.0583	0.0968	0.0941	0.2612	0.0472	0.0144	0.0574	0.1952	0.1025	0.0438	0.1935	0.0310	0.0944	0.0871	0.0399	0.0951	0.0706	0.1173	0.0783	0.0392	0.0513	0.1579	0.2285	0.2061	0.0678	0.1398	0.0260	0.0493	0.1283	0.1304	0.0087	0.0711	0.0699	0.1868	0.0687	0.2511	0.0900	0.1130	0.0609	1.3214	0.0846	0.0778	0.1111	0.0647	0.1225
	SF017_MSR1	0.0767	0.1752	0.0778	0.1044	0.0873	0.0543	0.4042	0.1276	0.1375	0.1782	0.1233	0.0461	0.0987	0.1956	0.0888	0.0710	0.0497	0.0668	0.0535	0.0802	0.0800	0.1148	0.0704	0.0577	0.0084	0.0265	-0.0056	0.1258	0.0313	0.1721	0.0861	0.0567	0.0506	0.2407	0.0804	0.0485	-0.1409	0.0641	0.0974	0.0487	0.0653	0.0807	0.1177	0.0763	0.0638	0.0607	0.0650	0.0839
	SF017_RHA420	0.1129	0.2445	0.1386	0.0574	0.0639	0.1079	0.3322	0.1698	0.1514	0.1327	0.1639	0.1594	0.1212	0.2023	0.1153	0.0844	0.1229	0.0680	0.0738	0.0697	0.0834	0.1599	0.0783	0.0754	0.1149	0.1095	0.0785	0.1083	0.1609	0.1545	0.1435	0.0830	0.1670	0.2719	0.0603	0.0867	0.0658	0.0996	0.3066	0.0731	0.0639	0.0773	0.0987	0.0908	0.0740	0.1118	0.1230	0.1109
	SF017_SF257	0.0674	0.1766	0.0635	0.1067	0.0709	0.0787	0.1951	0.1290	0.0997	0.2103	0.1146	0.0736	0.0776	0.1371	0.1165	0.0692	0.0850	0.0407	0.0940	0.0872	0.1142	0.2915	0.1537	0.0926	0.2559	0.1227	0.0628	0.0585	0.0716	0.1233	0.0947	0.0915	0.1013	0.3679	0.1137	0.1121	0.0851	0.0647	0.0825	0.1007	0.0472	0.0460	0.1155	0.0348	0.0463	0.0747	0.1103	0.1533
	SF017_SF268	0.1121	0.2182	0.0793	0.1404	0.0686	0.1009	0.1764	0.1684	0.0923	0.1927	0.1850	0.0337	0.0205	0.1519	0.0399	0.0412	0.1325	0.1226	0.1161	0.1243	0.1237	0.1280	0.0776	0.0885	0.1159	0.1339	0.0287	0.1161	0.1175	0.0617	0.0881	0.0468	0.0583	0.1209	0.1010	0.0667	0.1025	0.0846	0.1438	0.0697	0.0774	0.0575	0.0696	0.0662	0.0873	0.1064	0.0918	0.0543
	SF017_SF282	0.1146	0.1373	0.0774	0.0643	0.0415	0.0934	0.2261	0.2154	0.1226	0.1068	0.0743	0.1679	0.0278	0.1041	0.1092	0.0427	0.0698	0.0656	0.0717	0.0043	0.0685	0.1951	0.0434	0.0774	0.1285	0.0181	0.0588	0.1797	0.0283	0.1355	0.1060	0.0766	0.1190	0.0847	0.0375	0.0565	0.1184	0.0726	0.0894	0.0747	0.0866	0.0536	0.0818	0.1573	0.0969	0.1644	0.1028	0.0606
	SF017_SF295	0.1334	0.1848	0.0989	0.0821	0.0662	0.1071	0.3256	0.3346	0.1281	0.3030	0.1509	0.0133	0.3244	0.1387	0.0587	0.1035	0.1251	0.0539	0.1065	0.0239	0.1397	0.1090	0.0895	0.1388	0.1128	0.1177	0.0642	0.0506	0.1140	0.2230	0.1151	0.0530	0.0522	0.1118	0.5198	0.2813	0.0611	0.0947	0.3021	0.0398	0.1237	0.0720	0.1040	0.0351	0.0735	0.0441	0.0448	0.1123
	SF017_SF296	0.1205	0.1277	0.1006	0.0498	0.0431	0.1069	0.1669	0.1102	0.0901	0.4207	0.1295	0.0587	0.0562	0.1909	0.1353	0.0801	0.0617	0.0581	0.1458	0.0263	0.0867	0.0644	0.2017	0.1123	0.1331	0.1074	0.0682	0.0939	0.0819	0.0235	0.1260	0.0699	0.1317	0.3134	0.0714	0.1072	0.0714	0.0481	0.0967	0.0729	0.0919	0.0678	0.1021	0.0404	0.0635	0.1396	0.0928	0.0865
	SF017_SF307	0.1126	0.2354	0.0757	0.0552	0.0656	0.0796	0.2866	0.1848	0.1188	0.1249	0.3068	0.0340	0.0415	0.2088	0.0465	0.0976	0.0721	0.1460	0.1394	0.0561	0.1337	0.1577	0.0648	0.0515	0.1128	0.1701	0.0600	0.0911	0.1268	0.2220	0.0920	0.0599	0.0753	0.1944	0.1059	0.0580	0.1374	0.0536	0.3302	0.1137	0.0869	0.0570	0.0817	0.0294	0.0895	0.0346	0.1285	0.0480
	SF017_SF308	0.0747	0.1730	0.0822	0.1540	0.0626	0.1078	0.4626	0.3077	0.1034	0.2024	0.1363	0.0426	0.0910	0.1910	0.0921	0.0676	0.1497	0.1398	0.0598	0.0663	0.1017	0.1106	0.0871	0.0922	0.1601	0.0672	0.0779	0.0793	0.0879	0.2274	0.0650	0.0497	0.0770	0.4443	0.1705	0.0592	0.1368	0.0492	0.1572	0.1002	0.0935	0.1169	0.0862	0.0127	0.0950	0.0298	0.0969	0.1155
	SF017_SF320	0.1247	0.1516	0.0473	0.0489	0.0423	0.1008	0.4136	0.3510	0.1023	0.1230	0.1464	0.0385	0.1277	0.1353	0.1334	0.0502	0.0435	0.0573	0.0501	0.0880	0.0678	0.1700	0.1092	0.1596	0.1094	0.0333	0.0501	0.0575	0.0497	0.1431	0.0772	0.2421	0.0695	0.1056	0.0283	0.1164	0.0788	0.1079	0.0344	0.0415	0.0767	0.0627	0.1024	0.0788	0.0656	0.0641	0.1090	0.0531
	SF017_SF332	0.0857	0.1824	0.0742	0.0831	0.0612	0.1159	0.3004	0.1856	0.1017	0.1151	0.1097	0.0407	0.0869	0.1743	0.1405	0.0446	0.0698	0.0642	0.0573	0.0431	0.0959	0.0807	0.0745	0.0945	0.0842	0.0818	0.0920	0.1477	0.1129	0.1859	0.0726	0.0633	0.1007	0.0990	0.1274	0.0881	0.0950	0.0569	0.1468	0.0532	0.0778	0.0724	0.0884	0.0646	0.0665	0.1226	0.1053	0.1319
	SF017_SLT026	0.2448	0.2424	0.0507	0.0712	0.0582	0.1052	0.2003	0.2725	0.0779	0.2594	0.1642	0.0488	0.0634	0.1474	0.1369	0.1000	0.0612	0.1291	0.0661	0.2205	0.1371	0.1371	0.0939	0.0769	0.0959	0.1089	0.1122	0.0962	0.1364	0.1293	0.0691	0.0433	0.1472	0.2346	0.1150	0.0570	0.1047	0.1189	0.1595	0.0914	0.1010	0.0749	0.1846	0.0583	0.0784	0.1093	0.1478	0.0342
	SF028_RA36RM	0.0806	0.0780	0.1207	0.0381	0.0821	0.0985	0.1104	0.1614	0.1105	0.0718	0.0616	0.0737	0.1618	0.1284	0.0285	0.0666	0.3562	0.0267	0.0577	0.0511	0.0921	0.1775	0.0682	0.1966	0.1772	0.1477	0.1020	0.0902	0.0673	0.0453	0.0945	0.0588	0.1010	-0.0063	0.1023	0.1707	0.1175	0.0448	0.1124	0.0673	0.3680	0.0806	0.0442	0.0769	0.0833	0.1273	0.1167	0.0602
	SF028_SF279	0.1064	0.0493	0.0876	0.0886	0.0935	0.1138	0.1110	0.0840	0.1232	0.0559	0.0517	0.0831	0.3732	0.1274	0.1030	0.0446	0.1196	0.0517	0.0799	0.0196	0.0344	0.0551	0.0245	0.0865	0.1212	0.0184	0.0698	0.0131	0.0538	0.0467	0.1190	0.0724	0.1141	-0.0195	0.0634	0.0986	0.1363	0.0611	0.0633	0.0317	0.2228	0.0574	0.0650	0.1260	0.1096	0.0828	0.0939	0.1693
	SF028_SF281	0.0832	0.1489	0.0263	0.0778	0.0439	0.1057	0.0614	0.1458	0.1083	0.0904	0.0866	0.0614	0.0586	0.1066	0.0525	0.0857	0.1610	0.0776	0.0785	0.0737	0.1146	0.0839	0.1290	0.0915	0.1346	0.2244	0.0646	0.1247	0.1052	0.1806	0.0763	0.0634	0.0634	0.3640	0.2087	0.0915	0.1106	0.0339	0.1055	0.0570	0.2024	0.0424	0.0869	0.0711	0.0609	0.0458	0.0872	0.1489
	SF028_SF295	0.1218	0.1328	0.1150	0.0893	0.0851	0.1433	0.0655	0.2631	0.1570	0.1159	0.1067	0.0493	0.0405	0.0894	0.0368	0.0713	0.6211	0.0228	0.0508	0.0425	0.0944	0.0356	0.0209	0.0460	0.1344	0.2893	0.0782	0.1128	0.1325	0.0632	0.0894	0.1555	0.0685	0.0327	0.1464	0.0608	0.0907	0.0548	0.0622	0.0867	0.1233	0.1233	0.7073	0.0319	0.1387	0.0292	0.1186	0.0901
	SF028_SF296	0.0614	0.0546	0.0812	0.0415	0.1290	0.1091	0.0689	0.0985	0.0800	0.1463	0.0696	0.0739	1.0681	0.0790	0.1120	0.0723	0.1735	0.0933	0.0492	0.0242	0.0892	0.1123	0.1142	0.1967	0.1867	0.1583	0.0194	0.1354	0.0388	0.0323	0.0879	0.4780	0.1077	0.2307	0.1188	0.1647	0.0798	0.0767	0.0595	0.0761	0.1680	0.1368	0.1302	0.0354	0.0526	0.0670	0.0746	0.0793
	SF028_SF306	0.0985	0.0040	0.0799	0.0407	0.0747	0.1084	0.0313	0.0942	0.1246	0.0085	0.0801	0.1160	0.0134	0.1090	0.0434	0.1363	0.1708	0.0369	0.0632	0.0574	0.0807	0.0394	0.0721	0.0726	0.1593	0.2863	0.0448	0.0869	0.0303	0.0428	0.0790	0.0937	0.1070	0.0053	0.1965	0.0594	0.0615	0.0652	0.0164	0.0517	0.0455	0.0643	0.0849	0.0319	0.0963	0.3119	0.0649	0.0919
	SF028_SF310	0.0984	0.1111	0.0848	0.0461	0.0962	0.0818	0.1221	0.1634	0.1586	0.1407	0.1479	0.0596	0.3512	0.0904	0.0369	0.0593	0.2656	0.0258	0.0610	0.0384	0.0774	0.0945	0.0516	0.1083	0.1449	0.0930	0.1639	0.0951	0.0647	0.1288	0.0600	0.0694	0.0743	0.0078	0.1429	0.1146	0.0929	0.0510	0.0938	0.0358	0.1418	0.0877	0.0852	0.0737	0.0546	0.0522	0.0675	0.0508
	SF028_SF317	0.2206	0.0199	0.0786	0.0607	0.0987	0.0972	0.0413	0.0914	0.0576	0.0926	0.0677	0.1091	0.2115	0.0760	0.0370	0.0360	0.1220	0.0498	0.0416	0.0757	0.0634	0.0598	0.0702	0.1053	0.0884	0.0079	0.0471	0.1812	0.1219	0.0265	0.1329	0.0620	0.0957	0.0921	0.0544	0.1022	0.1059	0.0405	0.0333	0.0963	0.1503	0.1153	0.0594	0.0706	0.1066	0.0499	0.1192	0.0399
	SF028_SF321	0.0747	0.0998	0.0817	0.0295	0.0994	0.0589	0.1299	0.0861	0.0830	0.0886	0.0837	0.0837	0.0473	0.0780	0.0633	0.0627	0.0906	0.0434	0.0813	0.0492	0.0375	0.1054	0.0519	0.0525	0.1339	-0.0058	0.0186	0.1052	0.0708	0.0467	0.0893	0.0595	0.1803	-0.0032	0.0709	0.0343	0.0494	0.0772	0.0504	0.0410	0.0903	0.0817	0.1018	0.0472	0.1348	0.0894	0.0853	0.0465
	SF028_SF323	0.1260	0.0213	0.1021	0.1120	0.0576	0.0864	0.2721	0.1471	0.2657	0.0147	0.0840	0.1401	0.1812	0.0987	0.0795	0.0654	0.3120	0.0413	0.0819	0.0399	0.0914	0.2206	0.0457	0.0722	0.1271	0.1521	0.0885	0.1601	0.0355	0.1622	0.0651	0.0784	0.1205	-0.0004	0.1505	0.2090	0.1047	0.0650	0.1484	0.0541	0.1895	0.0625	0.0804	0.0622	0.0651	0.0690	0.0861	0.1655
	SF028_SF326	0.1393	0.0518	0.0928	0.0577	0.0954	0.1080	0.0956	0.1895	0.0807	0.0700	0.1680	0.0972	0.0776	0.0933	0.0631	0.0506	0.0619	0.0574	0.0374	0.0590	0.1105	0.0126	0.1015	0.0694	0.1354	0.1361	0.1017	0.1078	0.0674	0.0387	0.1098	0.0856	0.2095	0.0316	0.0485	0.0938	0.0409	0.0989	0.0579	0.0646	0.0525	0.0415	0.0490	0.0795	0.0431	0.0596	0.0534	0.0894
	SF028_SF332	0.5495	0.1542	0.0957	0.1183	0.0814	0.0924	0.1608	0.2973	0.1638	0.0244	0.0621	0.0713	0.0189	0.0880	0.0849	0.0503	0.1424	0.0283	0.0653	0.0556	0.0649	0.1658	0.0450	0.1006	0.0933	0.1836	0.1725	0.1443	0.1046	0.1272	0.0538	0.1178	0.0739	-0.0104	0.1172	0.0962	0.0957	0.0575	0.0797	0.0400	0.1811	0.0956	0.0590	0.0411	0.0731	0.0637	0.0692	0.1256
	SF028_SF342	0.1231	0.0712	0.0639	0.0330	0.1334	0.0417	0.1935	0.1468	0.0918	0.1444	0.1277	0.1376	0.0144	0.0587	0.0386	0.0351	0.0551	0.0190	0.0710	0.0879	0.0957	0.0297	0.0269	0.0322	0.1336	0.0767	0.0632	0.1554	0.0542	0.0162	0.1414	0.1094	0.1378	-0.0104	0.0496	0.0340	0.1938	0.0583	0.0517	0.0568	0.2166	0.0556	1.4580	0.0416	0.0823	0.0901	0.0991	0.1264
	SF028_SLT026	0.1125	0.1282	0.0727	0.0697	0.0891	0.1032	0.1236	0.1912	0.0760	0.0716	0.0998	0.0789	0.0466	0.1290	0.1245	0.0536	0.1174	0.0804	0.0817	0.0629	0.0609	0.0852	0.0621	0.0435	0.1390	0.1152	0.0492	0.3505	0.0637	0.0504	0.0793	0.2394	0.0934	0.1794	0.0804	0.0934	0.0677	0.1177	0.0251	0.0587	0.2734	0.0542	0.0864	0.0257	0.0991	0.0699	0.1135	0.0606
	SF029_ES45	0.0584	0.1694	0.0443	0.1883	0.1095	0.0684	0.1864	0.0729	0.1272	0.1126	0.1463	0.0913	0.0193	0.0813	0.1628	0.0423	0.0830	0.0539	0.0686	0.0617	0.0034	0.0595	0.0389	0.0453	0.0911	0.1263	0.0747	0.0371	0.0049	0.0802	0.1012	0.0664	0.1573	0.1566	0.0907	0.0218	0.0762	0.1338	0.0628	0.0390	0.0618	0.1323	0.0692	0.1859	0.0646	0.2478	0.1132	0.1170
	SF029_PNS1	0.0491	0.2554	0.0508	0.0843	0.1190	0.0575	0.0824	0.0628	0.1199	0.0763	0.0969	0.0430	0.0117	0.0683	0.0345	0.0300	0.0543	0.0455	0.0469	0.0507	0.0846	0.1416	0.0588	0.0637	0.1143	0.0599	0.0593	0.0519	0.1350	0.0323	0.0781	0.0813	0.1590	-0.0039	0.0631	0.0594	0.0707	0.1098	0.1734	0.0681	0.1227	0.0817	0.0618	0.1593	0.1088	0.2451	0.1020	0.0506
	SF029_SF268	0.1182	0.2392	0.0453	0.1171	0.0889	0.0754	0.0568	0.0863	0.0619	0.1225	0.0985	0.0280	0.0304	0.0957	0.0079	0.0634	0.0824	0.1197	0.0541	0.0335	0.0960	0.0436	0.0607	0.0716	0.1579	0.1496	0.0618	0.0728	0.0245	0.0339	0.0619	0.0628	0.1108	-0.0020	0.1514	0.0678	0.0758	0.1118	0.0656	0.0555	0.1722	0.1106	0.0683	0.1144	0.0989	0.0178	0.1031	0.0536
	SF029_SF279	0.0950	0.1853	0.0114	0.0624	0.0880	0.1008	0.0974	0.0952	0.1012	0.0750	0.0832	0.0592	0.0224	0.0764	0.0611	0.0331	0.0349	0.0521	0.0717	0.0622	0.0669	0.1766	0.0492	0.0483	0.0910	0.0224	0.1519	0.0389	0.0502	0.1435	0.1041	0.0714	0.1820	0.0690	0.0835	0.0415	0.0606	0.2034	0.0957	0.0625	0.1010	0.0616	0.1358	0.2813	0.0824	0.1995	0.0699	0.0425
	SF029_SF281	0.0602	0.1272	0.0139	0.0802	0.0737	0.0073	0.1412	0.0575	0.0241	-0.0034	0.0541	0.0585	0.0022	0.0653	0.1003	0.0377	0.0186	0.0219	0.0718	0.0073	0.0526	0.0941	0.0215	0.0429	0.0871	0.0036	0.0662	0.1407	0.0622	0.1160	0.0971	0.0441	0.1897	0.1359	0.0640	0.0482	0.0648	0.0980	0.0537	0.0461	0.0917	0.1059	0.6756	0.2350	0.1380	0.1909	0.1467	0.1343
	SF029_SF282	0.1115	0.1430	0.0207	0.0392	0.0794	0.0605	0.0841	0.1127	0.1620	0.0926	0.0734	0.0794	0.0034	0.0428	0.0183	0.1104	0.0478	0.0385	0.0719	0.0689	0.0662	0.2097	0.0708	0.0592	0.1009	0.0000	0.1009	0.1380	0.0661	0.2489	0.0986	0.0893	0.1441	0.0630	0.0615	0.0525	0.0568	0.0767	0.0835	0.0690	0.1287	0.1549	0.0705	0.2055	0.1048	0.1129	0.1108	0.0407
	SF029_SF292	0.0663	0.2272	0.0811	0.0856	0.1151	0.0781	0.2126	0.0811	0.1495	0.0891	0.1256	0.0303	0.0422	0.1401	0.0319	0.1114	0.0840	0.0749	0.0830	0.0386	0.0853	0.0809	0.0932	0.1022	0.2148	0.1901	0.0277	0.1089	0.0765	0.0533	0.1179	0.0597	0.0665	0.0118	0.2787	0.0823	0.1348	0.0766	0.1835	0.0367	0.0614	0.0529	0.0785	0.0345	0.0509	0.0808	0.1342	0.0675
	SF029_SF295	0.0792	0.1355	0.1078	0.0680	0.1012	0.1341	0.0460	0.2004	0.1525	0.0903	0.1557	0.0217	0.2231	0.0986	0.0456	0.0996	0.1063	0.0314	0.0715	0.0322	0.1192	0.0665	0.0984	0.1260	0.0739	0.3210	0.1247	0.0924	0.1571	0.0639	0.0604	0.0546	0.1053	0.0264	0.1704	0.2675	0.0905	0.0740	0.1134	0.0428	0.0901	0.1382	0.1043	0.0496	0.0928	0.0723	0.1125	0.0855
	SF029_SF296	0.0775	0.1545	0.0972	0.1539	0.0851	0.1038	0.0475	0.1366	0.0978	0.0064	0.2612	0.0692	0.1374	0.1778	0.0900	0.0854	0.0542	0.0451	0.0918	-0.0090	0.1049	0.0755	0.2924	0.1214	0.2529	0.1443	0.0724	0.0957	0.0909	0.0196	0.1047	0.0482	0.0756	0.2376	0.1899	0.1602	0.1575	0.0398	0.1987	0.0550	0.1494	0.1428	0.1594	0.0441	0.0842	0.2572	0.0737	0.1105
	SF029_SF336	0.0873	0.2556	0.0469	0.0561	0.1052	0.0744	0.2110	0.1415	0.0589	-0.0087	0.3049	0.0409	0.0176	0.1690	0.0352	0.0821	0.0739	0.0276	0.0963	0.0755	0.0702	0.0500	0.0674	0.1291	0.2311	0.1622	0.1145	0.1142	0.0845	0.1280	0.1075	0.0428	0.1184	-0.0029	0.0695	0.1725	0.0466	0.0599	0.0746	0.0415	0.1367	0.0656	0.0925	0.0579	0.0719	0.1157	0.1220	0.0926
	SF029_SF347	0.0799	0.2595	0.0315	0.0577	0.0863	0.0835	0.2066	0.1046	0.0819	0.0953	0.2426	0.0215	0.0305	0.1441	0.0355	0.0601	0.0467	0.0144	0.0588	0.0524	0.1513	0.1297	0.0879	0.0700	0.1467	0.1879	0.0744	0.1123	0.1056	0.0797	0.0888	0.0421	0.1644	0.0207	0.1359	0.1110	0.0625	0.0279	0.1507	0.0522	0.1938	0.0521	0.0613	0.1389	0.0601	0.1042	0.1030	0.0716
	SF029_SLT026	0.0624	0.2566	0.0507	0.0862	0.0987	0.0908	0.0852	0.0914	0.1182	0.0574	0.1154	0.0408	0.0157	0.0868	0.1083	0.0553	0.0551	0.0382	0.0382	0.0168	0.1034	0.0397	0.0597	0.0716	0.1206	0.0734	0.0639	0.1094	0.1679	0.0638	0.0814	0.0581	0.1126	0.0524	0.1164	0.0507	0.1256	0.1051	0.1055	0.0566	0.1451	0.0918	0.0763	0.1312	0.1367	0.1883	0.0847	0.0308
	SF031_ES45	0.0406	0.1994	0.0832	0.2161	0.1186	0.1149	0.2796	0.1336	0.1309	0.0899	0.1374	0.0364	0.0162	0.0723	0.1108	0.0520	0.1140	0.0263	0.1253	0.0457	0.1163	0.1514	0.0634	0.1435	0.0978	0.1906	0.1655	0.2029	0.0491	0.0414	0.0515	0.0397	0.0768	0.1679	0.0665	0.0734	0.0780	0.0269	0.1218	0.0817	0.1606	0.0658	0.0679	0.0910	0.0767	0.1070	0.0567	0.0657
	SF031_HAS54	0.1390	0.2389	0.1249	0.0629	0.0848	0.1196	0.0210	0.1262	0.0674	0.0196	0.0769	0.0963	0.0708	0.0823	0.0692	0.1224	0.0493	0.1196	0.0950	0.0679	0.0924	0.0676	0.0714	0.0723	0.1242	0.1654	0.1092	0.0957	0.0413	0.0568	0.0727	0.0693	0.1214	0.0226	0.1604	0.0822	0.1126	0.1284	0.0993	0.1505	0.1375	0.0669	0.0592	0.1035	0.0634	0.0935	0.1615	0.0655
	SF031_PNS1	0.0679	0.1231	0.0436	0.1267	0.0661	0.0197	0.0679	0.1155	0.0216	0.1470	0.0603	0.0157	0.0128	0.0889	0.0306	0.0684	0.1288	0.0166	0.0732	0.0482	0.0592	0.2393	0.0414	0.0539	0.1514	0.0070	0.0114	0.2441	-0.0146	0.0266	0.0612	0.0335	0.0808	-0.0004	0.0593	0.0305	0.0666	0.0362	0.0321	0.0339	0.0469	0.0502	0.0562	0.1070	0.0386	0.0747	0.0778	0.0777
	SF031_RA36RM	0.0850	0.1209	0.2251	0.2258	0.1671	0.1152	0.1341	0.1445	0.0609	0.2240	0.0994	0.0544	0.0278	0.0745	0.0692	0.1740	0.6286	0.0667	0.0954	0.0881	0.1477	0.0140	0.0665	0.1511	0.0437	0.2096	0.1806	0.1413	0.0695	0.0535	0.1085	0.0378	0.0941	0.0223	0.3076	0.1184	0.0460	0.0287	0.0669	0.0582	0.1297	0.0759	0.0777	0.1333	0.1177	0.2133	0.1290	0.1460
	SF031_SF259	0.0643	0.2412	0.0676	0.1445	0.1436	0.1300	0.1299	0.1458	0.1472	0.0793	0.1443	0.0383	0.0080	0.0961	0.0541	0.0811	0.0675	0.0912	0.0944	0.0403	0.0987	0.0486	0.0431	0.0455	0.1034	0.0835	0.0921	0.1178	0.1063	0.0482	0.0685	0.0473	0.1234	0.0041	0.1391	0.0439	0.0980	0.0451	0.0415	0.0444	0.1949	0.0982	0.0461	0.1343	0.1453	0.2618	0.1178	0.0545
	SF031_SF280	0.2270	0.1737	0.0394	0.0741	0.1000	0.0929	0.1138	0.1836	0.0867	0.0429	0.1858	0.0232	-0.0070	0.1271	0.0798	0.0527	0.0724	0.0434	0.0700	0.0626	0.1207	0.0819	0.0642	0.0682	0.1433	0.1945	0.1774	0.1404	0.0642	0.0742	0.0497	0.0627	0.0987	0.4306	0.1369	0.0618	0.0858	0.0335	0.1434	0.1338	0.1666	0.1082	0.0353	0.0906	0.1017	0.0136	0.0821	0.0829
	SF031_SF292	0.0884	0.2101	0.0726	0.1570	0.0782	0.0852	0.2442	0.1464	0.1320	0.1416	0.1241	0.0350	0.0225	0.1675	0.0336	0.0884	0.1869	0.0223	0.1508	0.0257	0.1052	0.1299	0.0738	0.0759	0.1189	0.2619	0.0536	0.1471	0.1486	0.0753	0.0641	0.0254	0.0631	-0.0063	0.2245	0.0957	0.0575	0.0245	0.1351	0.0468	0.0900	0.0425	0.0618	0.0114	0.0984	0.1973	0.0579	0.1690
	SF031_SF302	0.0573	0.2116	0.1097	0.1387	0.1171	0.1118	0.4609	0.1342	0.0480	0.1440	0.1656	0.0453	0.0876	0.1137	0.0526	0.0709	0.4891	0.0259	0.0911	0.0797	0.1781	0.0305	0.1341	0.0871	0.1337	0.2381	0.0489	0.1177	0.1089	0.1155	0.1010	0.0404	0.1737	0.0228	0.1676	0.0903	0.1242	0.0414	0.1168	0.0622	0.1607	0.0595	0.0777	0.0606	0.1346	0.3123	0.1111	0.1330
	SF031_SF306	0.0480	0.1184	0.0695	0.2264	0.0459	0.1076	0.0306	0.1123	0.0900	0.1307	0.1321	0.0342	-0.0549	0.0955	0.0263	0.1444	0.2029	0.0431	0.1224	0.0014	0.1213	0.0321	0.1975	0.0720	0.1600	0.2500	0.1040	0.1341	0.0447	0.0613	0.0769	0.0378	0.0848	-0.0310	0.2350	0.0930	0.1178	0.0382	0.0576	0.0572	0.0631	0.0517	0.0687	0.0651	0.0721	0.1133	0.1128	0.0564
	SF031_SF317	0.0549	0.1311	0.0670	0.0703	0.1113	0.1001	0.1457	0.0852	0.0738	0.1124	0.0956	0.0242	0.0220	0.0726	0.0470	0.0416	0.1143	0.0938	0.1050	0.0876	0.0718	0.0961	0.0811	0.0618	0.0950	-0.0009	0.0777	0.1077	0.0853	0.0431	0.0512	0.0392	0.0628	0.1350	0.0704	0.0727	0.1242	0.0430	0.0603	0.0400	0.1506	0.0738	0.0502	0.1235	0.1270	0.2542	0.1118	0.0529
	SF031_SF330	0.1777	0.1480	0.0782	0.1599	0.0784	0.1162	0.2371	0.1714	0.1245	0.1892	0.1628	0.0525	0.0104	0.1549	0.0557	0.0967	0.1637	0.0290	0.1860	0.0306	0.0865	0.1306	0.0479	0.0836	0.1194	0.1595	0.1514	0.0570	0.0867	0.0690	0.0849	0.0294	0.0727	0.0098	0.1883	0.0680	0.0742	0.0311	0.2106	0.0568	0.1527	0.0684	0.0613	0.0728	0.0873	0.0872	0.1278	0.1006
	SF031_SF337	0.1196	0.1303	0.0468	0.1087	0.0492	0.1178	0.2024	0.2108	0.0407	0.2078	0.0873	0.0598	0.1549	0.1105	0.0849	0.0799	0.1274	0.0258	0.1117	0.0386	0.1302	0.1098	0.0259	0.1336	0.1494	0.2029	0.1576	0.1426	0.0555	0.0259	0.0438	0.2654	0.0759	0.0098	0.1182	0.2176	0.0880	0.0303	0.1151	0.0338	0.1078	0.0542	0.0773	0.0574	0.0739	0.0390	0.1511	0.2023
	SF031_SF347	0.1340	0.2039	0.0618	0.0846	0.0982	0.0875	0.3421	0.1938	0.0593	0.0904	0.1425	0.0185	0.0724	0.1966	0.0426	0.0563	0.0800	0.0364	0.0955	0.0485	0.1214	0.2348	0.0625	0.0481	0.1464	0.3330	0.0872	0.1214	0.0920	0.1061	0.0351	0.0313	0.0984	0.0350	0.3922	0.1759	0.0991	0.0299	0.1375	0.0740	0.2043	0.0413	0.0652	0.0537	0.1237	0.1119	0.1078	0.1382
	SF043_HAS54	0.0442	0.1227	0.0621	0.1513	0.1360	0.1015	0.0497	0.0856	0.0530	0.1526	0.0909	0.1149	0.0433	0.0554	0.1263	0.0768	0.0714	0.0411	0.0632	0.1175	0.1113	0.0176	0.1429	0.0900	0.0322	0.0417	0.0495	0.1093	0.1104	0.0934	0.0764	0.0654	0.0981	0.2038	0.0940	0.0418	0.0474	0.1007	0.0615	0.1138	0.0562	0.0731	0.1629	0.0790	0.1544	0.0546	0.1274	0.0945
	SF043_RA36RM	0.0543	0.1367	0.1003	0.1164	0.1058	0.1058	0.0327	0.0905	0.0896	0.1103	0.0688	0.0279	-0.0563	0.0358	0.1089	0.1392	0.2013	0.0372	0.0751	0.0450	0.1165	0.0388	0.0948	0.0749	0.1421	0.2253	0.1737	0.0450	0.0547	0.0357	0.0931	0.0394	0.1594	0.2191	0.1236	0.0427	0.0665	0.0453	0.0840	0.0808	0.0809	0.0549	0.0645	0.0562	0.0943	0.0701	0.1351	0.0854
	SF043_SF268	0.0519	0.1123	0.0282	0.1844	0.0911	0.1128	0.0277	0.0720	0.1071	0.0673	0.0783	0.0222	-0.0363	0.0797	0.0612	0.0539	0.1369	0.0378	0.0962	0.0665	0.1023	0.0612	0.0439	0.0567	0.2278	0.1017	0.0183	0.0728	0.0970	0.0438	0.0391	0.0389	0.0702	0.2578	0.0958	0.0289	0.0954	0.0318	0.0723	0.0599	0.0618	0.0603	0.0682	0.0340	0.0464	0.0679	0.0410	0.0665
	SF043_SF279	0.0627	0.1186	0.0606	0.0890	0.0143	0.0931	0.1717	0.0571	0.0953	0.1261	0.0808	0.0422	-0.0065	0.0792	0.1253	0.0674	0.0377	0.0583	0.0946	0.0859	0.0661	0.1287	0.0607	0.0411	0.1276	0.0306	0.1543	0.1416	0.0570	0.0731	0.0518	0.0833	0.0835	0.1420	0.0826	0.0371	0.1156	0.0624	0.1315	0.0662	0.0441	0.0910	0.1284	0.0566	0.0731	0.0676	0.1295	0.0666
	SF043_SF280	0.0909	0.1130	0.0352	0.0866	0.0239	0.1107	0.0423	0.1341	0.0753	0.0945	0.0792	0.0532	0.0052	0.0827	0.0529	0.0576	0.0610	0.0526	0.0674	0.0675	0.0719	0.0757	0.0644	0.0598	0.1000	0.0695	0.0712	0.1407	0.0884	0.0780	0.1058	0.0829	0.1401	0.3638	0.0744	0.0327	0.0968	0.0671	0.0949	0.0683	0.0522	0.1230	0.0704	0.0723	0.0503	0.1336	0.1063	0.0549
	SF043_SF282	0.1061	0.0878	0.0574	0.0794	0.0764	0.0823	0.0401	0.0635	0.1179	0.1666	0.0880	0.0557	0.0150	0.0746	0.1065	0.0620	0.1029	0.0415	0.0914	0.0779	0.1071	0.1272	0.0769	0.0550	0.0968	0.0999	0.0897	0.0995	0.0893	0.1029	0.1128	0.0661	0.1261	0.1988	0.0408	0.0330	0.1009	0.0690	0.0684	0.0762	0.0789	0.1306	0.0878	0.0978	0.1002	0.0862	0.0652	0.0569
	SF043_SF295	0.0750	0.1488	0.0939	0.1146	0.0907	0.1131	0.0529	0.1669	0.1202	0.0251	0.0946	0.0410	0.0531	0.0870	0.1226	0.1076	0.1740	0.0244	0.0667	-0.0050	0.1166	0.0778	0.1548	0.0538	0.2063	0.2128	0.1609	0.1094	0.0277	0.0390	0.1044	0.0504	0.1080	0.2406	0.0554	0.1026	0.0955	0.0511	0.1188	0.0735	0.0478	0.0986	0.1331	0.0977	0.0586	0.0872	0.1051	0.1098
	SF043_SF296	0.0530	0.1329	0.0706	0.1196	0.0700	0.1009	0.0240	0.0465	0.0720	0.0752	0.1698	0.0766	0.0460	0.1382	0.1185	0.0687	0.1218	0.0767	0.1002	0.0541	0.0992	0.1136	0.1455	0.0836	0.1019	0.0618	0.1067	0.1054	0.0510	0.0032	0.1420	0.0924	0.1565	0.2709	0.0492	0.0520	0.1023	0.1128	0.0757	0.0719	0.0750	0.1738	0.1557	0.0750	0.0757	0.1226	0.1040	0.0482
	SF043_SF302	0.0367	0.0847	0.0884	0.1364	0.1106	0.0646	0.0801	0.0938	0.1365	0.1247	0.0764	0.0349	0.0124	0.0780	0.0478	0.2416	0.1427	0.0407	0.0832	0.0748	0.1641	0.0227	0.1612	0.1049	0.0969	0.0857	0.0878	0.0993	0.0955	0.1871	0.0588	0.0459	0.0784	0.4851	0.0843	0.0474	0.1075	0.0421	0.0663	0.0595	0.0671	0.0630	0.0984	0.0520	0.0830	0.0537	0.1179	0.0770
	SF043_SF330	0.0623	0.1293	0.0663	0.1595	0.0961	0.1283	0.1046	0.0917	0.1446	0.1932	0.1463	0.0272	-0.0029	0.0997	0.2297	0.0917	0.0885	0.0404	0.0955	0.0625	0.1153	0.0902	0.1457	0.0474	0.1144	0.0599	0.0739	0.1305	0.0759	0.0814	0.0421	0.0414	0.1817	0.0774	0.1106	0.0200	0.0862	0.0383	0.0529	0.0999	0.1069	0.0959	0.0949	0.0169	0.0474	0.0559	0.0901	0.1648
	SF043_SF337	0.0776	0.1132	0.0722	0.0580	0.0636	0.0853	0.0300	0.1377	0.0623	0.1447	0.0771	0.0545	0.2287	0.1250	0.1129	0.0813	0.1116	0.0379	0.0863	0.0561	0.1349	0.0672	0.1520	0.1028	0.1546	0.1331	0.0944	0.1231	0.0510	0.0622	0.0744	0.0704	0.0847	0.1547	0.0756	0.0619	0.1074	0.0339	0.0566	0.0778	0.0630	0.0565	0.1394	0.1030	0.0641	0.0777	0.1810	0.1240
	SF043_SF342	0.0858	0.1170	0.0531	0.1212	0.0916	0.0275	0.0345	0.0888	0.1066	0.0821	0.0521	0.0730	-0.0010	0.0633	0.1162	0.0886	0.1017	0.0245	0.0729	0.0593	0.0894	0.0459	0.0669	0.0542	0.1469	0.0373	0.1060	0.0797	0.0703	0.0303	0.0959	0.0856	0.1686	0.1917	0.0266	0.0478	0.0950	0.1155	0.0523	0.0677	0.0596	0.0858	0.1683	0.0851	0.0934	0.0726	0.0954	0.0817
	SF043_SLT026	0.0988	0.1330	0.0733	0.1917	0.0997	0.0997	0.0439	0.0927	0.1410	0.0974	0.0841	0.0291	0.0039	0.0649	0.2174	0.0618	0.0302	0.0593	0.0429	0.1020	0.1136	0.1190	0.0609	0.0587	0.0234	0.1617	-0.0624	0.1219	0.1018	0.0224	0.0484	0.0395	0.1278	0.3093	0.1117	0.0193	-0.0891	0.1096	0.0890	0.1424	0.0821	0.2198	0.0830	0.0522	0.1227	0.0812	0.0993	0.0432
	SF056_CSR1	0.0738	0.1349	0.0743	0.1318	0.1006	0.1134	0.0025	0.1279	0.0920	0.0863	0.1199	0.1505	0.0099	0.0736	0.1333	0.0423	0.1802	0.0233	0.0781	0.1063	0.1010	0.0876	0.1018	0.0960	0.0617	0.1961	0.1691	0.1245	0.0319	0.1073	0.0732	0.0976	0.0883	0.0787	0.0974	0.0658	0.0657	0.1030	0.2664	0.0906	0.0804	0.0578	0.1142	0.2170	0.0915	0.0732	0.0951	0.0641
	SF056_ES45	0.0904	0.1663	0.1246	0.1466	0.1468	0.1195	0.0043	0.1317	0.2398	0.0845	0.1525	0.1091	0.0585	0.0993	0.1776	0.0780	0.1877	0.0468	0.1248	0.0818	0.1946	0.1356	0.0883	0.0895	0.0893	0.2542	0.1601	0.1756	0.0519	0.1468	0.1055	0.0817	0.1240	0.1269	0.1191	0.0480	0.0726	0.0639	0.4504	0.1232	0.1207	0.0853	0.0793	0.1113	0.0963	0.0741	0.1113	0.0868
	SF056_PNS1	0.1135	0.2180	0.1222	0.1105	0.1184	0.1104	0.0256	0.0771	0.1480	0.0887	0.1230	0.0723	0.0700	0.1561	0.0670	0.1294	0.1489	0.0876	0.1448	0.0651	0.0873	0.1413	0.0852	0.0742	0.1340	0.0746	0.1604	0.1891	0.0199	0.0985	0.1078	0.1502	0.0694	0.0000	0.1239	0.0660	0.0964	0.1304	0.0881	0.1485	0.1389	0.0413	0.0671	0.1681	0.0965	0.1334	0.1376	0.0442
	SF056_SF259	0.0450	0.0791	0.0210	0.0466	0.1939	0.0466	0.0299	0.1948	0.0530	0.1106	0.0626	0.0428	0.2406	0.1196	0.0352	0.0465	0.1053	0.0169	0.0325	0.0179	0.0723	0.0307	0.0537	0.0493	0.1508	0.1188	0.0421	0.2375	0.0143	0.0503	0.0702	0.0332	0.0815	0.0412	0.2037	0.0577	0.0770	0.0196	0.0202	0.0309	0.1147	0.0462	0.0544	0.0392	0.0789	0.0697	0.0799	0.1350
	SF056_SF292	0.1121	0.1731	0.1239	0.0625	0.0993	0.1038	0.0535	0.1014	0.1012	0.1015	0.1072	0.0513	0.0361	0.1483	0.0486	0.1952	0.1747	0.0446	0.0757	0.0546	0.1132	0.1110	0.0699	0.0486	0.1147	0.2470	0.0870	0.1056	0.1456	0.1380	0.0586	0.1181	0.1204	-0.0063	0.1790	0.0589	0.1012	0.0740	0.0986	0.0647	0.0753	0.0505	0.0670	0.0393	0.1043	0.0706	0.0865	0.1151
	SF056_SF310	0.0636	0.1675	0.1093	0.1465	0.1148	0.1078	0.0181	0.1277	0.1368	0.0513	0.1111	0.0728	0.0418	0.1469	0.0922	0.1007	0.1535	0.0369	0.0824	0.0601	0.1013	0.1221	0.0954	0.0790	0.1280	0.1698	0.0728	0.0671	0.0336	0.2029	0.0759	0.0581	0.1288	-0.0060	0.1107	0.0817	0.1106	0.0470	0.1023	0.0690	0.1266	0.0395	0.0773	0.1648	0.0633	0.0639	0.0734	0.0733
	SF056_SF321	0.0619	0.2111	0.1087	0.0792	0.0833	0.1066	0.0770	0.1150	0.1394	0.1256	0.1298	0.0541	0.0078	0.0981	0.0523	0.0397	0.0586	0.0191	0.0800	0.0349	0.1292	0.0654	0.0695	0.0480	0.1205	0.1334	0.1043	0.1556	-0.0126	0.1487	0.0417	0.0618	0.0714	-0.0319	0.0907	0.0678	0.1027	0.1322	0.1134	0.0656	0.1131	0.0592	0.0869	0.0190	0.0545	0.1884	0.1019	0.1555
	SF056_SF323	0.0503	0.1275	0.0712	0.0656	0.0344	0.1007	0.1144	0.1048	0.1477	0.0439	0.0671	0.0484	0.0301	0.0688	0.0598	0.1017	0.1235	0.1031	0.0700	0.0778	0.0830	0.1157	0.0302	0.0621	0.1389	0.1107	0.0948	0.1119	-0.0033	0.1155	0.0468	0.0750	0.0730	-0.0373	0.0857	0.0747	0.1422	0.1077	0.0955	0.0821	0.0861	0.0485	0.0634	0.0105	0.0528	0.0593	0.1301	0.1162
	SF056_SF324	0.0859	0.1391	0.1395	0.2068	0.0740	0.0917	0.1031	0.1707	0.1132	0.0886	0.1276	0.0653	0.2249	0.1321	0.0980	0.1285	0.1787	0.0315	0.1160	0.0333	0.1149	0.1191	0.0710	0.1287	0.1276	0.2335	0.0837	0.1826	0.0824	0.1153	0.0753	0.0763	0.0749	0.1014	0.1302	0.1532	0.0753	0.0686	0.1701	0.0398	0.0831	0.0475	0.0640	0.0112	0.1080	0.0544	0.0634	0.0834
	SF056_SF336	0.0756	0.1843	0.0877	0.0978	0.0895	0.1130	0.0964	0.1680	0.0865	0.1056	0.1048	0.0497	0.0122	0.1525	0.0846	0.0548	0.2333	0.0505	0.0735	0.1012	0.1190	0.0556	0.0587	0.1186	0.1362	0.2190	0.0683	0.1435	0.1026	0.1873	0.0612	0.0378	0.1191	-0.0064	0.1181	0.1435	0.1022	0.0454	0.1166	0.0653	0.1713	0.0747	0.0584	0.0410	0.0781	0.0816	0.0695	0.0992
	SF056_SF342	0.0692	0.1508	0.0542	0.0752	0.0949	0.1405	0.0661	0.1308	0.1601	0.1320	0.1118	0.2324	0.0791	0.0793	0.0490	0.0600	0.0089	0.0439	0.0817	0.1668	0.0567	0.1163	0.0351	0.0712	0.0982	0.1158	0.1161	0.1125	0.0959	0.2158	0.0882	0.1329	0.1306	0.0338	0.0565	0.0787	0.0631	0.1670	0.1652	0.2064	0.0806	0.0668	0.0437	0.1769	0.1554	0.0620	0.1469	0.1138
	SF056_SF347	0.1115	0.1986	0.1048	0.0629	0.1024	0.1091	0.0809	0.0737	0.0482	0.0576	0.1617	0.1059	0.0170	0.1624	0.0409	0.0768	0.0428	0.0212	0.1069	0.0538	0.0828	0.1355	0.0649	0.0399	0.0821	0.1838	0.1448	0.1226	0.1564	0.1394	0.0578	0.0684	0.1437	0.0378	0.0702	0.0915	0.0866	0.0617	0.2986	0.0855	0.1297	0.0692	0.0663	0.1814	0.1408	0.0912	0.1698	0.0608
	SF057_CSR1	0.0974	0.0536	0.0677	0.0911	0.1445	0.0585	0.0046	0.1417	0.0861	0.1031	0.0335	0.2454	-0.0061	0.0658	0.0939	0.0616	0.1163	0.0199	0.0777	0.0879	0.0947	0.0774	0.2299	0.0880	0.0707	0.0362	0.0716	0.1507	0.0110	0.0400	0.1187	0.0949	0.1060	0.0384	0.0703	0.0340	0.1288	0.0873	0.0366	0.0673	0.0927	0.0678	0.2345	0.1141	0.0914	0.0641	0.0653	0.1003
	SF057_ES45	0.0799	0.0781	0.0461	0.1105	0.0774	0.0738	0.0089	0.1160	0.0859	0.1469	0.0615	0.7325	0.0165	0.0419	0.1635	0.1082	0.0666	0.0247	0.0346	0.0993	0.0542	0.1558	0.0531	0.0777	0.0572	0.0149	0.0779	0.1380	0.0368	0.0395	0.1091	0.0937	0.0960	0.0729	0.0646	0.0135	0.1105	0.1209	0.0741	0.1042	0.1141	0.1878	0.1992	0.1901	0.0579	0.1661	0.1194	0.0731
	SF057_PNS1	0.0654	0.1401	0.0716	0.2071	0.0732	0.0737	0.0099	0.0933	0.0868	0.1512	0.0751	0.2514	0.0136	0.0711	0.0244	0.1079	0.1004	0.0690	0.0850	0.0670	0.0913	0.2007	0.0893	0.0695	0.1088	0.0116	0.0691	0.1252	0.0300	0.0055	0.1101	0.0946	0.1452	-0.0039	0.0432	0.0340	0.0924	0.1245	0.1240	0.2715	0.0137	0.1466	0.0893	0.0819	0.0866	0.0785	0.1176	0.0855
	SF057_RHA420	0.0717	0.1515	0.1309	0.0664	0.0827	0.0895	0.0083	0.0713	0.0553	0.0706	0.1086	0.4236	0.0021	0.0870	0.0530	0.1476	0.0609	0.0510	0.1046	0.0739	0.0448	0.1238	0.0986	0.0843	0.1435	0.0730	0.1369	0.1028	0.1120	0.0186	0.0619	0.1288	0.1583	0.0283	0.0229	0.0559	0.0832	0.1175	0.1128	0.0130	0.1097	0.0864	0.1340	0.0700	0.0794	0.0879	0.0924	0.0692
	SF057_SF259	0.0808	0.1114	0.0796	0.0493	0.0998	0.0847	0.0036	0.1713	0.0754	0.0987	0.0821	0.1505	0.0106	0.0445	0.0251	0.0626	0.0763	0.0578	0.0931	0.0718	0.1093	0.0681	0.0943	0.0550	0.1099	0.1031	0.0556	0.1195	0.0941	0.0462	0.1010	0.2888	0.1307	0.0039	0.0857	0.0474	0.0877	0.0906	0.0416	0.1151	0.0371	0.0651	0.0974	0.0535	0.0745	0.0655	0.1168	0.0344
	SF057_SF292	0.0702	0.1120	0.1098	0.1103	0.0757	0.1198	0.0100	0.1108	0.0378	0.1438	0.0564	0.0421	0.0101	0.1362	0.0256	0.0611	0.1277	0.0289	0.1213	0.0434	0.1086	0.0545	0.1302	0.0865	0.0982	0.3342	0.0303	0.1541	0.0334	0.0296	0.0579	0.0635	0.0765	-0.0041	0.1294	0.0517	0.0973	0.0576	0.0805	0.0611	0.0397	0.0455	0.0896	0.0278	0.0729	0.0574	0.0857	0.1002
	SF057_SF310	0.0542	0.1303	0.0672	0.1619	0.0991	0.0994	0.0079	0.1790	0.0864	0.0779	0.1775	0.0703	0.0147	0.0807	0.0269	0.0911	0.1014	0.0576	0.0442	0.1001	0.0744	0.1164	0.1179	0.0483	0.0955	0.0073	0.0617	0.1213	0.0832	0.0305	0.0800	0.0654	0.0566	-0.0041	0.0304	0.0318	0.0890	0.0592	0.1521	0.0820	0.0947	0.0884	0.1039	0.1471	0.0910	0.0840	0.1198	0.0677
	SF057_SF321	0.0530	0.1458	0.1172	0.1158	0.0889	0.0573	0.0223	0.0743	0.1083	0.0851	0.1170	0.1566	-0.0383	0.0733	0.0392	0.0939	0.0433	0.0714	0.0718	0.1587	0.0911	0.0906	0.0686	0.0498	0.1004	-0.0052	0.0211	0.1403	0.0387	0.0207	0.1126	0.1058	0.1653	-0.0324	0.0276	0.0200	0.1266	0.1713	0.0616	0.0790	0.1214	0.1131	0.1080	0.0436	0.0520	0.0998	0.1230	0.1075
	SF057_SF323	0.0472	0.1129	0.0455	0.0623	0.0819	0.0586	0.0658	0.0326	0.1353	0.0534	0.0652	0.2921	0.0199	0.0438	0.0609	0.0639	0.0288	0.0528	0.0417	0.1056	0.0459	0.1142	0.0168	0.0468	0.1093	0.0278	0.0183	0.1358	0.0268	0.0350	0.1516	0.2069	0.1121	-0.0373	0.0448	0.0358	0.0659	0.1145	0.1417	0.0885	0.1077	0.0946	0.0539	0.1026	0.0536	0.1357	0.1327	0.0683
	SF057_SF324	0.1134	0.0682	0.1376	0.1054	0.1006	0.0942	0.0440	0.1432	0.0949	0.0698	0.0944	0.0558	0.0032	0.0736	0.0406	0.1298	0.0949	0.0565	0.0689	0.0862	0.1730	0.1731	0.2192	0.0903	0.0744	0.0607	0.0072	0.1257	0.0838	0.0568	0.1038	0.0640	0.0878	0.0017	0.0809	0.0619	0.1033	0.0360	0.2388	0.1769	0.1516	0.0928	0.1880	0.0724	0.1060	0.0735	0.1134	0.1024
	SF057_SF336	0.3280	0.1653	0.0298	0.0887	0.0899	0.0963	0.0193	0.1109	0.0849	0.0775	0.1249	0.0806	0.0124	0.0962	0.0321	0.1096	0.1600	0.0514	0.0693	0.1548	0.1359	0.1047	0.0604	0.0698	0.0837	0.1236	0.1154	0.0524	0.0561	0.0569	0.0981	0.0619	0.1553	0.0098	0.0985	0.0712	0.1083	0.0593	0.1442	0.0741	0.1613	0.0766	0.1736	0.0452	0.0963	0.0380	0.1534	0.1704
	SF057_SF347	0.0588	0.1206	0.0516	0.0944	0.0825	0.0818	0.0460	0.0693	0.0422	0.0998	0.0871	0.2865	0.0113	0.0854	0.0845	0.0409	0.0103	0.0274	0.1263	0.0589	0.0806	0.1245	0.0904	0.0610	0.0949	0.0089	0.0561	0.1640	0.1076	0.0226	0.1114	0.0753	0.1396	0.0160	0.0810	0.0579	0.0976	0.0606	0.2433	0.0966	0.1375	0.1374	0.0992	0.0701	0.1009	0.2551	0.1503	0.1707
	SF062_CSR1	0.0930	0.2169	0.0722	0.0976	0.0654	0.0175	0.1901	0.1354	0.1375	0.0904	0.1648	0.1333	0.0172	0.0815	0.4126	0.0789	0.1214	0.0701	0.0561	0.1170	0.0942	0.0688	0.0957	0.0723	0.0591	0.0712	0.1260	0.1107	0.0919	0.1291	0.0966	0.0697	0.1773	0.3521	0.1308	0.0355	0.0769	0.0447	0.0995	0.0787	0.0990	0.1295	0.1160	0.1937	0.0910	0.1106	0.0852	0.0422
	SF062_ES45	0.0590	0.1522	0.0556	0.0814	0.0960	0.0000	0.3518	0.1265	0.1524	0.1644	0.0583	0.0823	0.0452	0.0907	0.1899	0.0343	0.1372	0.0401	0.0668	0.0733	0.0602	0.0862	0.0441	0.0552	0.1135	0.0029	0.1142	0.1073	0.0585	0.0140	0.0856	0.0584	0.0736	0.2642	0.0882	0.0178	0.0842	0.0646	0.0324	0.0426	0.0490	0.1889	0.0785	0.1305	0.0684	0.1562	0.0838	0.0621
	SF062_PNS1	0.1301	0.1214	0.1205	0.0873	0.0707	0.0000	0.1068	0.0541	0.1151	0.1154	0.0765	0.0770	0.0307	0.0924	0.0969	0.0464	0.0785	0.0253	0.0643	0.0520	0.0535	0.0898	0.0688	0.0577	0.1280	0.0086	0.0395	0.0500	0.1223	0.0093	0.0980	0.0670	0.0848	0.2108	0.0873	0.0275	0.1057	0.1152	0.0637	0.0931	0.1118	0.0828	0.0721	0.1519	0.1701	0.1428	0.1288	0.0513
	SF062_SF292	0.0904	0.1904	0.1351	0.1017	0.0843	0.1007	0.1907	0.1055	0.0994	0.1151	0.0840	0.0277	0.0130	0.1079	0.0361	0.0603	0.1662	0.0141	0.0565	0.0240	0.0611	0.0624	0.0668	0.1081	0.1171	0.2952	0.0449	0.1029	0.1211	0.1241	0.0984	0.0525	0.1059	0.2818	0.1951	0.0508	0.0536	0.0340	0.0756	0.0584	0.0722	0.0338	0.0878	0.0283	0.0787	0.0438	0.1532	0.0516
	SF062_SF310	0.0410	0.1782	0.1032	0.1203	0.0904	0.1035	0.2942	0.1063	0.1887	0.0836	0.1079	0.0551	0.0487	0.0738	0.1316	0.0548	0.1257	0.0578	0.0995	0.0539	0.0727	0.0856	0.0400	0.0793	0.0959	0.0817	0.1360	0.1184	0.0990	0.1417	0.0662	0.0458	0.0737	0.2087	0.0657	0.0409	0.0695	0.0798	0.0649	0.0524	0.0615	0.1558	0.0790	0.1457	0.0996	0.1782	0.0957	0.0644
	SF062_SF317	0.0739	0.2758	0.0663	0.0601	0.1024	0.0807	0.0575	0.0672	0.0798	0.0756	0.0802	0.0678	-0.0038	0.0579	0.1266	0.0704	0.0672	0.0708	0.1043	0.1025	0.0685	0.1012	0.0654	0.0437	0.1174	0.0390	0.0939	0.0688	0.0863	0.0415	0.0846	0.0742	0.0771	0.1815	0.0865	0.0290	0.0711	0.1000	0.1824	0.0753	0.0704	0.1512	0.0783	0.1323	0.0980	0.1173	0.0731	0.0262
	SF062_SF321	0.0914	0.1895	0.1112	0.0520	0.0771	0.0804	0.2728	0.0497	0.1555	0.1582	0.1390	0.0708	0.0075	0.1816	0.1638	0.0552	0.0831	0.0746	0.0674	0.0626	0.0529	0.1456	0.0489	0.0400	0.0583	0.0032	0.0702	0.1010	0.1562	0.0102	0.1176	0.0667	0.1881	0.1129	0.1405	0.0280	0.1123	0.0744	0.0917	0.0531	0.0940	0.0970	0.0730	0.0395	0.0991	0.3003	0.0807	0.1294
	SF062_SF323	0.1229	0.1088	0.0599	0.0794	0.0484	0.0699	0.3567	0.0924	0.2310	0.1317	0.0779	0.0598	-0.0366	0.0512	0.1890	0.0969	0.1130	0.0300	0.0958	0.0544	0.0634	0.1022	0.0476	0.0788	0.0720	0.1048	0.0994	0.1947	0.0586	0.0697	0.0630	0.0783	0.1031	0.1188	0.1311	0.0516	0.0778	0.0778	0.1346	0.0557	0.0430	0.0884	0.0878	0.1462	0.0840	0.1123	0.0965	0.1286
	SF062_SF324	0.0893	0.1241	0.1878	0.0935	0.0895	0.1260	0.1393	0.1244	0.1114	0.1298	0.1719	0.0543	0.2793	0.1107	0.1547	0.1020	0.2097	0.0161	0.0407	0.0201	0.1632	0.1006	0.1135	0.1153	0.2352	0.1541	0.0565	0.1543	0.1102	0.0404	0.0940	0.0829	0.1269	0.2807	0.1693	0.1312	0.0791	0.0934	0.1092	0.0344	0.0885	0.0637	0.0654	0.0408	0.0855	0.0645	0.1170	0.0508
	SF062_SF332	0.0880	0.1472	0.0946	0.1100	0.1008	0.1380	0.3334	0.1165	0.1649	0.0821	0.0991	0.0376	-0.0005	0.1166	0.2571	0.0795	0.2378	0.0379	0.0706	0.0562	0.0587	0.0807	0.0479	0.0680	0.0774	0.0216	0.1516	0.0545	0.1478	0.0377	0.0955	0.0448	0.1727	0.1477	0.1297	0.0399	0.0683	0.0367	0.0477	0.0382	0.0390	0.1392	0.0627	0.1321	0.0956	0.4571	0.0690	0.0871
	SF062_SF336	0.0868	0.1971	0.0858	0.0416	0.0767	0.0965	0.4057	0.1559	0.0744	0.1185	0.1620	0.0359	0.0087	0.1384	0.1085	0.0403	0.0909	0.0593	0.1225	0.0617	0.1359	0.0539	0.0534	0.0941	0.2177	0.2142	0.0514	0.0078	0.0841	0.0728	0.0722	0.0426	0.1081	0.2671	0.0736	0.1033	0.0660	0.0407	0.0546	0.0498	0.1091	0.0746	0.0583	0.0590	0.0723	0.0779	0.0949	0.0697
	SF062_SF347	0.0421	0.1534	0.0721	0.0553	0.0960	0.0517	0.3662	0.0689	0.1030	0.0693	0.1020	0.0710	0.0144	0.1408	0.1113	0.0900	0.0343	0.0135	0.0620	0.0396	0.0667	0.1045	0.0262	0.0288	0.0714	0.0057	0.0684	0.1767	0.1290	0.0831	0.1087	0.0375	0.0963	0.2103	0.0754	0.0562	0.0980	0.0369	0.0638	0.0405	0.0510	0.0933	0.0451	0.1166	0.1383	0.0554	0.1645	0.0805
	SF068_CSR1	0.0752	0.1651	0.0822	0.0991	0.0938	0.1003	0.0093	0.1907	0.1307	0.0676	0.0917	0.1015	0.0127	0.0744	0.1524	0.0521	0.0942	0.0457	0.0427	0.0830	0.1274	0.0942	0.1372	0.0871	0.1288	0.1121	0.1285	0.1354	0.0596	0.0437	0.0793	0.0584	0.0894	0.1940	0.1221	0.0460	0.0547	0.0420	0.2108	0.0495	0.1879	0.1257	0.1324	0.0897	0.0579	0.0817	0.0842	0.0428
	SF068_MSR1	0.0861	0.1007	0.1002	0.0905	0.0958	0.1555	0.0094	0.1914	0.2047	0.1920	0.1064	0.0573	0.0389	0.1391	0.0551	0.0548	0.2909	0.0292	0.1932	0.0412	0.1825	0.1196	0.1248	0.0681	0.0693	0.1641	0.0965	0.1390	0.0425	0.0648	0.1032	0.0471	0.0863	0.2076	0.1203	0.0562	0.0834	0.0578	0.2299	0.0844	0.1070	0.0582	0.1601	0.0672	0.1354	0.1191	0.0957	0.0515
	SF068_SF257	0.0528	0.1501	0.0822	0.0696	0.1103	0.1100	0.0456	0.0854	0.0440	0.0850	0.0859	0.0651	0.0533	0.0975	0.0812	0.0941	0.0565	0.0223	0.0542	0.0739	0.0931	0.0867	0.1480	0.0591	0.1217	0.1361	0.0470	0.1295	0.0776	0.0302	0.1163	0.0512	0.0637	0.1299	0.1030	0.1037	0.0434	0.0455	0.0660	0.0681	0.1815	0.0670	0.1250	0.0450	0.0765	0.0844	0.1281	0.0564
	SF068_SF278	0.4757	0.1508	0.0848	0.1102	0.1330	0.1255	0.0060	0.1382	0.0917	0.0797	0.2078	0.0527	0.0543	0.0978	0.0805	0.0584	0.0811	0.0287	0.0960	0.0762	0.1552	0.0924	0.0895	0.0643	0.1065	0.1687	0.0554	0.1202	0.1193	0.0577	0.0853	0.0436	0.0834	0.0997	0.1121	0.0856	0.0561	0.0467	0.1344	0.0445	0.1430	0.0592	0.1127	0.0988	0.0859	0.0518	0.0862	0.0548
	SF068_SF306	0.0688	0.1114	0.0933	0.2396	0.0956	0.1036	0.0028	0.1143	0.0522	0.0361	0.1417	0.0883	0.0044	0.0723	0.1183	0.1306	0.0541	0.0398	0.0827	0.0911	0.1111	0.0705	0.0904	0.0604	0.0882	0.1701	-0.0838	0.1282	0.0647	0.0424	0.0429	0.0533	0.0964	0.1690	0.0999	0.0435	-0.1364	0.0601	0.3987	0.0849	0.0451	0.1318	0.1320	0.0714	0.1036	0.3302	0.0854	0.1217
	SF068_SF307	0.0179	0.1845	0.0641	0.1347	0.0803	0.1054	0.0089	0.1560	0.0902	0.0121	0.1911	0.0525	0.0490	0.1551	0.0585	0.0552	0.1144	0.0586	0.1645	0.0586	0.1282	0.0566	0.1671	0.0850	0.1769	0.1552	0.0652	0.1071	0.0419	0.0530	0.1346	0.0797	0.0690	0.1254	0.0654	0.0679	0.0759	0.0525	0.3973	0.0686	0.0259	0.0386	0.1076	0.0204	0.0901	0.0985	0.0921	0.0480
	SF068_SF308	0.0669	0.1425	0.1051	0.0860	0.0779	0.0919	0.0112	0.1456	0.1815	0.0992	0.1789	0.0394	0.0610	0.0730	0.0656	0.0655	0.1277	0.0383	0.1291	0.0443	0.1226	0.1606	0.0809	0.1110	0.1045	0.0292	0.1127	0.0703	0.0752	0.1065	0.1056	0.0298	0.0599	0.1179	0.1018	0.0691	0.0963	0.0455	0.1082	0.1064	0.2289	0.1238	0.1025	0.0595	0.0396	0.0812	0.0986	0.0774
	SF068_SF310	0.1645	0.1927	0.1280	0.1781	0.1144	0.0988	0.0073	0.1560	0.1339	0.0360	0.1375	0.0363	0.0530	0.1118	0.0797	0.0540	0.1044	0.0798	0.0743	0.0501	0.1698	0.3624	0.1143	0.1152	0.1314	0.1119	0.1113	0.1166	0.1409	0.0349	0.0553	0.0475	0.0907	0.2121	0.1320	0.0796	0.0776	0.1234	0.1085	0.0556	0.1595	0.0944	0.1249	0.0780	0.0748	0.0941	0.0706	0.1143
	SF068_SF320	0.1106	0.1765	0.1340	0.0661	0.0914	0.0991	0.0232	0.1465	0.1230	0.0203	0.1390	0.0397	0.0867	0.1003	0.1161	0.0525	0.0795	0.0211	0.0962	0.0887	0.0594	0.2606	0.0688	0.1696	0.0823	0.0066	0.0477	0.1018	0.0701	0.1094	0.0392	0.0649	0.0904	0.0518	0.0745	0.1192	0.0688	0.1444	0.1503	0.0604	0.0285	0.0999	0.0625	0.0289	0.0977	0.0690	0.0824	0.0710
	SF068_SF321	0.0751	0.1555	0.1085	0.1019	0.0892	0.1027	0.0834	0.1795	0.0795	0.0986	0.1116	0.0501	0.0194	0.1532	0.0621	0.0951	0.1824	0.0137	0.0837	0.0597	0.0997	0.1628	0.1435	0.0618	0.1582	0.1577	0.0705	0.1137	0.0779	0.0134	0.0924	0.0461	0.1063	0.0645	0.0731	0.0662	0.0898	0.0546	0.0072	0.0401	0.1514	0.1304	0.0767	0.0616	0.0968	0.2057	0.1421	0.0450
	SF068_SF323	0.2206	0.1570	0.0833	0.1426	0.0696	0.1008	0.1633	0.1082	0.1348	0.0236	0.1190	0.0815	0.0257	0.0828	0.0870	0.0619	0.1084	0.0573	0.1206	0.0525	0.0605	0.2352	0.0451	0.0695	0.1310	0.0787	0.0640	0.1104	0.0534	0.1207	0.0432	0.0543	0.0917	0.0906	0.1181	0.0719	0.0785	0.0556	0.4113	0.0568	0.1332	0.0775	0.0701	0.0663	0.0915	0.0669	0.1251	0.0632
	SF068_SF324	0.1990	0.1551	0.1174	0.0925	0.0706	0.1400	0.0863	0.2682	0.1071	0.1144	0.1217	0.0582	0.0867	0.1746	0.0509	0.1069	0.1272	0.0192	0.0900	0.0180	0.1387	0.1795	0.0605	0.0790	0.1741	0.1991	0.0897	0.1672	0.1273	0.0480	0.0906	0.0663	0.1090	0.0758	0.0876	0.1237	0.0580	0.0407	0.1581	0.0869	0.1293	0.0781	0.0556	0.0201	0.0625	0.0381	0.1144	0.0402
	SF074_ES45	0.0577	0.1897	0.0563	0.0976	0.1831	0.1300	0.0959	0.1611	0.1903	0.1012	0.1816	0.0330	0.0788	0.1343	0.1022	0.0677	0.2460	0.0420	0.0863	0.0569	0.1950	0.1011	0.0823	0.1751	0.1107	0.2565	0.1261	0.0990	0.0993	0.1494	0.0643	0.0430	0.1618	0.0885	0.1049	0.0772	0.0982	0.0619	0.2656	0.0735	0.2016	0.1046	0.1548	0.1035	0.0631	0.0799	0.0927	0.0731
	SF074_HAS54	0.0801	0.0807	0.0511	0.0458	0.1310	0.0455	0.0325	0.1880	0.1482	0.0999	0.0774	0.0475	0.0359	0.1025	0.1349	0.0508	0.0710	0.0327	0.1053	0.0911	0.0896	0.3367	0.1017	0.0946	0.1054	0.1181	0.0951	0.1397	0.0624	0.1000	0.0973	0.0507	0.0963	0.0206	0.0645	0.1137	0.1060	0.0386	0.1154	0.0814	0.1497	0.0594	0.0456	0.0424	0.1075	0.0402	0.1436	0.1156
	SF074_PNS1	0.0615	0.1344	0.1360	0.1190	0.1098	0.0992	0.0506	0.1711	0.1105	0.1234	0.1184	0.0311	0.1309	0.0998	0.0622	0.0609	0.3129	0.0624	0.0548	0.0397	0.1345	0.1196	0.1061	0.0744	0.1547	0.0184	0.1165	0.1194	0.0634	0.0244	0.1135	0.0644	0.0540	0.0012	0.0981	0.1016	0.1012	0.1022	0.2858	0.0573	0.1340	0.0849	0.0556	0.1260	0.1086	0.1014	0.1278	0.0701
	SF074_RA36RM	0.0806	0.0763	0.1184	0.0512	0.1750	0.1062	0.0526	0.1435	0.1510	0.1685	0.0811	0.0390	0.1007	0.0944	0.0525	0.0758	0.6408	0.0387	0.0789	0.0678	0.1934	0.0657	0.1104	0.1016	0.0947	0.3357	0.1295	0.1634	0.0938	0.0509	0.1139	0.0387	0.1454	0.0248	0.1421	0.0897	0.1116	0.0771	0.0618	0.0654	0.1990	0.0650	0.0951	0.1285	0.1003	0.0842	0.1110	0.1057
	SF074_SF259	0.0415	0.1033	0.0693	0.0519	0.1308	0.0749	0.0303	0.1181	0.1896	0.0897	0.0946	0.0359	0.0356	0.0625	0.0221	0.1513	0.0516	0.1492	0.0873	0.0492	0.1390	0.0630	0.0452	0.0604	0.2285	0.0855	0.1046	0.1255	0.1435	0.0572	0.1165	0.0543	0.1241	0.0006	0.1244	0.0680	0.0477	0.1117	0.0993	0.0802	0.1954	0.0583	0.0574	0.0966	0.0644	0.0826	0.1127	0.0804
	SF074_SF280	0.0901	0.1830	0.0467	0.1693	0.0420	0.0727	0.0250	0.2197	0.1943	0.0918	0.0760	0.0317	0.1128	0.1202	0.0431	0.0715	0.2333	0.0960	0.0642	0.0736	0.1079	0.0771	0.0837	0.0756	0.1361	0.1975	0.1231	0.1311	0.1172	0.0526	0.0540	0.0561	0.0496	0.1332	0.0680	0.0767	0.1077	0.0608	0.1631	0.0913	0.0981	0.0740	0.0748	0.0456	0.0623	0.0533	0.0794	0.0964
	SF074_SF292	0.1230	0.1156	0.1284	0.0561	0.1152	0.1027	0.0565	0.1693	0.1091	0.1158	0.1286	0.0362	0.0572	0.0919	0.0212	0.0968	0.0870	0.0653	0.0614	0.0707	0.1521	0.0919	0.0449	0.0809	0.1014	0.1712	0.0408	0.1688	0.1396	0.0912	0.0617	0.0663	0.0611	0.0161	0.0808	0.0517	0.0646	0.0508	0.0852	0.1610	0.1053	0.0904	0.0785	0.0551	0.0835	0.0484	0.0904	0.0472
	SF074_SF302	0.0638	0.1408	0.1090	0.0650	0.0868	0.0782	0.1599	0.1255	0.1666	0.0676	0.0899	0.0308	0.0795	0.0839	0.0287	0.1041	0.1745	0.0388	0.0760	0.0288	0.1305	0.1097	0.1344	0.0587	0.0868	0.0873	0.0498	0.1666	0.1239	0.1714	0.0549	0.0294	0.1104	0.0034	0.1107	0.0679	0.1202	0.0260	0.0991	0.0610	0.1248	0.1053	0.0739	0.0251	0.0641	0.0559	0.0488	0.0900
	SF074_SF326	0.0554	0.1832	0.0904	0.0806	0.1135	0.0936	0.0958	0.1306	0.1186	0.0262	0.1526	0.0418	0.0080	0.1002	0.0959	0.0755	0.1281	0.1191	0.0558	0.0716	0.1240	0.1341	0.1065	0.0600	0.0989	0.1066	0.1017	0.1114	0.1192	0.1423	0.1195	0.0700	0.1297	0.0040	0.1057	0.0655	0.1026	0.0730	0.1229	0.1021	0.0573	0.0911	0.0518	0.1154	0.0949	0.0382	0.0906	0.0600
	SF074_SF330	0.0702	0.1937	0.0837	0.0821	0.1348	0.1154	0.0821	0.1844	0.1502	0.1379	0.1480	0.0323	0.0169	0.0980	0.0812	0.1717	0.2648	0.0390	0.1119	0.0484	0.1359	0.1727	0.0832	0.0829	0.1361	0.1010	0.2038	0.1389	0.0731	0.1403	0.0609	0.0496	0.1612	0.0007	0.0784	0.0721	0.0726	0.0499	0.1010	0.1036	0.1698	0.0889	0.0823	0.0830	0.0662	0.0636	0.0754	0.1084
	SF074_SF336	0.0480	0.1663	0.0949	0.1399	0.1292	0.0989	0.1989	0.1507	0.1013	-0.0036	0.0986	0.0313	0.0255	0.1734	0.0489	0.0727	0.1508	0.0605	0.1305	0.1481	0.2216	0.0792	0.0325	0.0757	0.1155	0.1764	0.1305	0.0771	0.1041	0.1799	0.0518	0.0651	0.1405	-0.0079	0.1131	0.1304	0.0460	0.1058	0.1595	0.0767	0.1395	0.1001	0.0594	0.0374	0.0863	0.0569	0.1129	0.1114
	SF074_SF337	0.1650	0.0981	0.0877	0.0381	0.0939	0.0696	0.0671	0.2340	0.0837	0.0763	0.1081	0.0747	0.0711	0.1112	0.1136	0.0606	0.1139	0.0263	0.0937	0.0546	0.1324	0.0860	0.0480	0.1079	0.2058	0.2028	0.1263	0.1261	0.0643	0.1165	0.1377	0.2802	0.0783	0.0270	0.0560	0.2593	0.0338	0.0534	0.0811	0.0495	0.0365	0.0559	0.1258	0.0949	0.0658	0.0584	0.1134	0.0998
	SF075_MSR1	0.0532	0.1715	0.1009	0.0926	0.1007	0.0292	0.1244	0.0938	0.1264	0.1464	0.1152	0.0633	0.0517	0.1444	0.2170	0.0771	0.0901	0.0646	0.0512	0.0964	0.0754	0.0929	0.0566	0.0576	0.0380	0.0217	0.0848	0.1129	0.0169	0.0202	0.0886	0.0473	0.0539	0.1037	0.0781	0.0484	0.0631	0.1638	0.0649	0.0956	0.0646	0.0484	0.1743	0.0983	0.0641	0.1011	0.1166	0.0701
	SF075_SF257	0.0546	0.1641	0.0736	0.0677	0.1605	0.0754	0.0392	0.0995	0.0991	0.0698	0.1307	0.0760	0.0286	0.1052	0.2155	0.0731	0.0485	0.0907	0.1095	0.1401	0.0925	0.1431	0.0492	0.0467	0.0686	0.0000	0.0532	0.1122	0.1692	0.0150	0.1222	0.1579	0.1373	0.1367	0.0699	0.0626	0.0724	0.1498	0.0879	0.0761	0.1098	0.0821	0.0615	0.2428	0.0885	0.1397	0.1376	0.0603
	SF075_SF278	0.0988	0.1574	0.0365	0.2323	0.1000	0.1079	0.0712	0.1058	0.1147	0.0994	0.0988	0.0575	0.0371	0.1130	0.1687	0.0556	0.0637	0.0278	0.0929	0.0529	0.0889	0.0561	0.0740	0.0490	0.1830	0.0079	0.0911	0.1119	0.0999	0.0184	0.1521	0.0784	0.0898	0.1637	0.0752	0.0605	0.1204	0.0750	0.0626	0.1111	0.0402	0.0937	0.0718	0.2597	0.0865	0.1154	0.0609	0.0807
	SF075_SF281	0.0977	0.2085	0.0084	0.0355	0.1367	0.0348	0.0850	0.0898	0.0387	0.0205	0.0558	0.0382	0.0053	0.1018	0.1864	0.0500	0.0095	0.0780	0.0386	0.0582	-0.0005	0.2701	0.0304	0.0373	0.0953	0.0075	0.0542	0.1363	0.1377	0.1028	0.1602	0.0567	0.2348	0.1975	0.0456	0.0190	0.0770	0.1048	0.0288	0.0548	0.0540	0.0792	0.8702	0.3799	0.1236	0.0833	0.1345	0.0509
	SF075_SF282	0.0810	0.1412	0.0937	0.0785	0.0909	0.0478	0.0521	0.0671	0.1618	0.1394	0.0983	0.1456	0.0121	0.0838	0.0627	0.1047	0.0795	0.0505	0.1338	0.0765	0.1037	0.2042	0.0592	0.0524	0.0761	0.0000	0.0655	0.1249	0.0862	0.1546	0.1324	0.0975	0.1824	0.0176	0.0684	0.0441	0.0588	0.1479	0.1693	0.0929	0.1089	0.1236	0.0841	0.1721	0.1221	0.2390	0.1582	0.1024
	SF075_SF295	0.0706	0.1493	0.0855	0.0564	0.1129	0.0881	0.0414	0.1087	0.0571	0.1788	0.0978	0.0729	0.3670	0.1207	0.0446	0.1045	0.2331	0.0175	0.0969	0.0841	0.0843	0.1267	0.0470	0.0602	0.1881	0.1073	0.1182	0.0891	0.0594	0.0212	0.1586	0.1668	0.1589	0.0711	0.0614	0.2022	0.0519	0.0853	0.2218	0.0593	0.0633	0.1171	0.0847	0.0707	0.0512	0.0872	0.1083	0.0610
	SF075_SF296	0.0722	0.2042	0.0514	0.0521	0.0883	0.0611	0.0349	0.0466	0.1181	0.0869	0.1986	0.1154	0.1086	0.0913	0.1337	0.0588	0.0710	0.1231	0.0661	0.1094	0.0432	0.1257	0.0963	0.0943	0.0537	0.0255	0.1178	0.1136	0.0605	0.0273	0.1657	0.0701	0.0735	0.1533	0.0183	0.0585	0.0605	0.1060	0.0449	0.0935	0.0526	0.1966	0.0778	0.1496	0.1347	0.0967	0.1329	0.0473
	SF075_SF307	0.0849	0.2484	0.0891	0.2464	0.0938	0.0987	0.0669	0.1704	0.2003	0.0442	0.1470	0.0366	0.0033	0.1881	0.0234	0.0847	0.0784	0.0266	0.1240	0.0444	0.0982	0.0510	0.0459	0.0576	0.0527	0.1647	-0.0580	0.1585	0.0625	0.0911	0.0276	0.1539	0.1259	-0.0373	0.1140	0.0783	-0.1348	0.0496	0.1772	0.0979	0.1490	0.0627	0.0846	0.0382	0.0473	0.0992	0.1150	0.0458
	SF075_SF320	0.0398	0.2354	0.0859	0.1132	0.0690	0.0529	0.0537	0.1420	0.1939	0.0117	0.1264	0.0428	0.1012	0.1014	0.0615	0.0300	0.0361	0.0484	0.0732	0.1267	-0.0001	0.1512	0.0512	0.0656	0.0956	0.0609	0.0461	0.1123	0.0005	0.0655	0.0305	0.1304	0.0691	0.0058	0.0432	0.0922	0.0532	0.0877	0.1615	0.0499	0.0617	0.0697	0.0478	0.0177	0.1109	0.0817	0.0752	0.1283
	SF075_SF332	0.0609	0.2433	0.1002	0.1653	0.1227	0.1111	0.0985	0.1662	0.1057	-0.0430	0.1160	0.0644	0.0284	0.1240	0.1521	0.1363	0.1136	0.0620	0.0915	0.1201	0.1143	0.1541	0.1008	0.0752	0.1007	0.0630	0.1594	0.1262	0.1328	0.0448	0.0496	0.0902	0.1662	0.1612	0.1054	0.0728	0.0927	0.0484	0.1318	0.0699	0.0535	0.1581	0.0739	0.0871	0.1019	0.0915	0.1206	0.0824
	SF075_SLT026	0.4113	0.2580	0.0914	0.0566	0.0767	0.0625	0.0629	0.1284	0.1254	0.0619	0.1122	0.0912	0.0080	0.1350	0.2595	0.0706	0.0741	0.0409	0.0877	0.0915	0.0818	0.1213	0.0504	0.0284	0.0936	0.0023	0.0446	0.1020	0.1236	0.0234	0.1473	0.0844	0.1194	0.0833	0.0732	0.0324	0.1204	0.1106	0.0919	0.0807	0.0566	0.0974	0.1397	0.1711	0.0800	0.1298	0.1885	0.0705
	SF086_HAS54	0.0864	0.1756	0.0576	0.0565	0.1091	0.0204	0.0458	0.1009	0.0595	0.0678	0.0735	0.1759	0.0056	0.0824	0.0314	0.0666	-0.0141	0.0448	0.2214	0.1450	0.0351	0.1082	0.0382	0.0432	0.0596	0.0416	0.0576	0.1085	0.1084	0.1160	0.0896	0.1571	0.1425	0.0161	0.0310	0.0242	0.1294	0.1899	0.0658	0.1392	0.0961	0.0786	0.0600	0.1579	0.1154	0.1800	0.1183	0.0278
	SF086_MSR1	0.0779	0.1557	0.0800	0.0637	0.1259	0.1040	0.1327	0.0810	0.1987	0.0715	0.1060	0.2003	0.0178	0.0990	0.1585	0.0567	0.0967	0.0277	0.0933	0.0629	0.0624	0.0909	0.0562	0.0771	0.1913	0.1217	0.1523	0.0603	0.0758	0.0747	0.1143	0.0939	0.1084	0.1765	0.0911	0.0421	0.0781	0.1043	0.0697	0.0528	0.1421	0.0556	0.0929	0.1163	0.1535	0.2980	0.0713	0.1234
	SF086_RA36RM	0.0895	0.1218	0.1539	0.0468	0.0897	0.1065	0.0522	0.1016	0.0842	0.1120	0.0878	0.0590	0.0592	0.0681	0.0331	0.1628	0.1925	0.1065	0.0518	0.0487	0.1205	0.0599	0.0829	0.0851	0.1040	0.2432	0.1358	0.0935	0.0686	0.0054	0.0782	0.0543	0.1012	-0.0005	0.2273	0.0776	0.0716	0.1023	0.0977	0.0515	0.1577	0.1105	0.0769	0.0934	0.0568	0.2373	0.1028	0.1126
	SF086_SF257	0.0623	0.1108	0.1125	0.0582	0.1201	0.0376	0.0470	0.0437	0.0916	0.0868	0.0442	0.5507	0.0377	0.0904	0.0548	0.0966	0.0529	0.0168	0.1632	0.1162	0.0505	0.1020	0.0477	0.0420	0.1455	0.0133	0.0550	0.1209	0.0240	0.1016	0.1383	0.1127	0.1312	0.0478	0.0366	0.0844	0.0453	0.0851	0.1186	0.1946	0.1358	0.0532	0.1063	0.1215	0.1082	0.3374	0.1169	0.0793
	SF086_SF278	0.0883	0.1388	0.1249	0.0727	0.1037	0.0700	0.0962	0.1153	0.1839	0.0637	0.0949	0.0949	0.0114	0.1028	0.0956	0.0459	0.0604	0.0331	0.0648	0.0347	0.0988	0.0819	0.0768	0.0564	0.0962	0.1634	0.1044	0.0991	0.0682	0.1082	0.1215	0.0844	0.1156	0.1012	0.1203	0.0590	0.0947	0.0823	0.0992	0.0694	0.1603	0.0714	0.1176	0.1759	0.1467	0.1639	0.1134	0.0627
	SF086_SF279	0.1215	0.1279	0.0676	0.0736	0.1103	0.0734	0.2913	0.0620	0.0973	0.1365	0.0944	0.1479	-0.0006	0.0964	0.0581	0.0477	0.0298	0.0537	0.2030	0.0800	0.0467	0.1794	0.0398	0.0414	0.0720	0.0169	0.0695	0.0742	0.0809	0.1542	0.1288	0.1327	0.1348	0.0747	0.0884	0.0288	0.1073	0.1417	0.2579	0.1773	0.0866	0.0712	0.0518	0.2562	0.1137	0.0702	0.1094	0.0459
	SF086_SF280	0.0797	0.1392	0.0893	0.0828	0.0992	0.0869	0.0946	0.1429	0.1323	0.0346	0.0682	0.0554	0.0326	0.1348	0.0849	0.0591	0.0814	0.0419	0.0756	0.0501	0.1021	0.1118	0.0973	0.0671	0.1424	0.1651	0.0867	0.0876	0.1184	0.1250	0.0837	0.1100	0.1006	0.1882	0.2016	0.0596	0.0817	0.0497	0.1190	0.0565	0.1492	0.0985	0.0907	0.1380	0.0866	0.0861	0.0870	0.1111
	SF086_SF302	0.0635	0.1396	0.1083	0.0665	0.0936	0.0568	0.3011	0.0785	0.1143	0.0873	0.0733	0.0819	0.0211	0.0753	0.0365	0.0487	0.0956	0.0303	0.0464	0.0441	0.0679	0.0995	0.1232	0.2078	0.0938	0.1172	0.0720	0.1094	0.1352	0.1859	0.0905	0.0884	0.1339	-0.0063	0.1663	0.0805	0.0729	0.0511	0.1128	0.0457	0.0933	0.0928	0.1339	0.0246	0.0940	0.2083	0.1275	0.0810
	SF086_SF307	0.0779	0.1356	0.0727	0.1239	0.0901	0.0618	0.1011	0.0926	0.1228	0.0397	0.0864	0.0991	-0.0099	0.1060	0.0276	0.0362	0.0849	0.0172	0.0774	0.0405	0.0497	0.1434	0.0461	0.0342	0.1471	0.1084	0.0739	0.0698	0.0546	0.1389	0.0960	0.2697	0.1157	0.0081	0.0971	0.0555	0.1054	0.0364	0.1961	0.0560	0.1420	0.0992	0.1131	0.0360	0.0922	0.1493	0.1117	0.0988
	SF086_SF308	0.0398	0.1243	0.0889	0.0767	0.1070	0.0593	0.2436	0.0819	0.1445	0.0916	0.0873	0.0950	0.0264	0.0837	0.0254	0.1035	0.0826	0.0733	0.0990	0.0477	-0.0018	0.0749	0.0550	0.1850	0.1007	0.0892	0.0730	0.1088	0.0699	0.1415	0.0832	0.0781	0.1405	-0.0331	0.1471	0.0604	0.1651	0.0391	0.0863	0.0642	0.1242	0.0858	0.1185	0.0045	0.0705	0.1180	0.0539	0.0751
	SF086_SF320	0.0599	0.1483	0.1745	0.0496	0.1035	0.0780	0.1107	0.0932	0.1626	0.0699	0.0889	0.0964	0.0382	0.1074	0.0362	0.0523	0.0454	0.0340	0.1159	0.0925	0.0481	0.1442	0.0649	0.1288	0.0965	0.0688	0.0508	0.0671	0.0665	0.1066	0.0904	0.1487	0.0953	-0.0373	0.0755	0.0805	0.0747	0.1028	0.2298	0.0698	0.1176	0.0673	0.0734	0.1018	0.0555	0.2468	0.0677	0.1222
	SF086_SF326	0.1142	0.1974	0.0768	0.0492	0.1048	0.0601	0.1060	0.1509	0.0761	-0.0641	0.0829	0.2639	0.0264	0.0935	0.0396	0.0417	0.0297	0.0536	0.2546	0.1393	0.0552	0.1888	0.0482	0.0515	0.0828	0.0300	0.0756	0.0874	0.0848	0.0966	0.1389	0.1808	0.1866	-0.0065	0.0922	0.0356	0.0773	0.1441	0.2934	0.1897	0.0826	0.1358	0.0500	0.1676	0.1054	0.1539	0.0864	0.0844
	SF086_SF330	0.0687	0.1181	0.1249	0.0723	0.0857	0.1038	0.1525	0.1150	0.0747	0.1725	0.0694	0.0958	0.0318	0.0970	0.0580	0.1866	0.0641	0.0519	0.0871	0.1068	0.0746	0.1174	0.0642	0.0767	0.0941	0.0792	0.1580	0.1477	0.0713	0.0620	0.0419	0.0679	0.1642	-0.0011	0.1388	0.0590	0.0860	0.0646	0.2680	0.0769	0.1037	0.1225	0.0693	0.0960	0.0511	0.1280	0.0548	0.0682
	SF086_SF337	0.0561	0.0736	0.0872	0.0307	0.0995	0.0305	0.0547	0.1016	0.0776	0.1474	0.1268	0.2227	0.1422	0.0481	0.0665	0.0553	0.0589	0.0367	0.0985	0.0428	0.0967	0.1079	0.0555	0.1171	0.1611	0.0921	0.0427	0.1235	0.0592	0.0682	0.1068	0.1115	0.1499	0.0072	0.0792	0.1002	0.0473	0.0628	0.0668	0.0576	0.0692	0.0433	0.1371	0.1466	0.0793	0.1069	0.1097	0.1124
	SF092_CSR1	0.2793	0.1445	0.0767	0.0992	0.0848	0.0657	0.1152	0.1187	0.1341	0.0696	0.1152	0.0702	0.1333	0.0563	0.2027	0.0369	0.0396	0.1021	0.0791	0.1241	0.0495	0.1300	0.0427	0.0913	0.1156	0.0363	0.0932	0.1323	0.0745	0.0918	0.0725	0.0615	0.1264	0.0886	0.0383	0.0960	0.0702	0.1876	0.1779	0.1224	0.1888	0.0710	0.0590	0.1472	0.0922	0.0995	0.0858	0.0766
	SF092_PNS1	0.0994	0.1054	0.1504	0.1412	0.1245	0.0632	0.0704	0.0607	0.2002	0.0741	0.0987	0.0568	0.1487	0.0815	0.0415	0.0811	0.1231	0.0619	0.0976	0.1222	0.0503	0.0548	0.0712	0.0825	0.1137	0.0522	0.0815	0.1335	0.1351	0.0631	0.0855	0.0459	0.1191	0.0000	0.0704	0.1620	0.0800	0.1558	0.0997	0.0585	0.2389	0.0333	0.0758	0.1382	0.0620	0.1339	0.1439	0.0635
	SF092_RHA420	0.0774	0.1221	0.1893	0.0732	0.0510	0.0661	0.0599	0.0475	0.1880	0.1052	0.1194	0.0561	0.1410	0.0615	0.1101	0.0582	0.0813	0.0741	0.0955	0.1301	0.0520	0.1170	0.0406	0.0592	0.0874	0.0996	0.1224	0.1128	0.0930	0.1326	0.0963	0.0664	0.1296	0.1926	0.0361	0.1301	0.0849	0.2161	0.1448	0.0694	0.0997	0.0998	0.0509	0.0932	0.1097	0.1129	0.0546	0.0666
	SF092_SF257	0.1131	0.1389	0.1112	0.1036	0.0915	0.0403	0.0708	0.0590	0.1394	0.1397	0.1590	0.1125	0.1024	0.0886	0.0671	0.0832	0.0472	0.1067	0.1397	0.0832	0.0531	0.0555	0.0576	0.0799	0.1283	0.1069	0.0623	0.1538	0.0871	0.1189	0.0894	0.0842	0.0986	0.0752	0.0957	0.1235	0.0891	0.1098	0.1402	0.0733	0.1624	0.0485	0.0628	0.0800	0.1133	0.0768	0.1105	0.0491
	SF092_SF279	0.0934	0.1336	0.0984	0.0896	0.0729	0.0741	0.1867	0.0410	0.1172	0.0914	0.0699	0.0254	0.1605	0.0849	0.0481	0.0463	0.0215	0.0994	0.0741	0.0376	0.0400	0.1259	0.0295	0.0405	0.0836	0.0668	0.0551	0.1216	0.0677	0.1603	0.0878	0.0644	0.1014	-0.0008	0.0815	0.0828	0.1164	0.2312	0.1655	0.0735	0.0664	0.0455	0.0616	0.1548	0.1181	0.0456	0.0857	0.0298
	SF092_SF280	0.1292	0.1220	0.0880	0.0741	0.0778	0.0354	0.0711	0.0663	0.1633	0.0755	0.0947	0.0922	0.1460	0.0823	0.0805	0.0540	0.0383	0.0448	0.0361	0.0931	0.0634	0.0801	0.0200	0.0614	0.0987	0.0882	0.0770	0.0903	0.0990	0.0853	0.0763	0.1015	0.1499	0.0290	0.0507	0.1466	0.1372	0.2205	0.1599	0.0994	0.1638	0.0694	0.0331	0.1622	0.0978	0.1988	0.0948	0.0344
	SF092_SF281	0.1272	0.1113	0.0285	0.0784	0.0738	0.0781	0.0955	0.0641	0.0631	0.1495	0.0713	0.0822	0.0273	0.0629	0.1668	0.0506	0.0307	0.0368	0.1526	0.1129	0.0493	0.1486	0.0296	0.0313	0.0967	0.0315	0.0807	0.1096	0.1305	0.1431	0.1393	0.0737	0.1669	0.1559	0.0497	0.0418	0.0658	0.1016	0.0969	0.0939	0.0800	0.0428	0.0268	0.1271	0.1542	0.0989	0.0909	0.0467
	SF092_SF296	0.0938	0.0918	0.0761	0.0457	0.0413	0.0710	0.0387	0.0508	0.0716	0.1521	0.1342	0.0714	0.2392	0.0864	0.1319	0.0799	0.0447	0.0431	0.0466	0.1299	0.0408	0.0795	0.0547	0.0645	0.1288	-0.0030	0.0583	0.1239	0.0496	0.0507	0.1090	0.1642	0.1283	0.1998	0.0120	0.2019	0.0914	0.2562	0.0749	0.0772	0.1457	0.0422	0.1077	0.0727	0.0878	0.0923	0.1512	0.0376
	SF092_SF306	0.0558	0.1103	0.0927	0.0760	0.0723	0.0881	0.0254	0.0496	0.1173	0.0893	0.1158	0.1046	0.0128	0.0433	0.0192	0.0650	0.0398	0.1138	0.1700	0.2215	0.0441	0.0846	0.0346	0.0446	0.0973	0.0655	0.0205	0.1192	0.0308	0.0879	0.0776	0.0608	0.1218	-0.0373	0.0663	0.0376	0.0514	0.2118	0.1913	0.1022	0.0963	0.0731	0.0367	0.0665	0.0697	0.2544	0.1297	0.0321
	SF092_SF317	0.0594	0.0251	0.0800	0.0919	0.0859	0.0000	0.0495	0.0481	0.1477	0.0619	0.1035	0.0381	0.0351	0.0751	0.0679	0.0400	0.0528	0.0552	0.1825	0.1734	0.0527	0.0840	0.0364	0.0416	0.0632	0.0743	0.0830	0.1200	0.0962	0.0621	0.0794	0.0463	0.0727	0.0881	0.0430	0.1313	0.0865	0.1729	0.0798	0.0893	0.1284	0.0877	0.0468	0.1291	0.1557	0.0791	0.1115	0.0432
	SF092_SF326	0.0677	0.0633	0.0860	0.1175	0.1014	0.0862	0.1008	0.0662	0.0879	0.1778	0.0679	0.0446	0.1724	0.0879	0.0473	0.0641	0.0445	0.0868	0.0511	0.2552	0.0538	0.0288	0.0617	0.0644	0.1214	0.0329	0.0509	0.1134	0.0800	0.0671	0.1290	0.0785	0.1708	-0.0030	0.0256	0.1021	0.0531	0.2315	0.0956	0.0664	0.0406	0.0350	0.0633	0.0971	0.0647	0.0727	0.1138	0.0463
	SF092_SF332	0.1471	0.1462	0.1079	0.1050	0.0587	0.0543	0.1494	0.0834	0.1455	0.1117	0.0838	0.0309	0.0947	0.0967	0.0391	0.0515	0.0653	0.0491	0.0772	0.0887	0.0686	0.0543	0.0415	0.2032	0.1096	0.0344	0.1242	0.1985	0.1341	0.1409	0.0960	0.0867	0.1155	-0.0079	0.0354	0.1190	0.0768	0.0635	0.0985	0.0522	0.1348	0.0451	0.0428	0.0964	0.0675	0.1193	0.1429	0.0464
	SF092_SF337	0.1090	0.1350	0.1669	0.0664	0.0700	0.0992	0.1824	0.1133	0.1198	0.0956	0.1303	0.0561	0.0525	0.0911	0.0824	0.0615	0.1726	0.0862	0.1978	0.1185	0.0749	0.1114	0.0195	0.0416	0.0991	0.1073	0.1478	0.1137	0.1851	0.1090	0.0998	0.0683	0.0760	0.0011	0.1006	0.0651	0.1398	0.0926	0.1180	0.1042	0.1186	0.0640	0.8443	0.1076	0.1096	0.1234	0.1079	0.0772
	SF092_SF347	0.1497	0.1799	0.1351	0.1035	0.0899	0.0621	0.1917	0.1013	0.0737	0.1546	0.1445	0.0679	0.0288	0.0981	0.0406	0.0920	0.0330	0.0233	0.0926	0.0748	0.1019	0.1736	0.0235	0.0315	0.1281	0.2135	0.0415	0.0043	0.1537	0.0370	0.0530	0.0801	0.1575	0.0098	0.1226	0.0696	0.1172	0.0781	0.1563	0.0658	0.1507	0.0535	0.8475	0.0946	0.0906	0.0458	0.1595	0.0583
	SF099_SF259	0.0990	0.1333	0.0965	0.0601	0.0949	0.1221	0.1036	0.1062	0.1012	0.1191	0.1261	0.1656	0.0471	0.0566	0.0620	0.1075	0.0592	0.0818	0.1115	0.0448	0.1371	0.0636	0.0607	0.1148	0.0715	0.0017	0.0656	0.1505	0.0547	0.0430	0.0980	0.1026	0.0707	0.0000	0.0861	0.0705	0.0882	0.1016	0.1073	0.0819	0.0847	0.1391	0.0759	0.0820	0.0880	0.2812	0.0522	0.0411
	SF099_SF268	0.1157	0.1568	0.0602	0.0881	0.0571	0.1135	0.0175	0.1050	0.0543	0.2115	0.1282	0.0631	0.1243	0.1352	0.0230	0.0447	0.2726	0.0581	0.0859	0.0520	0.1562	0.0499	0.1964	0.1041	0.1093	0.1496	0.0735	0.1732	0.0681	0.0528	0.0550	0.0414	0.0895	-0.0080	0.4030	0.0899	0.1098	0.0443	0.1689	0.0440	0.0939	0.0590	0.1015	0.0321	0.0353	0.0785	0.1043	0.0615
	SF099_SF295	0.0971	0.1587	0.0882	0.0431	0.0683	0.0887	0.0230	0.1623	0.1127	0.1249	0.0860	0.0801	0.0796	0.0800	0.1072	0.0572	0.1641	0.0461	0.0715	0.0897	0.0800	0.1827	0.1725	0.0811	0.1246	0.0927	0.0638	0.1190	0.0743	0.0672	0.0942	0.1317	0.1132	0.3455	0.0698	0.0687	0.1050	0.0638	0.0787	0.0816	0.1077	0.1010	0.1164	0.0590	0.0710	0.0668	0.1307	0.0497
	SF099_SF296	0.1078	0.1394	0.0839	0.1005	0.0785	0.1018	0.0496	0.0759	0.1001	0.2324	0.1504	0.0744	0.1425	0.1463	0.0623	0.0915	0.0718	0.0646	0.0655	0.0844	0.0954	0.2082	0.2997	0.1202	0.2212	0.1748	0.1447	0.1247	0.0546	0.0430	0.1235	0.0640	0.0964	0.3961	0.0842	0.0691	0.1118	0.0626	0.1196	0.0556	0.0918	0.0917	0.1205	0.0334	0.1096	0.1645	0.1235	0.0484
	SF099_SF326	0.0749	0.1664	0.1037	0.1130	0.1022	0.1027	0.1179	0.1140	0.1297	0.0276	0.1382	0.1184	0.0846	0.1555	0.0303	0.0700	0.0976	0.0733	0.0524	0.0608	0.0861	0.0615	0.1089	0.1069	0.0597	0.0698	0.0726	0.0489	0.0844	0.0309	0.0999	0.1204	0.1073	-0.0093	0.0725	0.0573	0.0810	0.0849	0.1927	0.0689	0.0527	0.1125	0.0988	0.0508	0.0947	0.0670	0.0767	0.0458
	SF099_SF336	0.2935	0.2466	0.0389	0.1139	0.0613	0.1086	0.3029	0.1488	0.0601	0.1720	0.2757	0.0653	0.1522	0.1681	0.0220	0.0807	0.1511	0.0259	0.0958	0.0360	0.1173	0.0815	0.0398	0.0848	0.1489	0.2429	0.0785	0.1112	0.0704	0.1282	0.0547	0.0450	0.0863	0.0302	0.1371	0.1054	0.0790	0.0485	0.2637	0.0238	0.0860	0.0692	0.0912	0.0271	0.0657	0.0343	0.1565	0.0803
	SF109_HAS54	0.0693	0.2586	0.0340	0.0715	0.1317	0.1037	0.0264	0.1593	0.0893	0.0578	0.2403	0.0491	0.1305	0.0854	0.0883	0.0757	0.1427	0.0187	0.0792	0.0470	0.0792	0.2138	0.1624	0.1417	0.1340	0.1858	0.0089	0.0588	0.0783	0.1793	0.1441	0.1007	0.0987	0.2400	0.1640	0.1472	0.0450	0.0353	0.2007	0.0503	0.2004	0.0388	0.0694	0.0163	0.0820	0.0330	0.1331	0.1053
	SF109_MSR1	0.0809	0.1335	0.0438	0.0811	0.1018	0.1138	0.0017	0.0897	0.1665	0.0462	0.0783	0.1193	0.0360	0.0756	0.1322	0.0423	0.1021	0.1069	0.1053	0.0841	0.0687	0.1296	0.0837	0.0876	0.1049	0.0672	-0.0017	0.1024	0.0529	0.1250	0.0650	0.0684	0.0944	0.2218	0.1105	0.0302	0.1268	0.0862	0.0553	0.0908	0.0789	0.0439	0.0945	0.0686	0.0946	0.0855	0.0581	0.2313
	SF109_RHA420	0.0654	0.1740	0.0660	0.0432	0.0809	0.1000	0.0620	0.0976	0.0638	-0.0090	0.1411	0.3712	0.0146	0.0858	0.1638	0.0808	0.0548	0.0329	0.1261	0.1510	0.0308	0.1391	0.0965	0.0615	0.1128	0.0709	0.0726	0.1645	0.0679	0.1263	0.1540	0.0997	0.1188	0.5395	0.0607	0.0345	0.0829	0.1122	0.1167	0.1255	0.0469	0.0733	0.1198	0.0993	0.1547	0.0982	0.1516	0.1280
	SF109_SF278	0.0895	0.1096	0.0507	0.1002	0.1108	0.1230	0.0177	0.1716	0.1109	0.0254	0.0588	0.0477	0.0204	0.0971	0.0727	0.0681	0.0814	0.0486	0.0842	-0.0012	0.0962	0.2057	0.0869	0.0728	0.1429	0.0126	0.0940	0.0557	0.0560	0.1497	0.0657	0.0505	0.0597	0.2493	0.1138	0.0764	0.0951	0.0375	0.1592	0.0764	0.0822	0.0365	0.1155	0.0852	0.0732	0.0288	0.1125	0.1552
	SF109_SF279	0.0643	0.1521	0.0619	0.0583	0.0770	0.1108	0.1084	0.1252	0.0809	0.0332	0.0910	0.0595	-0.0054	0.0928	0.1155	0.0518	0.0923	0.0327	0.1210	0.0355	0.0926	0.1012	0.0647	0.0716	0.1354	0.0252	0.0836	0.1100	0.0492	0.1123	0.0757	0.0526	0.0981	0.0898	0.1480	0.0484	0.1271	0.0449	0.0930	0.0566	0.1415	0.0489	0.0546	0.0914	0.1180	0.0381	0.1350	0.0926
	SF109_SF280	0.0773	0.0102	0.0300	0.0523	0.0904	0.0198	0.0804	0.1100	0.0052	0.0918	0.0575	0.2705	0.0063	0.0610	0.1355	0.0723	0.0431	0.0262	0.0601	0.0796	0.0300	0.0873	0.0283	0.0392	0.1620	0.0090	0.0534	0.0603	0.1409	0.1053	0.1088	0.0880	0.1243	0.2307	0.0339	0.0566	0.0599	0.0803	0.0564	0.0604	0.1311	0.0670	0.5318	0.1042	0.0835	0.0968	0.0700	0.0746
	SF109_SF306	0.0671	0.1658	0.0798	0.0947	0.1474	0.1338	0.0144	0.1706	0.0583	0.1360	0.0903	0.1222	0.0266	0.0926	0.1263	0.1364	0.1435	0.0274	0.0597	0.0573	0.1074	0.1333	0.0920	0.0608	0.1374	0.1848	0.0523	0.1013	0.0569	0.1361	0.0488	0.0834	0.1079	0.2864	0.1444	0.0501	0.0802	0.0474	0.0889	0.0573	0.0816	0.0444	0.1166	0.0412	0.1246	0.1022	0.0431	0.1091
	SF109_SF317	0.0703	0.1907	0.0672	0.0627	0.1113	0.1226	0.0585	0.1151	0.0499	0.0342	0.1079	0.1074	0.0457	0.0900	0.1386	0.1147	0.2205	0.0855	0.0532	0.0767	0.0826	0.0884	0.1405	0.0730	0.1642	0.0260	-0.0931	0.1189	0.0616	0.0737	0.0792	0.0670	0.0871	0.6047	0.0902	0.0515	-0.1395	0.0302	0.1097	0.0560	0.2129	0.0474	0.0718	0.0611	0.0688	0.0742	0.0838	0.0791
	SF109_SF324	0.1444	0.1011	0.1451	0.1625	0.1214	0.1039	0.0994	0.1984	0.1007	0.1083	0.1197	0.0541	0.1137	0.0861	0.0816	0.1274	0.3436	0.0233	0.0535	0.0553	0.1917	0.0786	0.0636	0.0887	0.1494	0.2300	0.0660	0.0667	0.1074	0.0643	0.0889	0.0582	0.0860	0.1884	0.1603	0.2127	0.0803	0.0620	0.0975	0.0335	0.1675	0.0577	0.0679	0.0171	0.1166	0.0876	0.1210	0.0837
	SF109_SF326	0.1177	0.0886	0.0685	0.0379	0.1233	0.1163	0.0581	0.1408	0.0386	0.0390	0.0732	0.1052	0.0451	0.0717	0.0439	0.1068	0.0735	0.0354	0.0827	0.0845	0.0074	0.0009	0.0650	0.0747	0.1729	0.1665	0.0714	0.1467	0.0142	0.0615	0.1395	0.0900	0.2458	0.1444	0.0388	0.0452	0.0367	0.0413	0.0415	0.0522	0.0816	0.0212	0.1041	0.0070	0.0402	0.0480	0.1038	0.0512
	SF109_SF332	0.0498	0.2151	0.0831	0.0827	0.1140	0.1070	0.1232	0.1416	0.0689	-0.0263	0.1523	0.0746	0.0058	0.0769	0.1743	0.0682	0.0869	0.0325	0.0918	0.0908	0.0805	0.1919	0.0742	0.0944	0.1133	0.1063	0.1132	0.1015	0.1495	0.2314	0.0907	0.0709	0.1198	0.1488	0.1143	0.0343	0.0708	0.0296	0.0873	0.0623	0.0797	0.0651	0.1668	0.0719	0.1140	0.0751	0.1635	0.1307
	SF109_SF336	0.0560	0.2445	0.0565	0.0686	0.0990	0.0941	0.1149	0.1646	0.1053	0.0386	0.1551	0.0637	0.0663	0.1156	0.0869	0.0409	0.1183	0.0217	0.0634	0.0498	0.1024	0.0707	0.0300	0.0708	0.0934	0.1994	0.0710	0.1088	0.0913	0.1422	0.0986	0.0450	0.0569	0.1927	0.1365	0.1641	0.0888	0.0490	0.1102	0.0354	0.1219	0.0533	0.0517	0.0478	0.0675	0.0161	0.0781	0.0883
	SF109_SLT026	0.0796	0.1026	0.0569	0.0770	0.1357	0.0761	0.0417	0.1650	0.0399	0.0758	0.0709	0.1060	0.0269	0.0792	0.1319	0.0942	0.1464	0.0266	0.0301	0.0703	0.0652	0.0548	0.0431	0.0713	0.1676	0.1536	0.0256	0.2358	0.0999	0.0486	0.0851	0.0642	0.1004	0.4024	0.0618	0.0371	0.1201	0.0499	0.0362	0.0457	0.1592	0.0295	0.0835	0.0625	0.0853	0.0684	0.0823	0.0684
	SF123_ES45	0.0868	0.0989	0.0739	0.1133	0.1260	0.0958	0.2362	0.1621	0.2169	0.0537	0.0774	0.3717	0.0049	0.0543	0.2191	0.0511	0.1194	0.0293	0.0771	0.0536	0.0813	0.1108	0.0791	0.0619	0.0619	0.1667	0.0166	0.1344	0.0718	0.1651	0.0490	0.1435	0.1425	0.4049	0.0657	0.0263	-0.1427	0.1469	0.1494	0.0795	0.2313	0.0704	0.0761	0.1362	0.0997	0.2020	0.0632	0.0573
	SF123_PNS1	0.0833	0.0760	0.0627	0.2460	0.1228	0.0031	0.2080	0.0888	0.0940	0.0956	0.0565	0.0787	0.0063	0.1170	0.0791	0.0509	0.0757	0.0234	0.0567	0.0646	0.0491	0.1156	0.0610	0.0770	0.1228	0.1009	0.0629	0.1826	0.1425	0.0145	0.0599	0.0905	0.1217	-0.0080	0.0600	0.0609	0.1190	0.1091	0.0666	0.1240	0.1174	0.0434	0.0613	0.1919	0.0519	0.1390	0.1025	0.0296
	SF123_RHA420	0.1009	0.0859	0.0887	0.1169	0.0530	0.0721	0.1017	0.0834	0.0643	0.0839	0.0732	0.4597	0.0281	0.1202	0.1399	0.0918	0.0393	0.0676	0.0971	0.1504	0.0572	0.0785	0.0415	0.0556	0.0726	0.0792	0.1313	0.0776	0.0498	0.1446	0.0936	0.1476	0.1678	0.0678	0.0339	0.0354	0.1012	0.1435	0.1051	0.0969	0.1077	0.0809	0.0955	0.1518	0.1020	0.0884	0.1235	0.0777
	SF123_SF257	0.0845	0.1363	0.0954	0.0552	0.0804	0.0851	0.0719	0.1566	0.0936	0.1748	0.0861	0.0532	0.1000	0.0610	0.0778	0.0603	0.0456	0.1099	0.0839	0.0603	0.0949	0.1065	0.1081	0.0837	0.0767	0.1284	0.1269	0.1032	0.1240	0.1115	0.0525	0.1069	0.1034	0.1835	0.1146	0.0445	0.0787	0.0474	0.0748	0.1212	0.1575	0.0443	0.1320	0.0538	0.0688	0.0602	0.1209	0.0524
	SF123_SF259	0.1125	0.0959	0.0532	0.1118	0.0799	0.0817	0.1440	0.0514	0.0822	0.1046	0.0628	0.1430	0.0106	0.0607	0.1244	0.0719	0.0621	0.0454	0.0520	0.0686	0.0654	0.1039	0.0580	0.0431	0.1272	0.1099	0.0997	0.0412	0.0559	0.1076	0.1004	0.1050	0.0951	0.0015	0.0869	0.0396	0.1087	0.1128	0.0552	0.0857	0.1090	0.0705	0.1106	0.1593	0.1664	0.1210	0.1073	0.0656
	SF123_SF278	0.0782	0.1345	0.0822	0.1807	0.1015	0.0912	0.1424	0.1740	0.1575	0.0904	0.0866	0.0494	0.0167	0.1110	0.1279	0.0834	0.0537	0.0452	0.1032	0.0852	0.1114	0.0957	0.1172	0.0628	0.1069	0.1329	0.1859	0.1193	0.0338	0.1858	0.0356	0.0807	0.1145	0.1893	0.1124	0.0692	0.0967	0.0857	0.0583	0.1315	0.1602	0.0349	0.1381	0.0770	0.1157	0.0936	0.0553	0.0927
	SF123_SF292	0.1109	0.1692	0.0871	0.1093	0.0861	0.0540	0.4744	0.0974	0.1438	0.1328	0.1246	0.0863	0.0196	0.1362	0.0550	0.1009	0.0733	0.0365	0.0551	0.0640	0.1049	0.0999	0.0630	0.0663	0.0915	0.2100	0.1903	0.2090	0.1008	0.1568	0.0799	0.1099	0.1432	0.0161	0.1040	0.0582	0.0622	0.1402	0.0739	0.0678	0.0838	0.0762	0.1035	0.0599	0.0938	0.0482	0.1272	0.0982
	SF123_SF307	0.0992	0.1419	0.0727	0.2232	0.0732	0.0786	0.1891	0.1078	0.1594	0.0361	0.2034	0.0538	-0.0144	0.1242	0.0595	0.0979	0.0779	0.0360	0.1244	0.0550	0.0643	0.0837	0.1046	0.0344	0.1332	0.1516	0.0915	0.1003	0.0579	0.1312	0.0883	0.0664	0.0756	-0.0042	0.1090	0.0498	0.1039	0.0360	0.1052	0.0894	0.0293	0.0360	0.1469	0.0100	0.0749	0.0549	0.1051	0.0492
	SF123_SF308	0.1090	0.0830	0.0886	0.0892	0.0988	0.0702	0.4533	0.1466	0.1049	0.0423	0.1136	0.0226	0.0296	0.1020	0.0709	0.0719	0.0784	0.0529	0.0791	0.1021	0.0863	0.0637	0.0871	0.0444	0.1210	0.0392	0.1117	0.1194	0.0475	0.2681	0.0870	0.0779	0.0833	-0.0071	0.0739	0.0461	0.0794	0.0620	0.1230	0.1234	0.1509	0.0639	0.1106	0.0491	0.0612	0.0662	0.1070	0.0636
	SF123_SF320	0.0601	0.1488	0.1234	0.1015	0.0975	0.0975	0.2668	0.1755	0.0969	0.0714	0.1044	0.0602	0.0527	0.1359	0.0755	0.1077	0.0808	0.0284	0.0624	0.0972	0.0533	0.2877	0.1585	0.0718	0.0999	0.0562	0.1256	0.0902	0.0603	0.2024	0.0738	0.1083	0.1076	-0.0041	0.0405	0.0772	0.0823	0.0449	0.0141	0.1226	0.0912	0.0557	0.1245	0.0642	0.0874	0.0967	0.1012	0.0402
	SF123_SF336	0.1062	0.1528	0.1119	0.1581	0.0753	0.0869	0.6300	0.1286	0.1296	0.1008	0.1278	0.0351	0.1291	0.0801	0.0565	0.1135	0.1287	0.0627	0.1397	0.0989	0.1135	0.0668	0.0666	0.0793	0.1250	0.1596	0.0726	0.1268	0.0950	0.2562	0.0820	0.0614	0.1210	-0.0064	0.0716	0.1157	0.0738	0.0775	0.1283	0.1137	0.2729	0.0542	0.1042	0.0449	0.1309	0.1092	0.1012	0.1055
	SF127_ES45	0.0837	0.0746	0.0223	0.0786	0.1164	0.0351	0.0147	0.0846	0.0820	0.1699	0.0603	0.1216	0.0052	0.1052	0.0950	0.0324	0.0142	0.0399	0.1135	0.0675	0.0807	0.1396	0.0168	0.0210	0.0742	0.0175	0.0403	0.1000	0.0478	0.1245	0.1080	0.0668	0.1051	0.1676	0.0364	0.0194	0.0853	0.0749	0.0453	0.0513	0.0960	0.0564	0.0316	0.2329	0.0759	0.2441	0.0941	0.0437
	SF127_PNS1	0.1151	0.2217	0.0676	0.0744	0.1259	0.0060	0.0555	0.0722	0.0834	0.0849	0.1423	0.0870	0.0772	0.1407	0.0847	0.0871	0.1256	0.1030	0.0547	0.0867	0.0575	0.0794	0.0452	0.1518	0.0959	0.0000	0.0616	0.1246	0.1340	0.0068	0.1071	0.1546	0.1421	0.0317	0.0477	0.1050	0.1074	0.1453	0.0628	0.0483	0.1718	0.0544	0.0817	0.1935	0.0967	0.1992	0.1435	0.0592
	SF127_RA36RM	0.0742	0.1769	0.1192	0.0482	0.1398	0.0055	0.0176	0.0600	0.0276	0.1972	0.0648	0.0498	-0.0279	0.0461	0.0386	0.0490	0.0753	0.0997	0.0683	0.0791	0.0788	0.0044	0.0351	0.0915	0.0532	0.0995	0.1267	0.1295	0.0944	0.0167	0.1047	0.0713	0.1217	0.0286	0.1692	0.0719	0.0970	0.1208	0.0497	0.0591	0.1070	0.0561	0.0892	0.0946	0.1187	0.0440	0.1001	0.0809
	SF127_RHA420	0.0992	0.1076	0.1504	0.0304	0.0789	0.0675	0.1012	0.2641	0.1329	0.1690	0.0911	0.4275	0.0593	0.1618	0.0431	0.0849	0.0611	0.0207	0.0902	0.0514	-0.0072	0.1938	0.0423	0.1212	0.1691	0.1350	0.0507	0.1707	0.2140	0.0639	0.1184	0.1243	0.0793	0.0804	0.0253	0.1991	0.0684	0.0527	0.0948	0.0619	0.0724	0.0988	0.1336	0.0727	0.0560	0.0985	0.1006	0.0592
	SF127_SF268	0.1130	0.1496	0.0907	0.0504	0.0785	0.0099	0.0122	0.0685	0.1368	0.1243	0.1427	0.0370	0.0089	0.1214	0.0086	0.0439	0.1815	0.0955	0.0822	0.0750	0.0951	0.0711	0.0483	0.0557	0.1451	0.0766	0.0856	0.0447	0.1907	0.0973	0.1363	0.0477	0.1554	0.0083	0.1244	0.0593	0.0921	0.0576	0.1315	0.0784	0.1821	0.0636	0.0530	0.0732	0.0869	0.0768	0.0911	0.0444
	SF127_SF279	0.1220	0.1492	0.0175	0.0525	0.1123	0.0000	0.0250	0.0596	0.0773	0.0617	0.0907	0.0557	-0.0074	0.0793	0.0534	0.0388	0.0438	0.0857	0.0390	0.0726	0.0221	0.2248	0.0228	0.0372	0.0997	0.0082	0.1117	0.1329	0.1128	0.1482	0.0961	0.0866	0.1619	0.0387	0.0535	0.0167	0.0721	0.1542	0.0690	0.1737	0.0390	0.0882	1.0783	0.2637	0.1293	0.0610	0.1423	0.0398
	SF127_SF281	0.0802	0.1547	0.0313	0.0832	0.0965	0.0740	0.2383	0.0828	0.0258	0.0367	0.1313	0.0750	0.0010	0.1106	0.1727	0.0698	0.0315	0.0298	0.0482	0.0682	0.0678	0.1968	0.0268	0.0491	0.0499	0.0293	0.0046	0.0995	0.2049	0.1038	0.1205	0.0451	0.1522	0.1652	0.0641	0.0433	0.0860	0.1047	0.0627	0.0784	0.0456	0.0639	0.9295	0.2345	0.1191	0.1542	0.1393	0.0766
	SF127_SF282	0.1122	0.1627	0.1115	0.0538	0.0973	0.0867	0.1229	0.0521	0.1848	0.1302	0.0753	0.1058	0.0273	0.0873	0.0365	0.1165	0.0856	0.0856	0.0628	0.0597	0.0992	0.1407	0.0509	0.0893	0.0298	0.0036	0.0955	0.1413	0.1523	0.2121	0.1717	0.0760	0.1172	-0.0363	0.0592	0.0309	0.0853	0.1111	0.0859	0.0997	0.1444	0.1167	0.0807	0.1542	0.0977	0.2285	0.1214	0.0635
	SF127_SF306	0.0807	0.1153	0.1082	0.0728	0.1048	0.1042	0.0102	0.0819	0.0989	0.0704	0.1017	0.1081	0.0064	0.1296	0.0279	0.0776	0.0269	0.0714	0.0667	0.1131	0.0886	0.0724	0.0441	0.1302	0.1000	0.0942	0.1387	0.1106	0.0988	0.0579	0.0978	0.0624	0.0771	-0.0004	0.1057	0.0339	0.0742	0.1440	0.1240	0.0773	0.0919	0.1038	0.0956	0.0663	0.1268	0.3878	0.0743	0.1075
	SF127_SF317	0.0860	0.1992	0.0706	0.0832	0.1085	0.1045	0.0525	0.0567	0.0625	0.0698	0.1593	0.0681	0.0403	0.1026	0.1143	0.0986	0.0706	0.0655	0.1138	0.1007	0.0390	0.0934	0.0819	0.0607	0.1685	0.0833	0.0960	0.0253	0.0947	0.0681	0.1135	0.2266	0.1443	0.2010	0.0944	0.0652	0.0832	0.1105	0.1778	0.0848	0.1576	0.0838	0.0674	0.0861	0.0867	0.1661	0.1091	0.1081
	SF127_SF320	0.0653	0.2222	0.0993	0.1248	0.0763	0.0818	0.0396	0.0648	0.1586	0.1123	0.0931	0.0506	0.1379	0.1584	0.0231	0.0469	0.0567	0.0545	0.0417	0.0602	0.0397	0.1124	0.0302	0.0436	0.1405	-0.0023	0.0639	0.2142	0.0516	0.0522	0.0810	0.1043	0.1194	-0.0347	0.0448	0.1134	0.0723	0.0956	0.0738	0.0679	0.0606	0.0435	0.0972	0.0682	0.0729	0.0700	0.1291	0.0501
	SF127_SF326	0.0655	0.2102	0.0666	0.0566	0.1329	0.0620	0.0342	0.0802	0.0822	0.0325	0.0910	0.0970	0.0101	0.1302	0.0654	0.0652	0.0175	0.0681	0.0752	0.1507	0.0219	0.1964	0.0392	0.0365	0.0845	-0.0002	0.0391	0.1228	0.1059	0.0332	0.1908	0.1193	0.2406	-0.0064	0.0653	0.0251	0.0832	0.1218	0.2334	0.1322	0.0485	0.0484	0.0932	0.1140	0.1627	0.1513	0.1206	0.0858
	SF127_SF332	0.0509	0.1739	0.0800	0.0971	0.0961	0.1279	0.1291	0.1612	0.0462	0.0300	0.0949	0.0940	0.0139	0.1190	0.2486	0.0668	0.0910	0.0313	0.0616	0.0673	0.0809	0.1720	0.0531	0.0594	0.1229	0.1190	0.1066	0.0805	0.1106	0.1263	0.1183	0.0560	0.1119	0.1188	0.1732	0.0368	0.1186	0.0462	0.0923	0.0714	0.1456	0.0667	0.1576	0.0597	0.1062	0.0638	0.1552	0.1673
	SF127_SF336	0.0749	0.2687	0.0819	0.1206	0.0765	0.0923	0.0492	0.1126	0.2362	0.1402	0.1694	0.0519	-0.0004	0.2139	0.0045	0.0528	0.1116	0.0566	0.1223	0.0523	0.0708	0.1247	0.0146	0.0289	0.0612	0.0264	0.1288	0.1283	0.1812	0.1524	0.1222	0.0442	0.1809	0.0162	0.1289	0.0685	0.0922	0.0836	0.1116	0.1118	0.1454	0.1199	0.0545	0.0371	0.0867	0.0529	0.1554	0.0941
	SF127_SF342	0.0880	0.1488	0.0443	0.0480	0.0758	0.0357	0.2389	0.0796	0.0992	0.1371	0.0824	0.2717	0.1330	0.0997	0.0352	0.0259	0.0612	0.0257	0.0487	0.0986	0.0691	0.1112	0.0298	0.0554	0.1019	0.0055	0.0749	0.0278	0.1636	0.1722	0.1478	0.1211	0.1711	-0.0020	0.0689	0.0563	0.1059	0.1484	0.0967	0.0509	0.1663	0.0837	0.0308	0.1268	0.0892	0.2122	0.0698	0.0443
	SF160_ES45	0.0742	0.1078	0.0842	0.1729	0.1257	0.0445	0.0028	0.0979	0.1745	0.1225	0.0762	0.2283	0.0249	0.0808	0.1743	0.0395	0.1427	0.0307	0.0781	0.0715	0.1289	0.1375	0.0606	0.0402	0.0884	0.0529	0.0866	0.0659	0.1454	0.2060	0.0921	0.0871	0.1004	0.1587	0.0564	0.0703	0.0793	0.0859	0.1019	0.0810	0.1586	0.1508	0.1249	0.2573	0.0626	0.2075	0.1066	0.0776
	SF160_PNS1	0.0563	0.1778	0.1004	0.1515	0.1045	0.0702	0.0065	0.0626	0.1148	0.1257	0.1667	0.0928	0.0928	0.1496	0.0546	0.0485	0.0691	0.0784	0.0918	0.0776	0.0204	0.1979	0.1044	0.0904	0.1018	0.0580	0.0776	0.1074	0.2491	0.0583	0.0885	0.1067	0.0776	0.0088	0.0774	0.0558	0.0767	0.1419	0.1350	0.0937	0.1160	0.0705	0.0771	0.2389	0.0941	0.1738	0.1349	0.0437
	SF160_SF259	0.0578	0.2758	0.0663	0.0788	0.0977	0.0376	0.0122	0.1271	0.1174	0.1109	0.1240	0.1015	0.0228	0.0786	0.0623	0.0577	0.0478	0.0417	0.0783	0.0510	0.0808	0.0591	0.0345	0.0533	0.0973	0.0214	0.0559	0.1142	0.0778	0.0514	0.0759	0.1061	0.1629	0.0048	0.0729	0.0407	0.0945	0.1316	0.0863	0.0395	0.1195	0.0550	0.0503	0.1848	0.0904	0.2732	0.1717	0.0362
	SF160_SF268	0.0826	0.2467	0.0786	0.0436	0.1065	0.0568	0.0009	0.0946	0.1186	0.0736	0.0808	0.0556	0.0881	0.0926	0.0408	0.0397	0.1053	0.1042	0.0419	0.0335	0.0806	0.0486	0.0677	0.0742	0.1350	0.0963	0.1489	0.2431	0.1622	0.0627	0.0601	0.0824	0.0815	0.0000	0.0650	0.0502	0.0866	0.1099	0.1489	0.0740	0.2518	0.0938	0.0788	0.1316	0.0579	0.0732	0.0889	0.0439
	SF160_SF279	0.1252	0.1580	0.0512	0.0568	0.0900	0.0366	0.0045	0.0665	0.1312	0.0994	0.1415	0.0686	0.0467	0.0894	0.1095	0.0554	0.0380	0.0444	0.0781	0.0483	0.0569	0.1196	0.0454	0.0477	0.1082	-0.0118	0.0502	0.0066	0.1130	0.2898	0.0564	0.1150	0.1004	0.0657	0.0639	0.0304	0.0573	0.1255	0.2193	0.0709	0.1526	0.1122	0.0905	0.2376	0.1241	0.2107	0.0584	0.0811
	SF160_SF282	0.0913	0.0126	0.1097	0.0601	0.0931	0.0505	0.0597	0.0891	0.1710	0.0753	0.0596	0.0714	0.0409	0.0524	0.0708	0.1025	0.1328	0.0175	0.0952	-0.0189	0.1070	0.0912	0.1112	0.0633	0.0865	0.0605	0.0779	0.1614	0.0951	0.1572	0.0969	0.0632	0.1047	-0.0308	0.0405	0.0369	0.0852	0.1460	0.0757	0.0534	0.1496	0.0785	0.1475	0.2207	0.0726	0.3124	0.1188	0.0415
	SF160_SF292	0.0708	0.1872	0.1501	0.0693	0.0929	0.0889	0.0163	0.1529	0.1143	0.0768	0.1313	0.0464	0.1202	0.1419	0.0304	0.1171	0.2271	0.0624	0.1265	0.0316	0.0701	0.1037	0.1107	0.1181	0.0954	0.1249	0.0558	0.1856	0.2045	0.1734	0.0759	0.0943	0.0793	0.0210	0.1049	0.0669	0.0855	0.0448	0.1241	0.0367	0.1300	0.0772	0.0822	0.0406	0.0623	0.1127	0.1435	0.0373
	SF160_SF295	0.0902	0.1525	0.1082	0.1307	0.1098	0.0814	0.0519	0.1693	0.1662	0.0886	0.1033	0.0573	0.4381	0.1320	0.0328	0.1001	0.3433	0.0172	0.1294	-0.0043	0.1054	0.0928	0.0776	0.1391	0.1694	0.1333	0.0801	0.1122	0.0862	0.1606	0.0843	0.0584	0.0647	0.0002	0.0848	0.2102	0.1070	0.0784	0.1487	0.0312	0.1467	0.0733	0.1098	0.0842	0.0745	0.1167	0.1021	0.0729
	SF160_SF296	0.0729	0.1588	0.1566	0.1189	0.0816	0.1010	0.0242	0.1848	0.1506	0.1043	0.1374	0.0655	0.2249	0.1056	0.0888	0.0623	0.1223	0.0504	0.0572	0.0520	0.0941	0.1268	0.2086	0.1586	0.0796	0.0714	0.1568	0.0869	0.2624	0.0922	0.1148	0.0685	0.0740	0.3985	0.0603	0.1196	0.0978	0.0500	0.1266	0.0410	0.1613	0.0867	0.1202	0.0451	0.0619	0.2033	0.0975	0.0626
	SF160_SF306	0.8715	0.1668	0.0841	0.1554	0.0866	0.0591	0.0007	0.1179	0.1011	0.1295	0.2100	0.1089	0.0071	0.1161	0.0396	0.1014	0.0631	0.0575	0.0819	0.0482	0.1030	0.1840	0.1183	0.0856	0.1028	0.0069	0.0829	0.1089	0.1494	0.0902	0.0669	0.0995	0.1116	-0.0004	0.0920	0.0522	0.0892	0.1246	0.1947	0.0543	0.0806	0.1163	0.1180	0.1282	0.0614	0.3622	0.1166	0.0471
	SF160_SF336	0.1132	0.1975	0.2712	0.1022	0.1231	0.0926	0.0180	0.1212	0.0958	0.0228	0.2292	0.0469	0.1903	0.1678	0.0260	0.0590	0.1198	0.0675	0.0701	0.1075	0.1275	0.0867	0.0464	0.0814	0.1459	0.2155	0.0722	0.1044	0.1365	0.1726	0.0660	0.1582	0.0970	0.0234	0.1059	0.1578	0.0902	0.0859	0.1819	0.0317	0.0844	0.0705	0.0954	0.0582	0.0980	0.1089	0.1379	0.0934
	SF160_SF347	0.0556	0.1922	0.1423	0.0948	0.0975	0.0806	0.2122	0.1131	0.0374	0.0632	0.1549	0.0380	0.1600	0.1372	0.0750	0.1073	0.0488	0.0649	0.1117	0.0635	0.1226	0.0979	0.0946	0.0775	0.2106	0.1917	0.1722	0.1230	0.2653	0.0290	0.0614	0.0607	0.0931	0.0315	0.0968	0.1670	0.0531	0.0332	0.0865	0.0703	0.1132	0.0709	0.1316	0.0745	0.0760	0.2386	0.1338	0.0791
	SF160_SLT026	0.1278	0.2052	0.1505	0.0632	0.1047	0.1206	0.1011	0.0759	0.1439	0.1048	0.1242	0.0594	0.1923	0.0998	0.1858	0.1049	0.0656	0.0814	0.1908	0.0656	0.0974	0.0957	0.1428	0.1096	0.0989	0.0077	0.0994	0.0473	0.2606	0.1358	0.0629	0.0547	0.1016	0.1284	0.1215	0.0793	0.1052	0.1419	0.1136	0.0607	0.2255	0.1730	0.1294	0.1482	0.0720	0.3523	0.0883	0.0614
	SF173_ES45	0.0575	0.0312	0.1226	0.1093	0.1245	0.0084	0.0257	0.0946	0.1572	0.1719	0.0553	0.1343	0.0466	0.0997	0.2006	0.0617	0.0690	0.0270	0.0506	0.0649	0.1698	0.0515	0.1107	0.1021	0.0439	0.0040	0.0420	0.1398	0.1117	0.1121	0.0962	0.1445	0.1026	0.1980	0.1242	0.0509	0.0920	0.0718	0.0576	0.0923	0.0413	0.0802	0.0802	0.1272	0.0801	0.2138	0.1094	0.1169
	SF173_RHA420	0.0599	0.1425	0.1548	0.1579	0.0972	0.0532	0.1202	0.1082	0.1388	0.0380	0.0975	0.6247	0.0362	0.0757	0.1596	0.0550	0.0291	0.0786	0.0517	0.0917	0.0500	0.1128	0.0888	0.0855	0.1030	0.0456	0.0749	0.1213	0.1860	0.0861	0.1129	0.1290	0.1547	0.3633	0.0655	0.0421	0.0730	0.0718	0.1532	0.0497	0.0782	0.1285	0.0848	0.0838	0.1011	0.2602	0.1488	0.0358
	SF173_SF257	0.1935	0.1320	0.1268	0.0892	0.0874	0.0863	0.0270	0.1194	0.0976	0.1314	0.0856	0.0455	0.0447	0.0813	0.1091	0.0756	0.1590	0.0392	0.0652	0.0529	0.0745	0.1596	0.1068	0.1949	0.1111	0.0412	0.0801	0.1549	0.1740	0.0987	0.0631	0.1100	0.1172	0.1299	0.1162	0.1412	0.0824	0.0518	0.1810	0.0529	0.0869	0.0838	0.1505	0.0619	0.0973	0.1151	0.0779	0.0507
	SF173_SF259	0.0791	0.1163	0.0803	0.0796	0.0932	0.0682	0.0384	0.0888	0.0842	0.1052	0.0985	0.1423	0.0681	0.0927	0.2224	0.0599	0.0316	0.0229	0.0510	0.0670	0.0753	0.0595	0.0371	0.0656	0.1680	0.0524	0.0397	0.0834	0.0812	0.0450	0.1231	0.0804	0.1761	0.2392	0.1109	0.0304	0.1126	0.0645	0.0834	0.0316	0.0792	0.0954	0.0620	0.0845	0.1159	0.5174	0.0782	0.0335
	SF173_SF278	0.0643	0.1063	0.3694	0.1029	0.1236	0.0993	0.0319	0.1339	0.1222	0.0817	0.1728	0.0255	0.1372	0.1162	0.1329	0.0964	0.0645	0.0307	0.0653	0.0526	0.0904	0.1084	0.0799	0.1293	0.1747	0.0400	0.1333	0.1564	0.1183	0.1127	0.1056	0.0536	0.0583	0.1791	0.1685	0.0535	0.0934	0.0432	0.1720	0.0366	0.0368	0.1088	0.0599	0.0912	0.1398	0.1141	0.0785	0.0451
	SF173_SF279	0.0807	0.1248	0.1033	0.2532	0.0881	0.0850	0.0340	0.0886	0.1137	0.0573	0.0660	0.0416	0.0934	0.0788	0.1362	0.0633	0.0714	0.0354	0.0985	0.0274	0.0630	0.0784	0.0817	0.0743	0.1172	0.0702	0.1171	0.2421	0.0918	0.1336	0.0764	0.0486	0.1113	0.1553	0.1754	0.0846	0.0919	0.0548	0.1085	0.0343	0.0410	0.1399	0.0698	0.1119	0.0835	0.1944	0.1186	0.0778
	SF173_SF281	0.1842	0.1127	0.0035	0.0495	0.0734	0.0292	0.0500	0.0611	0.0524	0.1277	0.0931	0.2123	0.0131	0.0701	0.1872	0.0683	0.0264	0.0206	0.0416	0.0835	0.0188	0.1687	0.0383	0.0424	0.0714	0.0137	0.0383	0.1152	0.1691	0.1198	0.1550	0.0679	0.0760	0.2737	0.0679	0.0490	0.0582	0.0631	0.0778	0.0494	0.0554	0.0857	1.3357	0.1652	0.1143	0.2041	0.1509	0.0765
	SF173_SF292	0.0719	0.2063	0.3838	0.1119	0.0824	0.0935	0.0653	0.1018	0.0754	0.0878	0.1613	0.0332	0.0624	0.1575	0.1167	0.0884	0.0802	0.0352	0.0814	0.0288	0.1004	0.1525	0.0836	0.1250	0.2007	0.1526	0.1087	0.1067	0.1605	0.1035	0.0666	0.1215	0.0810	0.1696	0.2007	0.0644	0.0854	0.0715	0.1976	0.0300	0.0871	0.0545	0.0657	0.0254	0.0605	0.2535	0.0954	0.0524
	SF173_SF306	0.0746	0.0913	0.0988	0.0582	0.0922	0.0953	0.0075	0.0861	0.1143	0.2486	0.0768	0.0743	0.0110	0.0971	0.1331	0.1213	0.1032	0.0276	0.0779	0.0752	0.0955	0.0604	0.0635	0.0901	0.1869	0.1229	0.1259	0.1410	0.0631	0.0534	0.1243	0.0780	0.1155	0.3016	0.0674	0.0442	0.0783	0.0327	0.0590	0.0293	0.0290	0.0630	0.0796	0.0469	0.0833	0.4384	0.0792	0.0368
	SF173_SF317	0.0525	0.1196	0.1330	0.0801	0.1277	0.0849	0.0321	0.0792	0.1187	0.1045	0.1052	0.0702	0.0514	0.1973	0.1082	0.0629	0.0877	0.0525	0.0705	0.1041	0.0493	0.1282	0.1023	0.0960	0.1653	0.0360	0.0799	0.1739	0.1740	0.1252	0.1046	0.0612	0.1280	0.4946	0.0677	0.0705	0.0693	0.0582	0.1198	0.0450	0.0673	0.0651	0.1402	0.0837	0.1086	0.3785	0.1285	0.0599
	SF173_SF321	0.1061	0.1438	0.1841	0.0583	0.1196	0.0860	0.0750	0.1414	0.0513	0.1677	0.1999	0.0523	0.0267	0.1020	0.1430	0.1956	0.0857	0.0292	0.0989	0.0693	0.1090	0.1215	0.1772	0.0736	0.1090	0.1364	0.1493	0.0617	0.1339	0.0975	0.0767	0.0605	0.1278	0.2605	0.1791	0.0629	0.1032	0.0613	0.3788	0.0570	0.0782	0.0811	0.0850	0.0440	0.0964	0.3554	0.1283	0.1676
	SF173_SF330	0.0980	0.2097	0.1636	0.0757	0.0826	0.1128	0.0457	0.1559	0.0767	0.2060	0.1311	0.0452	0.0341	0.1067	0.2158	0.2255	0.0813	0.0369	0.1230	0.0771	0.0829	0.1751	0.0726	0.1262	0.0980	0.0284	0.1070	0.0761	0.1414	0.1224	0.0626	0.0488	0.0775	0.0489	0.1773	0.0453	0.0865	0.0370	0.2815	0.0396	0.0779	0.0804	0.0875	0.0541	0.0938	0.1984	0.1052	0.0648
	SF173_SF332	0.0581	0.1749	0.1410	0.0804	0.0725	0.1069	0.0644	0.0652	0.0796	0.1190	0.1108	0.0524	0.0056	0.0870	0.1387	0.0738	0.0851	0.0375	0.0899	0.0493	0.0525	0.0795	0.0584	0.0344	0.0655	0.0193	0.1760	0.1148	0.1380	0.1565	0.0389	0.0499	0.1242	0.0720	0.1463	0.0427	0.1046	0.0325	0.2001	0.0296	0.0661	0.1076	0.1095	0.0801	0.0979	0.1941	0.1667	0.0513
	SF193_CSR1	0.1524	0.1625	0.1338	0.0506	0.1127	0.0842	0.1136	0.1642	0.0942	0.0934	0.0932	0.3273	0.0285	0.0841	0.1171	0.0387	0.0727	0.0478	0.1191	0.0997	0.1168	0.1318	0.1173	0.0730	0.1250	0.0171	0.0796	0.1283	0.0900	0.1810	0.1113	0.1312	0.0991	0.2425	0.1341	0.0483	0.1049	0.1005	0.2021	0.1240	0.1165	0.0968	0.1568	0.1523	0.1448	0.0847	0.1193	0.0344
	SF193_RHA420	0.0710	0.1971	0.1347	0.0570	0.0550	0.0668	0.0612	0.1152	0.1003	0.0793	0.1174	0.4235	0.0285	0.1083	0.3462	0.0820	0.0940	0.1366	0.1335	0.1240	0.0738	0.1537	0.0611	0.0609	0.1128	0.0582	0.0824	0.1380	0.1084	0.1067	0.1302	0.1070	0.1075	0.4294	0.1083	0.0409	0.0760	0.1357	0.1301	0.0896	0.0711	0.0814	0.0673	0.0904	0.0725	0.0583	0.0904	0.0851
	SF193_SF259	0.1076	0.1351	0.0465	0.0895	0.0956	0.0705	0.0803	0.1057	0.0669	0.0819	0.0555	0.1611	-0.0022	0.0494	0.1799	0.0261	0.0153	0.0508	0.0775	0.0597	0.0991	0.0545	0.0682	0.0450	0.0710	0.0671	0.0263	0.1204	0.0519	0.0390	0.1048	0.0811	0.0869	0.1287	0.0770	0.0346	0.0797	0.0904	0.0552	0.1300	0.0665	0.0468	0.0463	0.1155	0.1598	0.0786	0.0669	0.1286
	SF193_SF268	0.0866	0.1315	0.1074	0.0717	0.0981	0.0932	0.0510	0.1450	0.0769	0.0847	0.0856	0.0455	0.0647	0.0860	0.0796	0.0198	0.1923	0.0988	0.0817	0.0631	0.1372	0.0878	0.0696	0.0785	0.1332	0.1683	0.0985	0.0604	0.0959	0.0813	0.0561	0.0760	0.1034	0.1067	0.1344	0.0681	0.0813	0.1133	0.0869	0.0796	0.1437	0.0609	0.0636	0.0623	0.1162	0.0731	0.1182	0.0834
	SF193_SF279	0.1152	0.1213	0.0558	0.0672	0.1165	0.0999	0.1352	0.0839	0.0853	0.0305	0.0884	0.2352	0.0336	0.0895	0.1375	0.0454	0.0451	0.0501	0.0804	0.1162	0.0481	0.1712	0.0350	0.0521	0.1140	0.0022	0.0898	0.1193	0.0874	0.0646	0.0939	0.0807	0.1322	0.1140	0.1234	0.0500	0.0851	0.1367	0.1405	0.0591	0.0486	0.0423	0.0582	0.2080	0.1422	0.0616	0.0476	0.0601
	SF193_SF281	0.1049	0.1523	0.0251	0.0510	0.1401	0.0608	0.1044	0.0794	0.0278	0.0490	0.2119	0.2104	0.0056	0.0885	0.3356	0.1043	0.0102	0.0900	0.0799	0.0889	0.0640	0.1614	0.0413	0.0568	0.1092	0.0102	0.0579	0.1859	0.1173	0.1887	0.1443	0.0735	0.1555	0.3946	0.0906	0.0314	0.0651	0.0943	0.1197	0.0630	0.0935	0.0541	0.9625	0.2829	0.1281	0.1746	0.0604	0.1547
	SF193_SF302	0.0706	0.1806	0.1506	0.0497	0.1168	0.1083	0.2329	0.1680	0.1555	0.0945	0.0937	0.0508	0.0708	0.1128	0.0607	0.0697	0.1198	0.0448	0.0548	0.0495	0.1053	0.0965	0.1218	0.1385	0.1530	0.1151	0.0844	0.1298	0.2008	0.1616	0.1105	0.0589	0.0923	0.5892	0.1706	0.1011	0.0625	0.0439	0.1343	0.0635	0.1030	0.0586	0.1091	0.0279	0.0568	0.0606	0.1227	0.0891
	SF193_SF306	0.0752	0.1263	0.1049	0.1197	0.1164	0.1090	0.0252	0.1117	0.0763	0.0618	0.0876	0.1111	0.0066	0.0960	0.0994	0.1665	0.1197	0.0439	0.0935	0.0720	0.0833	0.0949	0.0426	0.0797	0.0616	0.1491	0.0884	0.0861	0.0637	0.0742	0.0363	0.0813	0.0998	0.1606	0.1001	0.0338	0.0835	0.0607	0.1507	0.0510	0.0593	0.0734	0.1166	0.0607	0.1196	0.1994	0.0860	0.0631
	SF193_SF308	0.0674	0.1234	0.0896	0.1239	0.0683	0.0643	0.1833	0.1722	0.1013	0.0977	0.0654	0.0382	0.0324	0.1210	0.1344	0.0504	0.0589	0.0482	0.0440	0.0636	0.0951	0.0452	0.0701	0.1383	0.1216	0.0926	0.0541	0.1141	0.1000	0.2265	0.0988	0.0417	0.0624	0.2363	0.1312	0.0593	0.0651	0.0530	0.0860	0.0664	0.0972	0.0813	0.0945	0.0732	0.0912	0.0404	0.0729	0.0880
	SF193_SF317	0.0718	0.1501	0.0854	0.0867	0.1190	0.0984	0.1272	0.0714	0.0690	0.0209	0.0718	0.0911	0.0315	0.1316	0.1320	0.0686	0.0742	0.0613	0.0791	0.0619	0.0786	0.1071	0.1016	0.0803	0.1244	0.0998	0.0969	0.1825	0.1171	0.1228	0.1122	0.0562	0.0698	0.5691	0.0910	0.0633	0.0843	0.0697	0.0990	0.0804	0.0984	0.0850	0.0656	0.0527	0.0977	0.1187	0.1048	0.1046
	SF193_SF324	0.1319	0.1752	0.1674	0.1794	0.0730	0.1107	0.0831	0.1543	0.0461	0.0835	0.1192	0.0654	0.2232	0.1585	0.1099	0.1063	0.4573	0.0129	0.0684	0.0255	0.1694	0.1897	0.0820	0.1339	0.1571	0.2274	0.0654	0.0686	0.1149	0.0949	0.1043	0.0554	0.0813	0.4091	0.2808	0.3255	0.0839	0.0378	0.1257	0.0303	0.0863	0.0530	0.0627	0.0186	0.0707	0.0771	0.1226	0.0968
	SF193_SF326	0.0288	0.1706	0.0831	0.0583	0.0751	0.0616	0.1092	0.1056	0.1050	0.0429	0.1017	0.0592	0.0472	0.1310	0.0957	0.0579	0.0744	0.0533	0.0591	0.1215	0.0702	0.0717	0.0807	0.0871	0.1150	0.0971	0.0592	0.1258	0.1272	0.0539	0.1051	0.0512	0.1019	0.2993	0.0659	0.0392	0.0874	0.0677	0.0498	0.0813	0.0684	0.0437	0.1101	0.0673	0.0574	0.0542	0.0492	0.0654
	SF193_SF336	0.1042	0.1443	0.1152	0.0752	0.0917	0.1010	0.1529	0.1834	0.0555	-0.0700	0.0806	0.0729	0.0283	0.0637	0.1363	0.0670	0.0902	0.0481	0.0689	0.0942	0.1313	0.0731	0.0530	0.1009	0.1248	0.0771	0.2909	0.1135	0.0904	0.0142	0.0986	0.0610	0.1173	0.3041	0.0723	0.0663	0.0576	0.0585	0.0885	0.0792	0.0408	0.1116	0.0633	0.0628	0.0876	0.1356	0.1152	0.0893
	SF193_SF342	0.0659	0.1268	0.0757	0.0643	0.0937	0.0812	0.1218	0.1463	0.1237	0.0899	0.0796	0.1694	0.1211	0.1162	0.0940	0.0489	0.0550	0.0388	0.1037	0.0749	0.0838	0.0894	0.0553	0.1176	0.1039	0.0538	0.0380	0.1156	0.2021	0.0310	0.0523	0.1027	0.0968	0.2854	0.0569	0.1466	0.0981	0.0595	0.0516	0.0678	0.1694	0.0573	0.0731	0.0764	0.0890	0.1069	0.1240	0.0514
	SF212_MSR1	0.0789	0.2110	0.0873	0.0598	0.0625	0.1254	0.0179	0.1415	0.2853	0.0663	0.0902	0.0661	0.0763	0.0984	0.0751	0.0469	0.1465	0.1028	0.0838	0.0683	0.0802	0.0702	0.1035	0.0582	0.1102	0.0797	0.0915	0.1049	0.0626	0.2094	0.0751	0.0429	0.0596	0.3802	0.2289	0.0359	0.0616	0.0503	0.0702	0.0721	0.1923	0.0693	0.0988	0.0337	0.0583	0.1824	0.1516	0.0668
	SF212_PNS1	0.0928	0.2306	0.1179	0.0503	0.0712	0.0070	0.0137	0.0784	0.1296	0.1498	0.0749	0.0822	0.0146	0.1166	0.0509	0.0431	0.1095	0.0304	0.0871	0.0814	0.0686	0.0663	0.0556	0.0605	0.1482	0.0000	0.0470	0.2057	0.0783	0.0217	0.0753	0.0564	0.0751	0.2045	0.1014	0.0647	0.0769	0.1003	0.0755	0.0616	0.1297	0.0369	0.0564	0.1276	0.0597	0.2995	0.1364	0.0683
	SF212_SF257	0.1021	0.1504	0.0875	0.0512	0.0677	0.1155	0.0144	0.2279	0.0922	0.1105	0.1259	0.0603	0.0610	0.0879	0.0996	0.0577	0.1298	0.0802	0.1145	0.0638	0.1179	0.1192	0.1295	0.1340	0.2274	0.2380	0.0437	0.1373	0.1234	0.1480	0.0583	0.0836	0.0723	0.3519	0.2455	0.0893	0.1010	0.0644	0.0655	0.0722	0.1997	0.0445	0.1219	0.0514	0.0688	0.1046	0.1053	0.0930
	SF212_SF259	0.1220	0.1512	0.1097	0.0531	0.0729	0.0827	0.0229	0.1155	0.1194	0.0606	0.0920	0.1317	0.0059	0.0899	0.0513	0.1006	0.0738	0.0714	0.1055	0.0759	0.1205	0.0798	0.0378	0.0403	0.1044	0.0139	0.1007	0.1202	0.0051	0.0829	0.0882	0.0636	0.1541	0.1032	0.1338	0.0417	0.0793	0.1275	0.0729	0.0860	0.1269	0.0815	0.0966	0.1235	0.0965	0.2108	0.0915	0.0516
	SF212_SF278	0.1027	0.1363	0.1361	0.1184	0.0518	0.1294	0.0200	0.1094	0.1246	0.0570	0.0981	0.0625	0.1034	0.0737	0.0517	0.0395	0.1832	0.0584	0.0985	0.0230	0.1572	0.0745	0.0588	0.0531	0.0859	0.0000	0.1712	0.1488	0.0727	0.1589	0.0904	0.0475	0.1561	0.1338	0.2253	0.0782	0.0871	0.0829	0.1631	0.0678	0.1538	0.0815	0.0706	0.1208	0.1059	0.1701	0.1467	0.0691
	SF212_SF281	0.2801	0.1139	0.0282	0.0466	0.0313	0.0225	0.0363	0.1090	0.0062	0.0206	0.0724	0.0925	0.0064	0.0745	0.0894	0.0440	0.0197	0.0489	0.0697	0.0615	0.0484	0.1991	0.0318	0.0357	0.1092	0.0090	0.1335	0.1211	0.1044	0.2025	0.0787	0.0463	0.1804	0.2383	0.0307	0.0384	0.0583	0.1018	0.0481	0.0441	0.0411	0.0407	0.6105	0.1198	0.1466	0.2498	0.1178	0.0645
	SF212_SF292	0.1150	0.2085	0.1507	0.0498	0.0494	0.1074	0.0543	0.1208	0.0783	0.0085	0.1350	0.0458	0.0282	0.1578	0.0653	0.0840	0.1634	0.1216	0.1025	0.0657	0.0708	0.1492	0.0795	0.0828	0.1154	0.2704	0.0824	0.2033	0.1198	0.2210	0.0757	0.0533	0.1239	0.1468	0.2417	0.0615	0.0806	0.0788	0.0748	0.0491	0.0710	0.0386	0.0845	0.0362	0.0592	0.0988	0.1395	0.0696
	SF212_SF307	0.0701	0.2121	0.0567	0.0361	0.0469	0.0349	0.0191	0.1231	0.0698	0.0357	0.1129	0.0524	-0.0157	0.1440	0.0270	0.0577	0.0721	0.0325	0.1227	0.0521	0.0816	0.0232	0.0748	0.0485	0.1623	0.1529	0.1017	0.1424	0.0157	0.2309	0.0510	0.0842	0.1024	0.3619	0.0946	0.0407	0.0978	0.0792	0.1724	0.0528	0.1709	0.0692	0.0604	0.0173	0.0349	0.0783	0.1288	0.0714
	SF212_SF308	0.0736	0.1485	0.1475	0.0887	0.0853	0.0857	0.0917	0.1716	0.2436	0.0702	0.1473	0.0369	0.0348	0.1166	0.0565	0.0652	0.1868	0.1499	0.0753	0.2231	0.1280	0.0273	0.0801	0.0700	0.1132	0.1017	0.0440	0.1273	0.0745	0.2515	0.0768	0.0508	0.1436	0.0498	0.1905	0.0883	0.0762	0.0788	0.1602	0.0753	0.2109	0.0656	0.0979	0.0490	0.0739	0.0445	0.0786	0.1003
	SF212_SF317	0.0876	0.1146	0.0761	0.0894	0.1276	0.0613	0.1599	0.1061	0.2201	0.0967	0.0789	0.1705	0.0310	0.0498	0.2058	0.0466	0.0916	0.0214	0.0406	0.0828	0.0475	0.0875	0.0988	0.0828	0.1483	0.0599	0.0828	0.0343	0.0532	0.1536	0.0948	0.2323	0.0953	0.2826	0.0505	0.0458	0.0490	0.1435	0.0688	0.0508	0.0964	0.0484	0.1089	0.0518	0.1684	0.1750	0.1192	0.0607
	SF212_SF336	0.1140	0.1831	0.1227	0.1009	0.0666	0.1360	0.1068	0.1529	0.1521	0.0657	0.1062	0.0372	0.0218	0.1665	0.0613	0.0705	0.4062	0.1696	0.1169	0.1957	0.1186	0.0676	0.0398	0.0864	0.1186	0.2017	0.0865	0.1334	0.0780	0.2367	0.0619	0.0475	0.1097	0.3512	0.2067	0.1129	0.0598	0.1080	0.1160	0.0712	0.0803	0.0526	0.0526	0.0280	0.0678	0.1079	0.1163	0.1264
	SF217_CSR1	0.0513	0.1415	0.0440	0.0746	0.1313	0.1089	0.0793	0.1500	0.1230	0.0910	0.1171	0.0949	0.0177	0.0871	0.3285	0.0586	0.0370	0.0585	0.0824	0.1361	0.0951	0.0716	0.0763	0.0426	0.1024	0.0643	0.0545	0.1332	0.0549	0.1122	0.0895	0.0831	0.1333	0.2774	0.0808	0.0335	0.0794	0.1068	0.2608	0.0798	0.0837	0.0874	0.0952	0.0854	0.0887	0.0679	0.0908	0.0961
	SF217_HAS54	0.0607	0.1867	0.0392	0.0495	0.1083	0.1080	0.0299	0.1701	0.1381	0.0569	0.1423	0.0538	-0.0379	0.0799	0.1171	0.0810	0.0671	0.0296	0.0735	0.0720	0.0490	0.0873	0.1646	0.1005	0.1181	0.0987	0.0780	0.1051	0.1221	0.0543	0.0903	0.0755	0.1208	0.1663	0.0989	0.0993	0.0721	0.0941	0.2986	0.0555	0.0861	0.0591	0.1076	0.0221	0.0837	0.0363	0.0839	0.1746
	SF217_RA36RM	0.1003	0.1754	0.1595	0.0762	0.1000	0.1010	0.1095	0.0804	0.1051	0.1578	0.1759	0.0274	0.0601	0.1192	0.1438	0.0831	0.2089	0.0583	0.1086	0.1746	0.1541	0.0723	0.0901	0.0893	0.1004	0.1258	0.0726	0.1091	0.1207	0.0230	0.1053	0.0457	0.1038	0.1929	0.1658	0.0369	0.0864	0.0892	0.1871	0.1057	0.0909	0.0870	0.0929	0.1068	0.0802	0.0606	0.1291	0.0784
	SF217_SF280	0.0780	0.2519	0.0473	0.0384	0.1030	0.0547	0.0318	0.1050	0.0901	0.0381	0.1304	0.0505	0.0340	0.0661	0.0716	0.0606	0.0581	0.0443	0.0433	0.0160	0.0919	0.1933	0.0402	0.0954	0.1473	0.1418	-0.0066	0.1336	0.0135	0.0524	0.0660	0.0750	0.1128	0.2546	0.0595	0.0310	0.1126	0.0658	0.1259	0.0447	0.1051	0.0533	0.0748	0.0954	0.0843	0.0941	0.1125	0.0041
	SF217_SF302	0.0498	0.1901	0.1041	0.0692	0.1430	0.0454	0.0853	0.1174	0.1011	0.1544	0.1911	0.0341	0.0521	0.0999	0.0494	0.1318	0.1265	0.0303	0.0741	0.1030	0.1015	0.0363	0.1595	0.1151	0.2744	0.0899	0.0327	0.1941	0.1059	0.1198	0.0900	0.0491	0.1140	0.2328	0.0894	0.0942	0.0960	0.0646	0.2016	0.0557	0.0892	0.0516	0.1076	0.0253	0.1243	0.0373	0.1377	0.0798
	SF217_SF310	0.0504	0.2144	0.0594	0.0699	0.0824	0.0482	0.0538	0.1076	0.1957	0.0220	0.1759	0.0425	0.0270	0.1280	0.0735	0.0328	0.0599	0.0340	0.0464	0.0765	0.0580	0.2057	0.0376	0.0501	0.1650	0.0793	0.0492	0.1338	0.1385	0.0650	0.0421	0.0820	0.1407	0.2093	0.0769	0.0355	0.0323	0.0750	0.1341	0.0543	0.1168	0.0494	0.0588	0.1169	0.0639	0.0825	0.0875	0.0488
	SF217_SF321	0.0501	0.2813	0.1055	0.0484	0.0948	0.1098	0.0691	0.1438	0.1530	0.1186	0.1555	0.0361	-0.0173	0.1488	0.0951	0.0920	0.1076	0.0698	0.1436	0.0718	0.0958	0.0968	0.1526	0.0691	0.1347	0.1184	0.0640	0.0971	0.0172	0.0464	0.1163	0.0442	0.1039	0.1447	0.0770	0.0435	0.1060	0.0491	0.3498	0.0503	0.0653	0.0641	0.0739	0.0133	0.0908	0.1019	0.1769	0.0844
	SF217_SF323	0.0247	0.2051	0.0659	0.0538	0.0635	0.1009	0.1090	0.1168	0.2126	0.0535	0.0859	0.0865	0.0097	0.0873	0.2048	0.0381	0.0664	0.0428	0.0560	0.0668	0.0650	0.1240	0.0197	0.0846	0.0779	0.0036	0.0769	0.1189	0.0337	0.0453	0.1081	0.0775	0.1679	0.1572	0.0696	0.0428	0.0260	0.1209	0.2582	0.0948	0.1093	0.0592	0.0656	0.0784	0.0671	0.1600	0.1162	0.1163
	SF217_SF324	0.1132	0.1637	0.1190	0.0565	0.0709	0.1047	0.0745	0.1633	0.0960	0.1825	0.1040	0.0482	0.1440	0.1299	0.0866	0.1902	0.1706	0.0356	0.0662	0.0514	0.1707	0.0883	0.1591	0.0558	0.1931	0.1831	0.0722	0.1646	0.1742	0.0496	0.0840	0.0501	0.0918	0.2433	0.1442	0.0991	0.0718	0.0363	0.2447	0.1196	0.0973	0.0905	0.1285	0.0310	0.1201	0.0498	0.1319	0.0616
	SF217_SF326	0.0494	0.1631	0.0709	0.0550	0.0949	0.0872	0.0374	0.0817	0.0303	0.0251	0.1052	0.0618	0.0227	0.1087	0.1165	0.0532	0.0581	0.1097	0.0568	0.1068	0.0160	0.1184	0.0779	0.0612	0.1069	0.0161	0.0569	0.1147	0.1028	0.0279	0.0742	0.0943	0.1048	0.0149	0.0432	0.0597	0.0923	0.1162	0.1004	0.0801	0.0338	0.0601	0.0845	0.0968	0.1119	0.0988	0.1185	0.0420
	SF217_SF330	0.0700	0.1029	0.0466	0.0676	0.0940	0.1027	0.1732	0.1076	0.0526	0.2132	0.1529	0.0253	-0.0166	0.1095	0.1718	0.0692	0.0556	0.0372	0.1081	0.0304	0.0813	0.0396	0.1383	0.0777	0.1468	0.0799	0.1204	0.1773	0.0816	0.0733	0.0821	0.0465	0.1137	0.0501	0.0762	0.0354	0.0810	0.0511	0.1683	0.0551	0.0430	0.0438	0.0878	0.0457	0.0340	0.0673	0.1044	0.1212
	SF217_SF332	0.0342	0.2243	0.0985	0.0839	0.0686	0.1068	0.2316	0.1107	0.1193	0.0815	0.2229	0.0554	0.0114	0.1314	0.2737	0.0730	0.0583	0.0440	0.0697	0.0737	0.1244	0.1285	0.0655	0.0763	0.0516	0.1097	0.1319	0.1161	0.1147	0.0419	0.1261	0.0581	0.0597	0.1861	0.1413	0.0416	0.0956	0.0387	0.1565	0.0562	0.0893	0.1104	0.0928	0.0857	0.1326	0.1111	0.1337	0.1200
	SF217_SF337	0.0542	0.2049	0.0583	0.0436	0.0381	0.1067	0.1250	0.1605	0.0740	0.2021	0.1225	0.0778	0.0172	0.0978	0.1824	0.0758	0.0577	0.1048	0.1090	0.0689	0.1134	0.1780	0.1030	0.0815	0.1080	0.0911	0.1139	0.1298	0.0193	0.1184	0.0973	0.0763	0.1807	0.1375	0.0831	0.0616	0.0812	0.0784	0.2073	0.1029	0.0887	0.0730	0.1135	0.1346	0.1104	0.0435	0.1435	0.0886
	SF221_HAS54	0.0850	0.2125	0.0723	0.0466	0.0911	0.0742	0.0160	0.1785	0.0550	0.1646	0.1026	0.0744	0.0997	0.0721	0.0800	0.0856	0.1672	0.0355	0.0524	0.0336	0.1208	0.1515	0.2663	0.0680	0.1449	0.0707	0.1226	0.1085	0.0982	0.0492	0.0913	0.0851	0.0853	0.2454	0.1750	0.1314	0.0986	0.0515	0.1372	0.0705	0.1684	0.0399	0.1170	0.0114	0.0802	0.0829	0.1007	0.0565
	SF221_RHA420	0.2237	0.1752	0.1437	0.0380	0.0800	0.0904	0.0037	0.0930	0.1364	0.1058	0.0862	0.2285	0.0547	0.1763	0.0954	0.0720	0.0957	0.1177	0.0879	0.0321	0.0940	0.1487	0.1435	0.0955	0.1050	0.0345	0.0748	0.1111	0.0770	0.0742	0.1442	0.1670	0.1153	0.3694	0.0679	0.0464	0.0869	0.0564	0.2478	0.0808	0.0802	0.0545	0.1442	0.0628	0.1023	0.1637	0.1566	0.0613
	SF221_SF279	0.0603	0.1515	0.0810	0.1172	0.0964	0.0613	0.0429	0.0703	0.0612	0.1937	0.0722	0.1035	0.0260	0.1086	0.1329	0.0891	0.0364	0.0325	0.1008	0.0421	0.0799	0.1419	0.0450	0.0723	0.0842	0.0290	0.1413	0.0925	0.1028	0.1150	0.0995	0.2115	0.1446	0.1027	0.0834	0.0447	0.0914	0.1644	0.0866	0.0882	0.0969	0.5748	0.0797	0.1739	0.1925	0.1299	0.0585	0.0393
	SF221_SF281	0.1558	0.0856	0.0477	0.0912	0.0861	0.0533	0.0326	0.0768	0.0427	0.1387	0.0965	0.5188	0.0004	0.0823	0.2641	0.0788	0.0253	0.0241	0.0941	-0.0109	0.0910	0.0875	0.0358	0.0773	0.1083	0.0126	0.0708	0.1059	0.1360	0.0403	0.1092	0.0740	0.1530	0.5512	0.0445	0.0555	0.1197	0.0862	0.1205	0.1020	0.1348	0.0817	0.6558	0.1814	0.1146	0.1203	0.1268	0.1325
	SF221_SF295	0.2724	0.1644	0.1050	0.0581	0.1021	0.1262	0.0390	0.2028	0.1586	0.2628	0.1582	0.0141	0.1832	0.1486	0.0742	0.1125	0.3397	0.0313	0.0955	0.0294	0.1649	0.4499	0.3392	0.1184	0.0861	0.3117	0.0654	0.0783	0.1890	0.0977	0.0749	0.0425	0.0647	0.2870	0.2891	0.1039	0.0438	0.0538	0.2709	0.2643	0.1130	0.0883	0.1977	-0.0038	0.1017	0.0550	0.1237	0.1792
	SF221_SF306	0.0963	0.0204	0.1303	0.0549	0.0692	0.0209	0.0075	0.0986	0.0587	0.3144	0.0730	0.0959	0.0478	0.0838	0.0329	0.0712	0.0746	0.0431	0.0800	-0.0068	0.1127	0.0353	0.0899	0.0565	0.3200	0.1520	0.0978	0.0628	0.0401	0.0375	0.0889	0.1101	0.0929	0.3514	0.0787	0.0502	0.1006	0.0629	0.0731	0.0815	0.0668	0.0417	0.1000	0.0526	0.0707	0.0969	0.1108	0.0384
	SF221_SF307	0.0788	0.2141	0.0914	0.0788	0.0835	0.1058	0.0748	0.1155	0.1436	0.1666	0.1547	0.0566	0.0199	0.1299	0.1145	0.1126	0.1653	0.0377	0.1093	0.0406	0.1497	0.0779	0.1893	0.0705	0.1289	0.1902	0.0549	0.0448	0.0993	0.1507	0.0851	0.0571	0.0520	0.4153	0.1160	0.0497	0.1270	0.0289	0.4600	0.1541	0.0960	0.0507	0.1814	0.0259	0.0398	0.0559	0.0601	0.0507
	SF221_SF308	0.2774	0.0780	0.1234	0.0584	0.0756	0.0941	0.0777	0.0862	0.1169	0.1783	0.1197	0.0447	0.0024	0.1050	0.0888	0.2272	0.1270	0.0802	0.1248	0.0778	0.1540	0.1099	0.2996	0.0943	0.1912	0.0999	0.1424	0.1065	0.2507	0.0686	0.1343	0.0768	0.0626	0.4104	0.0927	0.0742	0.1761	0.0497	0.0278	0.1876	0.1057	0.0776	0.2045	0.0207	0.0857	0.0498	0.0754	0.0801
	SF221_SF317	0.0924	0.1752	0.0692	0.0672	0.0713	0.0793	0.0421	0.0661	0.0695	0.0755	0.0883	0.0699	0.0147	0.0768	0.1210	0.0839	0.1218	0.0293	0.1026	0.0863	0.0868	0.1022	0.1650	0.0753	0.1058	0.0807	0.0744	0.0898	0.0317	0.0740	0.0885	0.0731	0.0891	0.5236	0.0677	0.0515	0.1341	0.1136	0.1791	0.0546	0.1586	0.0733	0.1522	0.0732	0.1107	0.0906	0.1251	0.0889
	SF221_SF320	0.1047	0.1206	0.1583	0.0347	0.0555	0.0921	0.0352	0.1662	0.1014	0.2760	0.1557	0.0530	0.0347	0.1280	0.1164	0.0703	0.0286	0.0445	0.1120	0.0671	0.0598	0.1196	0.2367	0.0507	0.1359	0.0226	0.1069	0.1061	0.0727	0.0405	0.0954	0.1425	0.0962	0.1594	0.0470	0.0483	0.0888	0.0776	0.0671	0.1129	0.1207	0.0573	0.0919	0.0471	0.0872	0.0917	0.1342	0.0246
	SF221_SF326	1.5282	0.2086	0.1194	0.0614	0.0868	0.0844	0.0705	0.1066	0.0852	0.0908	0.1583	0.1235	0.0604	0.0727	0.1462	0.1329	0.0458	0.1081	0.1368	0.0983	0.0775	0.1462	0.1570	0.0686	0.0928	-0.0180	0.1086	0.1002	0.0812	0.0211	0.0516	0.1336	0.1316	0.1097	0.0665	0.0352	0.0711	0.0909	0.0923	0.1077	0.0691	0.0849	0.0841	0.0550	0.1422	0.0667	0.1163	0.0714
	SF221_SF330	0.0821	0.1290	0.0857	0.0519	0.0489	0.0868	0.0351	0.1058	0.1008	0.3704	0.0646	0.1563	0.0330	0.1010	0.1217	0.2531	0.1461	0.0247	0.0983	0.0328	0.1073	0.1824	0.1733	0.1260	0.1539	0.0313	0.1145	0.0358	0.1055	0.0647	0.1087	0.1214	0.0835	0.1433	0.1043	0.0484	0.0928	0.0404	0.2158	0.0908	0.2338	0.0692	0.1156	0.0758	0.1087	0.0594	0.1827	0.0819
	SF221_SF332	0.2194	0.1467	0.3033	0.0343	0.0868	0.0834	0.0784	0.0930	0.0382	0.1283	0.1723	0.0719	0.0268	0.0868	0.0864	0.0790	0.0788	0.0600	0.1381	0.0640	0.1039	0.1043	0.0906	0.0795	0.1328	0.0894	0.1249	0.0955	0.1065	0.0334	0.0506	0.0907	0.1075	0.2815	0.0692	0.0755	0.0865	0.0771	0.2381	0.1112	0.1026	0.0384	0.0999	0.0520	0.0711	0.0890	0.1542	0.0532
	SF221_SF337	0.1216	0.1651	0.0813	0.0386	0.0633	0.0598	0.0357	0.1227	0.0758	0.3979	0.0656	0.1445	0.1190	0.1186	0.0844	0.0747	0.0731	0.0449	0.0642	0.0254	0.0072	0.1041	0.1008	0.0813	0.2371	0.0439	0.1010	0.1581	0.0069	0.0752	0.1005	0.1277	0.0801	0.2686	0.1018	0.0582	0.1072	0.0747	0.1642	0.0919	0.0699	0.0422	0.1342	0.0285	0.1140	0.0507	0.1540	0.1067
	SF221_SF342	0.0955	0.1242	0.0612	0.0414	0.0901	0.0565	0.0576	0.1255	0.0677	0.3558	0.1340	0.1259	0.0913	0.0624	0.0911	0.0340	0.0599	0.0356	0.0673	0.0586	0.1249	0.1730	0.1001	0.0839	0.1524	0.1071	0.1400	0.1039	0.1147	0.0543	0.0929	0.1309	0.1457	0.1982	0.0471	0.0791	0.0425	0.0476	0.0843	0.1489	0.1777	0.0593	0.1256	0.0684	0.1013	0.0593	0.0784	0.0639
	SF222_CSR1	0.0702	0.1088	0.1155	0.1027	0.1234	0.1016	0.1336	0.1149	0.0949	0.1398	0.0969	0.2330	0.0466	0.0556	0.1718	0.0461	0.0920	0.0971	0.0704	0.0758	0.1203	0.1060	0.0811	0.0996	0.0947	0.0085	0.0648	0.1605	0.0231	0.1024	0.0833	0.0713	0.0451	0.1525	0.1304	0.0818	0.0903	0.1120	0.1435	0.0376	0.0958	0.0547	0.1029	0.1938	0.1098	0.2302	0.0971	0.0542
	SF222_RHA420	0.0528	0.1858	0.1472	0.1479	0.0640	0.0709	0.0114	0.0684	0.1086	0.0805	0.1875	0.2003	0.0145	0.1472	0.0622	0.0673	0.0585	0.1333	0.0855	0.1071	0.0963	0.1235	0.0543	0.0626	0.0658	0.0123	0.0613	0.0824	0.0651	0.0722	0.0296	0.1150	0.1550	0.0674	0.0777	0.0597	0.0906	0.1336	0.2883	0.0893	0.0696	0.1267	0.0744	0.1753	0.1207	0.0161	0.1792	0.0468
	SF222_SF268	0.1262	0.1486	0.0757	0.0523	0.1165	0.1077	0.0553	0.1205	0.1772	0.1675	0.1033	0.0419	0.0315	0.1090	0.0201	0.0722	0.2633	0.1060	0.0938	0.0923	0.1367	0.0494	0.0422	0.0584	0.1992	0.1155	0.0812	0.1201	0.0984	0.0429	0.0543	0.0422	0.0798	-0.0080	0.2229	0.0694	0.1164	0.0547	0.1834	0.0710	0.1944	0.0527	0.0405	0.0589	0.0398	0.1254	0.1236	0.0794
	SF222_SF295	0.0807	0.1035	0.1428	0.1911	0.1097	0.1191	0.0681	0.2137	0.1249	0.1876	0.1521	0.0425	0.2314	0.1272	0.0378	0.0685	0.1541	0.0299	0.0631	-0.0069	0.1608	0.0738	0.0632	0.1253	0.1288	0.2263	0.0830	0.0989	0.1870	0.1182	0.0676	0.2078	0.0701	-0.0179	0.2603	0.2031	0.0784	0.0417	0.0769	0.0512	0.0929	0.0705	0.0720	0.0377	0.0534	0.1053	0.1057	0.1384
	SF222_SF296	0.1141	0.2104	0.1340	0.0426	0.0881	0.1287	0.0517	0.1041	0.1254	0.1034	0.1191	0.0506	0.0866	0.0896	0.0819	0.0749	0.0591	0.0558	0.1114	0.0612	0.0813	0.1411	0.0977	0.0868	0.0855	0.0531	0.1288	0.1510	0.1633	0.0259	0.1039	0.0785	0.0654	0.3145	0.1094	0.0863	0.0724	0.0341	0.1077	0.0567	0.1287	0.0600	0.0946	0.0563	0.1225	0.0938	0.1663	0.0368
	SF222_SF310	0.0662	0.2561	0.1372	0.1562	0.1124	0.0597	0.1516	0.1491	0.2239	0.1008	0.0977	0.0809	0.0259	0.1781	0.0263	0.0632	0.1163	0.0404	0.0584	0.0470	0.0950	0.0647	0.0448	0.0602	0.1060	0.1000	0.1166	0.0695	0.1075	0.1466	0.0639	0.0453	0.0587	-0.0373	0.1697	0.1069	0.0996	0.0344	0.1101	0.0612	0.0737	0.0388	0.0620	0.0971	0.0658	0.1887	0.1172	0.0088
	SF222_SF321	0.0432	0.1862	0.1902	0.0672	0.0948	0.0952	0.0894	0.1534	0.1228	0.2256	0.1507	0.0282	-0.0430	0.1161	0.0215	0.0747	0.1203	0.0679	0.1268	0.0607	0.1073	0.0833	0.1050	0.0616	0.0834	0.0896	0.0945	0.1151	0.0879	0.1255	0.0763	0.0407	0.0962	0.0059	0.1962	0.0813	0.0960	0.0355	0.3770	0.0543	0.1408	0.0631	0.0588	0.0184	0.0729	0.0810	0.0756	0.0472
	SF222_SF323	0.0922	0.1424	0.1088	0.0740	0.0720	0.0646	0.1350	0.1057	0.2431	0.1179	0.0951	0.1107	-0.0075	0.0419	0.0369	0.0506	0.0800	0.0885	0.0799	0.0508	0.0796	0.0693	0.0372	0.1145	0.0710	0.0618	0.1895	0.1536	0.0308	0.1259	0.0824	0.0720	0.1627	-0.0333	0.1520	0.0913	0.0732	0.1095	0.2169	0.0672	0.1418	0.0532	0.0577	0.0927	0.0677	0.2198	0.0614	0.1685
	SF222_SF324	0.0886	0.1255	0.2572	0.1715	0.1308	0.1210	0.0634	0.1276	0.1712	0.1765	0.1271	0.0778	0.2378	0.2189	0.0274	0.2173	0.6313	0.0231	0.1239	0.0550	0.3411	0.1761	0.0674	0.1278	0.1889	0.1586	0.0866	0.0370	0.0955	0.0361	0.0800	0.0661	0.0548	0.0252	0.3590	0.2112	0.1253	0.0685	0.1266	0.0257	0.1227	0.0503	0.0876	0.0516	0.1088	0.1209	0.1898	0.2003
	SF222_SF342	0.1210	0.1865	0.0824	0.0898	0.0944	0.1004	0.1782	0.1076	0.1683	0.1607	0.1386	0.0973	0.2009	0.1527	0.0496	0.0505	0.0522	0.0213	0.1369	0.0666	0.1113	0.0898	0.0556	0.2442	0.0985	0.1221	0.0687	0.1162	0.2006	0.1312	0.0608	0.0683	0.0951	-0.0009	0.1109	0.2943	0.0497	0.0781	0.2443	0.0544	0.2252	0.0584	0.0713	0.1121	0.0921	0.3179	0.1625	0.0922
	SF222_SLT026	0.1063	0.2271	0.1457	0.0563	0.1112	0.0789	0.0911	0.1132	0.1001	-0.0398	0.1152	0.0499	0.0366	0.0957	0.1418	0.0561	0.0428	0.0807	0.1094	0.1155	0.0853	0.1438	0.0553	0.0799	0.0785	0.0784	0.0705	0.1011	0.1100	0.1375	0.0564	0.0633	0.0738	0.1231	0.1356	0.0547	0.0937	0.1625	0.2221	0.1209	0.1020	0.0558	0.0486	0.0948	0.1227	0.1395	0.1951	0.0366
	SLT009_CSR1	0.0750	0.0973	0.0476	0.0668	0.0859	0.0000	0.0634	0.1031	0.0389	0.1001	0.0778	0.2422	0.0438	0.0762	0.1775	0.0459	0.0214	0.0243	0.0859	0.0826	0.0856	0.0818	0.1019	0.0555	0.0580	0.0380	0.1099	0.1052	0.0492	0.0860	0.0943	0.0747	0.1404	0.0978	0.0170	0.0408	0.0780	0.1203	0.0578	0.0642	0.1323	0.0608	0.0918	0.1608	0.1247	0.1367	0.1109	0.0561
	SLT009_MSR1	0.0374	0.2845	0.0385	0.0579	0.1860	0.0168	0.0255	0.0580	0.1363	0.0205	0.0985	0.1122	0.0083	0.0486	0.0968	0.0680	0.0628	0.0886	0.0847	0.0624	0.0459	0.0715	0.0424	0.0571	0.0894	0.0038	0.0555	0.1294	0.0734	0.1101	0.0421	0.0373	0.1515	0.1198	0.0504	0.0526	0.0610	0.1188	0.0446	0.0605	0.1284	0.0990	0.0730	0.0759	0.1072	0.1699	0.0698	0.0684
	SLT009_SF257	0.0874	0.1174	0.0682	0.0826	0.1085	0.1068	0.0231	0.1600	0.1203	0.0769	0.1075	0.0477	0.0452	0.0787	0.1340	0.0765	0.0200	0.0201	0.0543	0.0550	0.1017	0.0896	0.0664	0.0914	0.2210	0.1594	0.1203	0.0915	0.1574	0.1332	0.0996	0.0704	0.0808	0.4025	0.0716	0.1040	0.0759	0.0551	0.0458	0.0433	0.1964	0.1103	0.1134	0.0759	0.0726	0.0775	0.1076	0.0641
	SLT009_SF278	0.1070	0.1143	0.0571	0.1704	0.1283	0.1084	0.0179	0.1237	0.1633	0.1532	0.1629	0.0434	0.1175	0.0508	0.1052	0.1322	0.0350	0.0487	0.1242	0.0665	0.1077	0.0629	0.1021	0.0566	0.2124	-0.0076	0.0942	0.0875	0.0809	0.1123	0.1340	0.0592	0.0844	0.1486	0.0675	0.0735	0.1013	0.1033	0.0433	0.1382	0.0833	0.0609	0.1295	0.0804	0.0847	0.0947	0.1477	0.0305
	SLT009_SF307	0.0644	0.2220	0.0739	0.0731	0.0894	0.1235	0.0459	0.0911	0.1357	0.0477	0.2453	0.0408	0.0060	0.0941	0.0429	0.1553	0.0657	0.0292	0.0579	0.0497	0.0664	0.0764	0.0636	0.0378	0.0990	0.0674	0.0965	0.1511	0.1145	0.1645	0.0440	0.0567	0.0664	-0.0183	0.0278	0.0545	0.1128	0.0549	0.1029	0.0972	0.1646	0.0964	0.0769	0.0180	0.0636	0.0612	0.1093	0.0576
	SLT009_SF308	0.0510	0.1662	0.0619	0.1611	0.0847	0.0999	0.1136	0.1274	0.1728	0.0848	0.0888	0.0232	0.0506	0.0997	0.0580	0.1186	0.0902	0.0461	0.0595	0.0403	0.0897	0.0314	0.0773	0.0651	0.1143	0.0740	0.0241	0.0973	0.0579	0.2058	0.1098	0.0372	0.1258	-0.0263	0.1129	0.1259	0.1308	0.0256	0.1948	0.0723	0.1743	0.0658	0.0878	0.0301	0.0410	0.0508	0.0544	0.0732
	SLT009_SF310	0.0593	0.1914	0.0398	0.0633	0.0904	0.0831	0.0313	0.0629	0.0971	0.1224	0.0804	0.0334	0.0515	0.0817	0.0257	0.0766	0.0384	0.1064	0.1285	0.0700	0.0539	0.1023	0.0566	0.0529	0.1404	0.0278	0.0922	0.1293	0.1543	0.1602	0.0775	0.0623	0.1112	-0.0010	0.0412	0.0638	0.0886	0.0827	0.0216	0.0567	0.0689	0.0541	0.0822	0.1122	0.0818	0.1125	0.1091	0.0678
	SLT009_SF320	0.1028	0.1279	0.0910	0.0677	0.1106	0.0628	0.0414	0.1034	0.1083	0.0625	0.1048	0.1081	0.0721	0.0939	0.0373	0.0592	0.0496	0.0871	0.0939	0.0981	0.0799	0.1338	0.0753	0.0687	0.0999	0.0655	0.1001	0.0929	0.0858	0.1856	0.0727	0.1284	0.1557	0.0146	0.0610	0.0761	0.0565	0.1505	0.2759	0.1145	0.1404	0.1337	0.0939	0.2440	0.1043	0.0664	0.1343	0.1293
	SLT009_SF321	0.0709	0.2215	0.0618	0.0459	0.0996	0.0962	0.0743	0.1340	0.1294	0.0388	0.1224	0.0462	-0.0010	0.0879	0.0824	0.0908	-0.0013	0.0389	0.0629	0.0748	0.0914	0.0810	0.0753	0.0468	0.0725	0.0428	0.1164	0.1034	0.0804	0.0411	0.1482	0.0620	0.1608	-0.0005	0.0309	0.0526	0.0702	0.0639	0.0091	0.0554	0.0768	0.0741	0.0777	0.0105	0.1358	0.1371	0.1148	0.0118
	SLT009_SF323	0.0776	0.1360	0.0525	0.1031	0.0713	0.0930	0.1083	0.0745	0.2053	0.1549	0.0846	0.0686	0.0252	0.0633	0.0650	0.0930	0.0665	0.0701	0.0890	0.0469	0.0695	0.0592	0.0325	0.0711	0.1122	0.1043	0.0589	0.1566	0.0457	0.1074	0.0631	0.0499	0.1518	-0.0340	0.0554	0.0891	0.0793	0.0747	0.0881	0.0614	0.1121	0.0683	0.0738	0.0234	0.0407	0.0964	0.0773	0.1217
	SLT009_SF324	0.1229	0.1593	0.1136	0.1829	0.1012	0.1045	0.0604	0.1406	0.0755	0.1816	0.0917	0.0885	0.2441	0.1242	0.0351	0.0892	0.1158	0.0146	0.0622	0.0239	0.1527	0.1143	0.0765	0.1832	0.1641	0.2412	0.0521	0.1297	0.1380	0.1080	0.0436	0.0541	0.1382	0.0203	0.1499	0.3310	0.0535	0.0467	0.2909	0.0297	0.1799	0.0558	0.0782	0.0094	0.0905	0.1197	0.1503	0.0931
	SLT009_SF326	0.0457	0.1690	0.0508	0.0583	0.1005	0.1311	0.0384	0.0575	0.0993	0.0585	0.0664	0.1243	0.0045	0.0830	0.0897	0.0388	0.0221	0.1025	0.0390	0.0899	0.0460	0.0735	0.0950	0.0629	0.1037	0.0756	0.0532	0.1273	0.0699	0.0858	0.1132	0.1105	0.1861	0.0165	0.0459	0.0641	0.0825	0.0896	0.1326	0.0756	0.0894	0.0733	0.0568	0.0604	0.1109	0.1600	0.1415	0.0726
	SLT121_CSR1	0.1149	0.0580	0.1777	0.0650	0.1208	0.1247	0.0676	0.1789	0.2492	0.1274	0.0456	0.5052	0.1274	0.0612	0.1373	0.0663	0.2126	0.0789	0.1035	0.0482	0.1367	0.3140	0.1508	0.0558	0.1561	0.0782	0.0582	0.0668	0.1028	0.1409	0.1101	0.1451	0.0839	0.1523	0.0903	0.1141	0.0664	0.1053	0.0512	0.0467	0.0485	0.1146	0.1662	0.2075	0.0943	0.0939	0.0821	0.0712
	SLT121_SF268	0.0975	0.1010	0.1072	0.0428	0.0951	0.0894	0.0585	0.1014	0.1610	0.0778	0.0912	0.0910	0.0646	0.0729	0.0281	0.0391	0.3147	0.1044	0.0807	0.1197	0.0857	0.0754	0.0318	0.0776	0.1082	0.0389	0.0455	0.1628	0.0726	0.0899	0.0883	0.1546	0.1082	-0.0030	0.0775	0.0585	0.0887	0.0871	0.1023	0.1039	0.1518	0.0694	0.0493	0.1233	0.0768	0.0825	0.1203	0.0361
	SLT121_SF279	0.0864	0.1290	0.2048	0.0733	0.0964	0.0951	0.0759	0.0641	0.1166	0.0506	0.0760	0.1315	0.0423	0.0723	0.0733	0.1164	0.1003	0.0349	0.1924	0.0666	0.0422	0.1377	0.0377	0.0546	0.0897	0.0572	0.1041	0.1135	0.0417	0.1538	0.0895	0.1492	0.1100	-0.0138	0.0690	0.0574	0.0595	0.1232	0.1583	0.0838	0.0577	0.0437	0.0770	0.2207	0.1023	0.0476	0.1022	0.0798
	SLT121_SF282	0.0882	0.0674	0.1146	0.0621	0.0771	0.0808	0.0580	0.1074	0.1275	0.0782	0.0647	0.2389	0.0216	0.0592	0.0817	0.1291	0.2342	0.0220	0.0625	0.0249	0.1029	0.1175	0.0840	0.1057	0.0925	0.0901	0.1113	0.0063	0.0769	0.1156	0.1331	0.1103	0.1274	0.0157	0.0641	0.0623	0.0982	0.0920	0.0675	0.1084	0.1640	0.0934	0.1190	0.1814	0.1269	0.1962	0.1211	0.0932
	SLT121_SF295	0.0854	0.0862	0.1708	0.1022	0.0944	0.1401	0.0392	0.2277	0.1189	0.1130	0.0758	0.0837	0.2019	0.0866	0.0313	0.0719	0.2752	0.0165	0.0715	0.0016	0.1591	0.1037	0.0992	0.0887	0.1405	0.1894	0.0822	0.0587	0.0523	0.1431	0.1096	0.0802	0.0653	-0.0190	0.1187	0.1597	0.0980	0.0616	0.1231	0.0423	0.1416	0.1283	0.1431	0.0549	0.0566	0.0388	0.0884	0.1999
	SLT121_SF296	0.1005	0.1332	0.0893	0.1839	0.0940	0.1209	0.1285	0.3054	0.1201	0.2556	0.1062	0.0726	0.2795	0.1400	0.0292	0.0733	0.1733	0.0229	0.0726	0.0503	0.1314	0.1131	0.1305	0.1330	0.1407	0.2485	0.1087	0.1300	0.1158	0.0352	0.0875	0.0703	0.0557	0.0865	0.1339	0.2419	0.0722	0.0965	0.2257	0.0283	0.0568	0.1010	0.1023	0.0122	0.0596	0.0534	0.1252	0.0832
	SLT121_SF310	0.0581	0.1618	0.1367	0.0819	0.1207	0.0911	0.0422	0.1507	0.1161	0.0122	0.1107	0.0375	0.0558	0.0769	0.0149	0.1128	0.1882	0.0381	0.0753	0.0744	0.1040	0.1078	0.0695	0.0578	0.1116	0.0979	0.0372	0.1228	0.1338	0.0774	0.0931	0.0835	0.1208	-0.0093	0.1135	0.0719	0.0941	0.0720	0.0432	0.0564	0.0999	0.0969	0.1045	0.1754	0.0642	0.0818	0.0849	0.0739
	SLT121_SF317	0.0984	0.1205	0.0776	0.0424	0.0959	0.0937	0.0917	0.1286	0.0958	0.0746	0.1095	0.1179	0.0281	0.0749	0.0683	0.0510	0.1545	0.1376	0.1763	0.1088	0.0630	0.1212	0.0702	0.0744	0.0909	0.0603	0.0905	0.0519	0.0963	0.1655	0.1041	0.1344	0.1148	0.1636	0.0665	0.0709	0.0895	0.1177	0.0957	0.1006	0.0703	0.1365	0.0776	0.1259	0.1061	0.0625	0.1491	0.0331
	SLT121_SF321	0.0985	0.1267	0.1631	0.0626	0.0694	0.1026	0.0682	0.1263	0.1462	0.1156	0.0689	0.1553	0.0195	0.0608	0.0251	0.0437	0.0812	0.0932	0.1336	0.0729	0.1149	0.0804	0.0448	0.0730	0.1089	0.0951	0.1115	0.0508	0.0597	0.0603	0.0649	0.1343	0.1424	-0.0290	0.0693	0.0425	0.0437	0.0871	0.0919	0.0634	0.0933	0.1800	0.0601	0.0540	0.0905	0.0845	0.0825	0.1165
	SLT121_SF323	0.0535	0.1277	0.0972	0.0597	0.0697	0.0734	0.0855	0.1135	0.1256	0.0397	0.1284	0.2005	0.0110	0.0762	0.0579	0.1097	0.2016	0.0873	0.1132	0.0976	0.0433	0.1283	0.0442	0.0677	0.0823	0.0432	0.0415	0.1091	0.0724	0.1536	0.0859	0.2407	0.1044	0.0084	0.1043	0.0787	0.0286	0.1177	0.2259	0.1237	0.0817	0.0879	0.0691	0.1301	0.1008	0.0692	0.1372	0.0703
	SLT121_SF324	0.1442	0.1634	0.1982	0.1464	0.0643	0.0982	0.0528	0.1980	0.1453	0.1239	0.1164	0.0567	0.2317	0.1277	0.0409	0.1167	0.3786	0.0186	0.0454	0.0137	0.1748	0.1357	0.0602	0.0954	0.1239	0.3037	0.0476	0.0465	0.1119	0.1289	0.0782	0.0665	0.0644	0.0239	0.2351	0.2183	0.0901	0.0885	0.1683	0.0515	0.1376	0.0858	0.0580	0.0162	0.0531	0.0336	0.0743	0.0685
	SLT121_SLT026	0.1156	0.1678	0.1089	0.0537	0.0833	0.1016	0.0381	0.1874	0.1189	0.1922	0.1014	0.1386	0.0057	0.0736	0.1487	0.0613	0.1427	0.1181	0.0419	0.1085	0.0784	0.0723	0.0715	0.0655	0.1037	0.0183	0.0438	0.0993	0.1426	0.1497	0.0816	0.1021	0.0633	0.2351	0.0719	0.0376	0.0723	0.0853	0.0809	0.0840	0.0662	0.0737	0.0967	0.0870	0.0797	0.1142	0.1304	0.0290
[truncated: 2,509 more columns]
