# Supplementary material for: Genetic control of abiotic stress-related specialized metabolites in sunflower
Source: BMC Genomics. 2024 Feb 20;25:199. doi: 10.1186/s12864-024-10104-9 (PMC10877922; doi:10.1186/s12864-024-10104-9)
Supplement: Supplementary file 4 — Supplementary Material 4. [file 12864_2024_10104_MOESM4_ESM.xlsx]

## Sheet: Supplementary table S02
	Supplementary table S02: Metadata of the 2,557 LC-MS features retained after the removal of redundancy due to isotopes and adducts and measured in the leaves of 450 sunflower hybrids. For each feature, m/z values and retention times (RT) are reported in the second and in the third column. The details relative to the annotations obtained using information available from previous works (see Methods…
	LC-MS features	m/z	RT (min)	tentative annotation	metabolite ID	metabolite class	corresponding neutral molecular formula	calculated molecular formula	MSI level
								[M+H]+
								m/z
	M203T379	203.1066	6.3165
	M600T270	600.2652	4.5043
	M330T484	330.1098	8.0688
	M119T448	119.0852	7.4632
	M243T146	242.9822	2.4349
	M320T281	320.1322	4.6908
	M455T508	455.3521	8.4617
	M239T110	239.1125	1.8320
	M466T267	466.2279	4.4490
	M234T286	233.9847	4.7715
	M299T270	299.1277	4.5076
	M497T445	497.2016	7.4084
	M531T503	531.2959	8.3829
	M295T270	295.0964	4.5079
	M191T629	191.1794	10.4895
	M219T532	219.1742	8.8619
	M316T471	316.2118	7.8482
	M165T665	165.0699	11.0868
	M187T389	187.0753	6.4913
	M157T673	157.1011	11.2169
	M371T221	371.0058	3.6851
	M306T135	306.0947	2.2535
	M251T247	251.1640	4.1164
	M135T273	135.0803	4.5451
	M91T134	90.5254	2.2373
	M243T308	242.5849	5.1372
	M349T110	349.0738	1.8313
	M91T258	90.5254	4.2990
	M538T212	538.1268	3.5356
	M492T316	492.1721	5.2739
	M223T472	223.1327	7.8601
	M265T439	265.1433	7.3144
	M530T459	530.1292	7.6565
	M528T606	528.2809	10.1025
	M439T487	439.1963	8.1209
	M160T342	160.0519	5.6948
	M195T209	195.0651	3.4843
	M174T600	174.0994	10.0070
	M422T203	422.2019	3.3752
	M157T647	157.1011	10.7904
	M367T289	367.0997	4.8241
	M197T121	197.0477	2.0085
	M177T389	177.0910	6.4779
	M354T222_1	354.0031	3.6967
	M519T450	519.1385	7.5025
	M509T652	509.2358	10.8651
	M81T100	81.0330	1.6689
	M119T312	119.0853	5.2048
	M260T590	259.5792	9.8414
	M359T164	359.1005	2.7277
	M357T364	357.1332	6.0680
	M226T176	226.0022	2.9275
	M409T594	409.1941	9.8922
	M469T530	469.2432	8.8372
	M360T127	359.9541	2.1221
	M483T425	483.2223	7.0907
	M213T475	213.1484	7.9187
	M197T649	197.1324	10.8145
	M543T425	543.2413	7.0772
	M486T545	486.1875	9.0875
	M193T104	193.0706	1.7252
	M328T153	327.9640	2.5525
	M253T373	253.1950	6.2120
	M471T240	471.1834	4.0083
	M202T649	202.1671	10.8135
	M156T284	155.9742	4.7344
	M234T601	234.0303	10.0201
	M107T531	107.0851	8.8497
	M374T105	374.1293	1.7517
	M309T303	309.0968	5.0562
	M250T293	250.1800	4.8901
	M495T517	495.1863	8.6204
	M724T314	724.2108	5.2325
	M335T410	335.0666	6.8283
	M226T170	226.0556	2.8266
	M242T578	241.5884	9.6317
	M514T409	514.0869	6.8154
	M164T371	164.0706	6.1852
	M213T640	213.1273	10.6665
	M317T373	317.2111	6.2098
	M259T635	258.6218	10.5841
	M166T608	166.0579	10.1321
	M313T274	313.0707	4.5691
	M116T468	116.0366	7.7939
	M163T584	163.0754	9.7313
	M284T110	284.1704	1.8335
	M518T379	518.1373	6.3103
	M221T153	221.0919	2.5537
	M310T195	310.1859	3.2534
	M386T545	386.1349	9.0834
	M424T548	424.2332	9.1252
	M243T476_2	243.1014	7.9342
	M209T141	209.0113	2.3535
	M81T561	81.0694	9.3567
	M231T380	231.1378	6.3300
	M389T459	389.1229	7.6420
	M288T519	288.2169	8.6529
	M177T322	177.1274	5.3594
	M181T231	181.0859	3.8474
	M697T420	697.1774	6.9969
	M462T297	462.2334	4.9437
	M153T333	153.0910	5.5421
	M411T308	411.1991	5.1361
	M83T304	83.0599	5.0680
	M117T263	117.0907	4.3820
	M323T286_1	323.0737	4.7711
	M386T356	386.1808	5.9292
	M661T326	661.1411	5.4406
	M217T510	217.0858	8.5030
	M505T527	505.2647	8.7896
	M182T643	182.1256	10.7217
	M275T295	274.9875	4.9212
	M138T390	138.0630	6.5008
	M259T515	259.0964	8.5909
	M391T508	391.3361	8.4684
	M230T299	230.1300	4.9882
	M417T406	417.1755	6.7716
	M726T284	726.2253	4.7416
	M154T238	154.0498	3.9726
	M159T619	159.0804	10.3089
	M175T538	175.0753	8.9694
	M177T488	177.0910	8.1381
	M560T659	560.3585	10.9882
	M195T392	195.0651	6.5316
	M322T141	322.1066	2.3526
	M175T423	175.0753	7.0518
	M295T496	295.1177	8.2739
	M211T482	211.1692	8.0251
	M343T438	343.1539	7.2964
	M199T511	199.1117	8.5151
	M500T378	500.1269	6.2950
	M359T246	359.1488	4.1030
	M330T249	330.1182	4.1564
	M257T468	257.2110	7.8043
	M488T287	488.2490	4.7872
	M211T623	211.1116	10.3914
	M183T421_2	183.1167	7.0225
	M368T244	368.2277	4.0624
	M109T566	109.0644	9.4382
	M252T209	252.1592	3.4867
	M488T304	488.2489	5.0662
	M85T338	85.0643	5.6370
	M331T438	331.1539	7.2999
	M466T121	466.0404	2.0122
	M600T637	600.4134	10.6246
	M220T284	219.5276	4.7258
	M177T576	177.1637	9.6074
	M130T451	130.0649	7.5161
	M144T289	144.1018	4.8235
	M208T199	208.1330	3.3177
	M139T665	139.0541	11.0793
	M183T513	183.1168	8.5480
	M291T670	291.1955	11.1618
	M187T473	187.0753	7.8761
	M538T677	538.1404	11.2777
	M201T459	201.1637	7.6552
	M551T275	551.1237	4.5800
	M345T433	345.1331	7.2147
	M158T601	158.0726	10.0106
	M210T218	210.0476	3.6346
	M178T111	178.0197	1.8477
	M107T451	107.0487	7.5159
	M274T139	274.0920	2.3108
	M377T592	377.1595	9.8642
	M82T304	81.5201	5.0637
	M504T618	504.2806	10.2951
	M103T474	103.0538	7.8933
	M404T170	403.9670	2.8394
	M189T581	188.5933	9.6760
	M342T143	342.1756	2.3847
	M573T678	573.2004	11.2928
	M405T375	405.1906	6.2494
	M169T302_2	169.1222	5.0255
	M173T459	173.1324	7.6536
	M417T360	417.1754	6.0037
	M173T428	173.1324	7.1307
	M741T489	741.1896	8.1536
	M251T635	251.1640	10.5839
	M179T528	179.0855	8.7921
	M263T127	263.0873	2.1194
	M303T256	303.1073	4.2589
	M119T117	119.0894	1.9433
	M217T539	217.1585	8.9811
	M105T511	105.0695	8.5087
	M197T302	197.0443	5.0405
	M396T301	396.2014	5.0144
	M187T447	187.1480	7.4473
	M231T478	231.1378	7.9718
	M350T139	349.9566	2.3219
	M131T552	131.0853	9.2082
	M325T100	325.1133	1.6692
	M203T668	203.1429	11.1401
	M443T557	443.1888	9.2774
	M121T476	121.0645	7.9309
	M251T533	251.0989	8.8898
	M164T108	164.0899	1.7927
	M439T430	439.1961	7.1726
	M464T291	464.2488	4.8523
	M207T253	207.1014	4.2200
	M144T590	144.0569	9.8279
	M116T665	116.0573	11.0837
	M145T510_1	145.0648	8.5022
	M167T383	167.1066	6.3757
	M216T249	216.0864	4.1436
	M89T500	89.0381	8.3417
	M302T576	302.2195	9.6064
	M398T279	398.2018	4.6511
	M419T528	419.2406	8.8021
	M330T421	330.1097	7.0089
	M265T457	265.1433	7.6133
	M145T446	145.1011	7.4342
	M572T363	572.2273	6.0499
	M175T632	175.1481	10.5309
	M334T601	334.0885	10.0200
	M225T660	225.0909	10.9968
	M321T350	321.0497	5.8375
	M157T552_2	157.1011	9.1946
	M230T623	230.1255	10.3914
	M409T144	409.0192	2.4074
	M371T312	371.2065	5.2051
	M401T314	401.1635	5.2325
	M135T327	135.1167	5.4423
	M235T690	235.1691	11.5053
	M170T510	170.1045	8.4955
	M398T306	398.2018	5.0985
	M191T260	191.0282	4.3310
	M317T488	317.1748	8.1355
	M303T609	303.0769	10.1437
	M149T323	149.0961	5.3849
	M458T327	458.1874	5.4426
	M164T358	164.0786	5.9630
	M378T498	378.1630	8.2923
	M151T338	151.0389	5.6396
	M157T510	157.0648	8.5013
	M161T590	161.0961	9.8309
	M517T410	517.0951	6.8283
	M110T260	110.0197	4.3333
	M330T351	330.1910	5.8491
	M290T585	290.1751	9.7540
	M353T271	353.0867	4.5228
	M247T431	246.5987	7.1782
	M133T533	133.0647	8.8866
	M58T117	58.0942	1.9565
	M395T473	395.1698	7.8897
	M153T278	153.0182	4.6387
	M745T414	745.2719	6.8997
	M448T476_1	448.1127	7.9306
	M564T634	564.3897	10.5678
	M360T281	360.1652	4.6760
	M167T637	167.1066	10.6197
	M253T661	252.5988	11.0140
	M354T351	354.0535	5.8441
	M560T151	560.2182	2.5206
	M426T514	426.2488	8.5729
	M169T591_1	169.0648	9.8512
	M382T563	382.2951	9.3879
	M197T129	196.9610	2.1460
	M72T303	72.0802	5.0541
	M483T545	483.1861	9.0798
	M319T564	319.2267	9.3988
	M361T432	361.1645	7.2007
	M171T601	171.0804	10.0200
	M500T622	500.2491	10.3685
	M140T399	139.9879	6.6478
	M249T668	249.1484	11.1343
	M74T590	74.0146	9.8413
	M181T204	181.0859	3.4079
	M159T263	159.1168	4.3874
	M591T375	591.2052	6.2533
	M269T489	269.0858	8.1461
	M279T506	279.1226	8.4388
	M167T322_2	167.1066	5.3706
	M533T420	533.2018	6.9959
	M287T457	287.1124	7.6090
	M253T152	253.1280	2.5277
	M199T385	199.1117	6.4201
	M453T327	453.2092	5.4529
	M454T275	454.0194	4.5814
	M221T297	220.5467	4.9473
	M165T597	165.0699	9.9513
	M400T256	400.1236	4.2643
	M97T335	97.0644	5.5824
	M177T500	177.0546	8.3304
	M232T119	231.9749	1.9822
	M438T586	438.1301	9.7726
	M388T222	388.1237	3.7000
	M142T153	142.0497	2.5522
	M472T472	472.1812	7.8598
	M212T284	211.5414	4.7294
	M519T433	519.2013	7.2163
	M219T204	219.0497	3.4024
	M383T547	383.2064	9.1113
	M190T149	190.0709	2.4775
	M338T154	338.1445	2.5626
	M365T280	365.1205	4.6716
	M549T142	549.0430	2.3640
	M301T263	301.1256	4.3797
	M159T526	159.1169	8.7610
	M455T298	455.2252	4.9589
	M266T175	266.1233	2.9247
	M555T457	555.0896	7.6123
	M471T476	471.2223	7.9298
	M221T110	221.0920	1.8313
	M285T276	285.1444	4.5987
	M310T177	310.1859	2.9532
	M423T145	423.0080	2.4204
	M375T364	375.1437	6.0642
	M384T105	384.0351	1.7533
	M177T618	177.0910	10.2950
	M472T557	472.2259	9.2875
	M151T389	151.0753	6.4806
	M116T451	116.0365	7.5118
	M401T421	401.1593	7.0088
	M211T476	211.0752	7.9294
	M332T306	332.2431	5.0932
	M299T151	299.1892	2.5107
	M175T482	175.1482	8.0280
	M548T478	548.3068	7.9686
	M442T528	442.3164	8.8047
	M467T222	467.0506	3.6958
	M399T289	399.0371	4.8237
	M442T238	441.7879	3.9685
	M525T650	525.2695	10.8406
	M456T251	456.2226	4.1895
	M194T302	194.0528	5.0408
	M283T432	283.1539	7.2037
	M195T377	195.1015	6.2781
	M105T376	105.0695	6.2613
	M181T282	181.0496	4.6929
	M123T552	123.0438	9.1941
	M395T104	395.0586	1.7383
	M103T275	103.0412	4.5861
	M241T145	241.1545	2.4088
	M133T311	133.1011	5.1752
	M546T321	546.2091	5.3421
	M119T101_1	119.0829	1.6827
	M378T314	378.0878	5.2326
	M301T480	301.2162	8.0045
	M396T552	396.1332	9.1945
	M389T648	389.0867	10.8078
	M616T573	616.3390	9.5437
	M375T315	374.5777	5.2461
	M172T332	171.9929	5.5380
	M313T552	313.1435	9.1951
	M248T508	247.5884	8.4608
	M318T286	318.1183	4.7692
	M149T316	148.5238	5.2607
	M364T249	364.1964	4.1436
	M267T539	267.1590	8.9825
	M387T367	387.1437	6.1233
	M182T415	182.0892	6.9124
	M267T251	267.1127	4.1900
	M95T219	95.0486	3.6433
	M273T635_2	273.2213	10.5893
	M361T683	361.0917	11.3820
	M458T483	458.2748	8.0562
	M199T608	199.1117	10.1286
	M420T248	420.1863	4.1304
	M151T208	151.0389	3.4685
	M320T118	319.9665	1.9683
	M412T324	412.1385	5.3990
	M291T275	291.1339	4.5819
	M615T605	615.3364	10.0888
	M569T629	569.2132	10.4753
	M138T210	138.0548	3.4926
	M133T590	133.0646	9.8292
	M291T323	291.1016	5.3839
	M408T590_1	407.6369	9.8410
	M235T618	235.1327	10.2954
	M291T152	291.0840	2.5391
	M422T178	422.2018	2.9644
	M565T414	565.0827	6.8949
	M178T600	178.0777	9.9951
	M161T446	161.1325	7.4330
	M438T245	438.1158	4.0759
	M172T218	171.5284	3.6315
	M545T389	545.1995	6.4891
	M307T251	307.1499	4.1791
	M141T126	141.0181	2.0933
	M239T543	239.2005	9.0561
	M463T525	463.1965	8.7480
	M265T334	265.1434	5.5706
	M640T563	640.1598	9.3878
	M188T366	188.0705	6.0997
	M103T552_1	103.0412	9.1945
	M276T297	275.9715	4.9443
	M242T618	242.0937	10.2951
	M296T263	296.1702	4.3818
	M308T538	308.0342	8.9719
	M144T552_2	144.0888	9.1972
	M165T467	165.0432	7.7800
	M135T275	135.0440	4.5821
	M329T338	329.0431	5.6380
	M264T106	263.9927	1.7652
	M214T110	214.0597	1.8335
	M560T458	560.1758	7.6269
	M221T303	221.1170	5.0432
	M317T337	317.1132	5.6112
	M191T509	191.1794	8.4813
	M481T463	481.2067	7.7103
	M118T315_1	118.0365	5.2462
	M163T466	163.1117	7.7659
	M358T364	358.1365	6.0749
	M277T110	277.0685	1.8308
	M281T350_2	281.0408	5.8394
	M283T304	283.1539	5.0657
	M504T440	504.3167	7.3258
	M483T476	483.0584	7.9312
	M266T358	266.1512	5.9645
	M203T252	203.0702	4.1930
	M731T314	731.1818	5.2325
	M86T148	86.0595	2.4675
	M161T511	161.0597	8.5133
	M117T476	117.0696	7.9388
	M182T572	181.5674	9.5366
	M457T223	457.1678	3.7208
	M234T326_1	234.0716	5.4392
	M109T542	109.0644	9.0308
	M127T488	127.1116	8.1368
	M269T319	269.0808	5.3166
	M171T236	171.0651	3.9408
	M331T343	331.1023	5.7143
	M438T306	438.2386	5.0959
	M188T139	188.0917	2.3178
	M557T100	557.1488	1.6694
	M536T633	536.3583	10.5428
	M281T567	281.1746	9.4418
	M354T286	354.0032	4.7748
	M518T267	518.1500	4.4499
	M296T129	295.9144	2.1489
	M170T168	170.0164	2.8006
	M434T303	434.2019	5.0569
	M497T109	497.1482	1.8240
	M54T130	53.7618	2.1626
	M574T441	574.2431	7.3512
	M762T313	762.1117	5.2198
	M271T289	271.0964	4.8150
	M752T552	752.3302	9.1945
	M97T477	97.0280	7.9455
	M502T483	502.2648	8.0417
	M258T400	258.0934	6.6607
	M406T211	406.1705	3.5135
	M590T535	590.2813	8.9195
	M378T377	378.2485	6.2907
	M584T552	584.2104	9.1945
	M192T664	192.0807	11.0655
	M177T124	177.0393	2.0732
	M513T675_1	513.2846	11.2581
	M149T437	149.0960	7.2830
	M203T362	203.1793	6.0267
	M91T684	91.0538	11.3958
	M223T263	223.1327	4.3844
	M253T535	253.1433	8.9214
	M383T276	383.1312	4.6001
	M251T487	251.1641	8.1243
	M332T310	332.2068	5.1634
	M258T167	257.9456	2.7889
	M201T431	201.1637	7.1899
	M300T168	299.9800	2.8040
	M312T288	312.1653	4.7968
	M361T627	361.1645	10.4480
	M131T346	131.0490	5.7736
	M462T431	462.3062	7.1873
	M411T446	411.0920	7.4325
	M347T286_1	347.1312	4.7658
	M193T451	193.1585	7.5162
	M514T381	514.2182	6.3523
	M145T553	145.1011	9.2084
	M381T294	381.1155	4.8934
	M241T611	241.0495	10.1807
	M167T294	167.0703	4.9068
	M119T555	119.0852	9.2496
	M520T564	520.2753	9.3980
	M530T469	530.2232	7.8182
	M413T499	413.1787	8.3157
	M307T284	307.0812	4.7312
	M359T680	359.1489	11.3269
	M194T584	193.5679	9.7303
	M321T109	321.0948	1.8192
	M381T300	381.0266	5.0007
	M359T434	359.1488	7.2269
	M333T109	332.5620	1.8196
	M342T205	342.1756	3.4205
	M425T337	425.1742	5.6243
	M312T204	312.2016	3.3950
	M515T379	515.1182	6.3173
	M580T371	580.2600	6.1856
	M562T314	561.6103	5.2325
	M229T278	229.1221	4.6389
	M306T572	306.1700	9.5337
	M193T376	193.1586	6.2714
	M494T239	494.2595	3.9813
	M220T389	220.1048	6.4846
	M371T276	371.0972	4.6082
	M294T138	294.1547	2.3061
	M182T421	182.0599	7.0220
	M137T196	137.0456	3.2716
	M247T458	247.1327	7.6278
	M184T673	184.1201	11.2188
	M223T526	223.1691	8.7650
	M385T545	385.1315	9.0844
	M353T434	353.1594	7.2364
	M117T275	117.0332	4.5840
	M500T375	500.2184	6.2533
	M138T142	138.0548	2.3712
	M197T360	197.1171	6.0034
	M376T201	376.1600	3.3566
	M302T225	301.8601	3.7531
	M527T487	527.2465	8.1210
	M258T366	257.5874	6.1064
	M314T137	314.0917	2.2847
	M303T295	303.0499	4.9183
	M248T121	248.0364	2.0222
	M151T309	151.1117	5.1457
	M349T441	349.0916	7.3512
	M177T332	177.1637	5.5388
	M147T446	147.1168	7.4338
	M290T476_1	290.0870	7.9313
	M352T224	352.1964	3.7395
	M234T320	234.1851	5.3288
	M150T195	150.0548	3.2535
	M181T600	181.0648	10.0060
	M337T333	337.1030	5.5476
	M334T586	334.1432	9.7727
	M425T627	425.2170	10.4559
	M191T448	191.1066	7.4612
	M301T110	301.1032	1.8326
	M584T323	584.2711	5.3844
	M89T375	89.0381	6.2546
	M466T509	466.1402	8.4908
	M362T297	362.0758	4.9448
	M409T590	408.6345	9.8411
	M472T342	472.2541	5.6949
	M256T520	255.5488	8.6673
	M140T262_2	140.0705	4.3662
	M251T597	251.0990	9.9488
	M388T284	388.1601	4.7313
	M119T649	119.0852	10.8129
	M209T567	209.1534	9.4550
	M535T431	535.1445	7.1818
	M250T644	250.0547	10.7354
	M387T419	387.1437	6.9827
	M233T253	233.1171	4.2213
	M424T590	424.2332	9.8407
	M191T295	191.0282	4.9196
	M147T532	147.1168	8.8677
	M231T597	230.5856	9.9471
	M398T271	398.1443	4.5166
	M272T449	272.1040	7.4896
	M207T459	207.1014	7.6547
	M167T341	167.0703	5.6864
	M337T223	337.0917	3.7086
	M468T273	468.2226	4.5423
	M213T248	213.0756	4.1298
	M165T378	165.1637	6.2979
	M230T527	229.5778	8.7895
	M352T109	352.0292	1.8205
	M173T486	173.1324	8.0967
	M89T552	89.0381	9.1945
	M362T224	362.1808	3.7381
	M163T357	163.0754	5.9563
	M436T499	436.2545	8.3101
	M173T648	173.1324	10.8047
	M219T405	219.1742	6.7458
	M456T217	456.2437	3.6188
	M435T484	435.1648	8.0700
	M238T516	237.5753	8.5924
	M241T644	241.0495	10.7354
	M221T284	220.5467	4.7290
	M397T260	397.0213	4.3308
	M247T424	247.1327	7.0640
	M179T533	179.0703	8.8865
	M269T286	269.0807	4.7659
	M499T440	499.2174	7.3379
	M371T302	371.1674	5.0259
	M366T389	366.1373	6.4841
	M280T573	280.2634	9.5506
	M434T334	434.2747	5.5652
	M293T508	293.1232	8.4716
	M202T109	202.1186	1.8203
	M235T246	235.0599	4.0996
	M273T400	273.0757	6.6721
	M570T389	570.1400	6.4868
	M351T413	351.0345	6.8851
	M503T537	503.1948	8.9420
	M176T110	176.0917	1.8328
	M253T269	253.1069	4.4804
	M287T481	287.2369	8.0110
	M188T508	188.0917	8.4712
	M374T318	374.1447	5.3020
	M543T314	543.1358	5.2325
	M385T208	384.7718	3.4702
	M222T530	222.1932	8.8365
	M434T309	434.2748	5.1501
	M515T343	515.2122	5.7213
	M201T687	201.1637	11.4524
	M536T419	536.2490	6.9791
	M422T144	422.2019	2.4077
	M217T514	217.1222	8.5620
	M421T403	421.1493	6.7161
	M221T469	221.1171	7.8213
	M121T608	121.1009	10.1304
	M123T101	123.0551	1.6828
	M445T489	445.1858	8.1448
	M237T332	237.1484	5.5400
	M237T110	237.0711	1.8324
	M393T283	393.1544	4.7168
	M391T387	391.1500	6.4519
	M244T327_2	244.0771	5.4579
	M108T119	107.5044	1.9849
	M189T370	189.0909	6.1630
	M133T109_2	133.1051	1.8203
	M181T684	181.0859	11.3990
	M248T378	248.2008	6.2971
	M434T336	434.2020	5.5961
	M273T242	273.0757	4.0355
	M335T270	335.1812	4.5064
	M161T619	161.1325	10.3089
	M397T318	397.2223	5.3026
	M470T341	470.2386	5.6867
	M184T286	184.0967	4.7653
	M466T453	466.2639	7.5576
	M374T314	374.0760	5.2327
	M206T242_1	205.5414	4.0355
	M218T273	217.5414	4.5558
	M295T144	295.0811	2.4079
	M117T375	117.0332	6.2558
	M95T316	95.0487	5.2604
	M252T666	251.5909	11.0930
	M203T619	203.1793	10.3090
	M151T109	151.0601	1.8199
	M102T510	102.0460	8.4951
	M163T502	163.0391	8.3619
	M291T130	290.8991	2.1691
	M615T642	615.4053	10.7080
	M238T527	237.5640	8.7909
	M345T221	345.1331	3.6848
	M540T389_2	540.2442	6.4879
	M600T435	600.2809	7.2472
	M426T596	426.2488	9.9367
	M452T341	452.1973	5.6866
	M406T204	406.2069	3.3939
	M405T641	405.1907	10.6804
	M224T170	224.0076	2.8273
	M551T424	551.1032	7.0735
	M289T626	289.1798	10.4326
	M271T522	271.1328	8.6954
	M174T582	173.5586	9.7035
	M422T245	422.1420	4.0763
	M171T552_1	171.0440	9.2038
	M221T423	221.1171	7.0546
	M457T424	457.2408	7.0667
	M419T550	419.2109	9.1724
	M361T394	361.1645	6.5611
	M259T145	259.0599	2.4161
	M396T295	396.0137	4.9172
	M410T282	410.2384	4.6937
	M198T109	197.9973	1.8189
	M163T315_5	163.1756	5.2462
	M480T358	480.3165	5.9613
	M414T211	414.0242	3.5198
	M313T118	312.9670	1.9672
	M146T294	146.0601	4.8998
	M347T216	347.1083	3.5929
	M317T544	317.2111	9.0590
	M558T490	558.2553	8.1628
	M438T144	437.9724	2.4038
	M398T527	398.1487	8.7896
	M467T276	467.1886	4.6043
	M408T326	408.2592	5.4287
	M173T342	173.0961	5.6973
	M470T661	470.2748	11.0241
	M272T354	272.0728	5.8941
	M428T329	428.1550	5.4894
	M241T376	241.1070	6.2713
	M229T648	229.1585	10.8042
	M308T468	307.5627	7.7928
	M513T455	513.1958	7.5856
	M506T632	506.2958	10.5275
	M511T666	511.2690	11.1069
	M513T501	513.1396	8.3563
	M396T99	396.0354	1.6557
	M360T456	360.2530	7.5990
	M349T528	349.1646	8.7929
	M292T290	292.1907	4.8398
	M275T260	274.9875	4.3307
	M378T234	378.1393	3.8960
	M361T239	361.1104	3.9814
	M384T242_1	384.0137	4.0354
	M229T109	229.1546	1.8204
	M182T509	182.0726	8.4832
	M413T399	413.1958	6.6573
	M183T623_2	183.1168	10.3783
	M351T615	351.2167	10.2543
	M333T300	333.0605	5.0017
	M301T562	301.2162	9.3739
	M288T391	288.1805	6.5177
	M523T471	523.1445	7.8502
	M338T451	338.0949	7.5159
	M128T342	128.0619	5.6932
	M135T378	135.0439	6.3065
	M243T272	243.0881	4.5412
	M201T533	201.1637	8.8794
	M448T326	448.2541	5.4405
	M638T572	638.4119	9.5391
	M87T141	87.0435	2.3486
	M517T563	517.1679	9.3829
	M165T301	165.0545	5.0200
	M514T394	514.2184	6.5719
	M165T691	165.0698	11.5195
	M175T507	175.1481	8.4460
	M130T99	130.0861	1.6556
	M311T425	311.1278	7.0778
	M408T617	408.2381	10.2814
	M145T476	145.0647	7.9313
	M416T508	416.1739	8.4734
	M186T451	186.0548	7.5158
	M277T420	277.1069	6.9971
	M370T242	370.0344	4.0353
	M618T221	618.2757	3.6854
	M452T223	452.1760	3.7154
	M177T669	177.0546	11.1557
	M347T262	347.1811	4.3610
	M485T481	485.2016	8.0141
	M487T530	487.2540	8.8313
	M324T102	324.0140	1.6968
	M587T426	587.2491	7.0963
	M376T471	376.2328	7.8449
	M115T646	115.0540	10.7645
	M217T568	217.1221	9.4738
	M414T105	414.0458	1.7516
	M284T131	284.1703	2.1900
	M460T402	460.1027	6.7004
	M75T450	75.0098	7.5065
	M211T132	210.9326	2.1994
	M311T472	311.1278	7.8619
	M344T600	344.1573	10.0063
	M514T363	514.2280	6.0441
	M293T306	293.0689	5.0924
	M164T275	164.0424	4.5822
	M191T605_2	191.1794	10.0751
	M128T118	128.0178	1.9732
	M297T242	297.0637	4.0372
	M392T374	392.2278	6.2394
	M221T680	221.1899	11.3408
	M249T611	249.0356	10.1851
	M202T206	202.1436	3.4273
	M177T470	177.0910	7.8325
	M158T275	158.0600	4.5912
	M313T320	313.0708	5.3298
	M193T294	193.0688	4.9002
	M284T144	283.9193	2.4026
	M247T571	247.1327	9.5229
	M299T342	299.1278	5.6960
	M220T415	219.5458	6.9127
	M423T552	423.2212	9.1977
	M199T128	198.9452	2.1372
	M155T400	155.1066	6.6590
	M333T443	333.0603	7.3847
	M158T451	158.0599	7.5159
	M223T303	223.1327	5.0533
	M364T223	364.1964	3.7208
	M334T443	334.0638	7.3791
	M586T328	586.2862	5.4705
	M136T275	136.0473	4.5841
	M332T110	332.0865	1.8348
	M189T423	189.0909	7.0499
	M232T165	231.9901	2.7528
	M191T471	191.1430	7.8476
	M343T309	343.1751	5.1501
	M457T451	457.2064	7.5210
	M133T336	133.1010	5.5964
	M253T205	253.0375	3.4202
	M125T327	125.0595	5.4455
	M407T590_1	406.6366	9.8409
	M574T390_1	574.2234	6.5063
	M314T630	314.2326	10.4968
	M111T400	111.0199	6.6587
	M452T296	452.2125	4.9322
	M192T510	192.0808	8.4932
	M300T464	300.0991	7.7379
	M158T234	158.0811	3.8968
	M90T451	90.0414	7.5155
	M165T137	165.0545	2.2783
	M444T470	444.1499	7.8311
	M467T480	467.2274	7.9993
	M91T608	91.0538	10.1405
	M226T221	226.0708	3.6870
	M371T520	371.1700	8.6637
	M665T483	665.2241	8.0522
	M271T265	271.1175	4.4208
	M244T510	244.1048	8.4937
	M425T504	425.1445	8.4013
	M279T661	279.1226	11.0105
	M467T511	467.2277	8.5151
	M241T109	241.1546	1.8194
	M235T297	235.1691	4.9564
	M439T431	439.2301	7.1796
	M261T302	261.1120	5.0275
	M203T681	203.1793	11.3523
	M225T510_1	225.0909	8.4922
	M325T356	325.0917	5.9312
	M239T130	238.9639	2.1622
	M97T550	97.0279	9.1669
	M391T338	391.0427	5.6286
	M107T314	107.0488	5.2331
	M618T374	618.3125	6.2288
	M185T600	185.0597	10.0063
	M233T484	233.1535	8.0655
	M165T229	165.0909	3.8179
	M349T147	349.0076	2.4506
	M109T332	109.0644	5.5302
	M175T471	175.0753	7.8487
	M251T468	251.0702	7.8029
	M269T609	269.1747	10.1430
	M187T552_3	187.1116	9.2081
	M451T399	451.1233	6.6454
	M562T634	562.3741	10.5702
	M575T462	575.2490	7.6945
	M318T280	318.1547	4.6650
	M221T347	221.1171	5.7793
	M286T107	286.1133	1.7766
	M423T429	423.0897	7.1422
	M89T243	89.0381	4.0488
	M286T230	286.0590	3.8295
	M541T346	541.1317	5.7669
	M155T609	154.5621	10.1437
	M193T315	193.1586	5.2462
	M354T266	354.1757	4.4351
	M372T140	371.9806	2.3364
	M250T130	249.8724	2.1584
	M279T322	279.1015	5.3698
	M326T232	326.1808	3.8614
	M167T425	167.1430	7.0765
	M376T600	376.1068	10.0071
	M503T477	503.2488	7.9455
	M229T118	229.0285	1.9731
	M372T464	372.1521	7.7380
	M347T481	347.0396	8.0106
	M335T404	335.1237	6.7284
	M490T275_2	490.2647	4.5909
	M223T476	223.0964	7.9318
	M327T484	327.2894	8.0657
	M228T114	228.0390	1.9012
	M401T680	401.2297	11.3270
	M166T584	165.5724	9.7301
	M554T370	554.2166	6.1655
	M161T486	161.1325	8.0962
	M484T327	484.1391	5.4543
	M359T625	359.0761	10.4190
	M171T618	171.1168	10.2951
	M475T342	475.2732	5.6997
	M365T284	365.0841	4.7279
	M498T425	498.2050	7.0826
	M178T552	178.0776	9.1920
	M173T538	172.5508	8.9719
	M565T365	565.1188	6.0804
	M403T127	403.0637	2.1091
	M258T206	258.0970	3.4288
	M398T590_1	398.1487	9.8411
	M215T342	215.1065	5.6952
	M152T194	152.0566	3.2359
	M163T470	163.0754	7.8336
	M465T459	465.2520	7.6548
	M503T350	503.0795	5.8379
	M265T203	265.0916	3.3752
	M398T294	398.1501	4.8937
	M332T474	332.0845	7.8997
	M332T237	332.1239	3.9435
	M441T557	441.2119	9.2907
	M221T642	221.1899	10.6941
	M174T208	174.0760	3.4700
	M441T300	441.1730	5.0004
	M155T446	155.0855	7.4338
	M390T290	390.1758	4.8388
	M263T663	263.1641	11.0419
	M307T137	307.0832	2.2822
	M238T635	238.1275	10.5841
	M363T610	363.0971	10.1712
	M211T519	211.0423	8.6469
	M151T248	151.0389	4.1321
	M188T110	188.0917	1.8331
	M199T648	199.1481	10.8042
	M506T242	506.1864	4.0333
	M221T314	221.0595	5.2326
	M182T364	182.0892	6.0648
	M317T306	317.1230	5.0963
	M306T221	306.0859	3.6853
	M195T574	195.1379	9.5635
	M290T363	290.1750	6.0497
	M329T116	328.9983	1.9256
	M283T330	283.0600	5.4987
	M119T486	119.0853	8.0918
	M345T110	345.0297	1.8342
	M201T660	201.0909	11.0004
	M348T202	348.1287	3.3646
	M515T654	515.3003	10.9023
	M261T666	260.5962	11.0931
	M84T478	84.0439	7.9714
	M236T280	236.0552	4.6614
	M350T584	350.0812	9.7311
	M153T476_1	153.0546	7.9409
	M225T223	225.1120	3.7231
	M416T449	416.1910	7.4883
	M213T414	213.1273	6.8990
	M240T597	239.5910	9.9491
	M303T262	303.1267	4.3609
	M236T223	236.1028	3.7217
	M538T426	538.2858	7.1055
	M383T211	383.0947	3.5190
	M137T561	137.1324	9.3534
	M285T389	285.1121	6.4870
	M142T447	142.0776	7.4466
	M137T224	137.0597	3.7383
	M383T153	383.2022	2.5571
	M441T460	441.1729	7.6680
	M229T552_1	228.5699	9.2067
	M378T300	378.2121	5.0020
	M286T538	286.1325	8.9698
	M388T465	388.1471	7.7473
	M337T291	337.1593	4.8537
	M186T421	186.0857	7.0220
	M177T327	177.0547	5.4560
	M504T211	504.1835	3.5239
	M407T471	407.1634	7.8447
	M617T292	617.3003	4.8622
	M491T486	491.1912	8.0941
	M193T482	193.1586	8.0271
	M246T236	246.2062	3.9341
	M145T451	145.0283	7.5158
	M446T550	446.2388	9.1670
	M432T323	432.2594	5.3855
	M418T576	418.2072	9.6072
	M590T559	590.2814	9.3136
	M523T487	523.2944	8.1190
	M186T275	186.0549	4.5843
	M301T656	301.2161	10.9280
	M420T332	420.2591	5.5287
	M349T347	349.0552	5.7908
	M253T652	253.1950	10.8591
	M455T546	455.3521	9.0992
	M321T233	321.1444	3.8856
	M247T176	246.9772	2.9354
	M211T513	211.1116	8.5532
	M235T110	235.0600	1.8305
	M266T106	266.0652	1.7648
	M448T263	448.2539	4.3818
	M147T685	147.0440	11.4091
	M109T399	109.0644	6.6442
	M203T476	203.0702	7.9316
	M340T328	340.1601	5.4688
	M597T388	597.1457	6.4701
	M109T402	109.1008	6.7041
	M389T463	389.1342	7.7096
	M187T661	187.1117	11.0139
	M310T468	310.2013	7.8080
	M326T284	326.0950	4.7313
	M135T295	135.0803	4.9127
	M181T100	181.0529	1.6691
	M585T609	584.7782	10.1575
	M415T110	415.1004	1.8314
	M303T391	303.0498	6.5136
	M277T403	277.0831	6.7157
	M435T434	435.0920	7.2283
	M325T120	324.9700	1.9987
	M153T509	153.0699	8.4899
	M516T367	516.1708	6.1190
	M223T632	223.2055	10.5289
	M276T99	275.9928	1.6557
	M355T417	355.1386	6.9539
	M304T448	304.1541	7.4749
	M287T127	286.9250	2.1221
	M382T307	382.2223	5.1226
	M216T352	216.1229	5.8740
	M304T685_2	304.2352	11.4095
	M171T116	171.0232	1.9303
	M418T430	418.2799	7.1595
	M548T536	548.3069	8.9314
	M340T390	340.1304	6.5012
	M277T605	277.2161	10.0751
	M273T440	273.0393	7.3374
	M289T370	289.1070	6.1686
	M348T129_2	348.0704	2.1572
	M368T253	368.1549	4.2139
	M91T510	91.0538	8.5066
	M151T421	151.0753	7.0218
	M356T214	356.0188	3.5674
	M479T364	479.1909	6.0619
	M230T402	230.1255	6.7013
	M601T478	601.4107	7.9721
	M292T109	291.9877	1.8189
	M243T436	243.1589	7.2694
	M323T117	323.0286	1.9527
	M436T214	436.2174	3.5681
	M360T389	360.1567	6.4868
	M461T402	461.1105	6.6989
	M83T661	83.0487	11.0242
	M433T531	433.2221	8.8451
	M487T410	487.0846	6.8286
	M484T341	484.1508	5.6847
	M157T389	157.0647	6.4863
	M616T362	616.2967	6.0306
	M359T325	359.1489	5.4141
	M163T205	163.0390	3.4203
	M585T544	585.2338	9.0699
	M232T639	232.1411	10.6520
	M339T630	339.1801	10.5021
	M532T659	532.3270	10.9830
	M325T102	325.1395	1.6970
	M427T363	427.1893	6.0421
	M132T127	132.1018	2.1207
	M222T224	222.1123	3.7358
	M215T619	215.1640	10.3091
	M532T458	532.1447	7.6411
	M130T276	130.0649	4.6010
	M203T305	203.1066	5.0825
	M378T236	378.1756	3.9284
	M291T119	291.0197	1.9890
	M422T329	422.2385	5.4813
	M534T350	534.0090	5.8398
	M435T431	435.1988	7.1771
	M147T579	147.1168	9.6558
	M549T503	549.1246	8.3830	Trihydroxy,methoxyflavone malonylhexoside	-	Flavonoids	C25H24O14	549.12388	3
	M261T303	261.0967	5.0561
	M257T300	257.1383	4.9956
	M191T467	191.1066	7.7781
	M248T146	248.0317	2.4276
	M174T99	174.0761	1.6556
	M456T379	456.1500	6.3238
	M105T590	105.0695	9.8275
	M485T390	485.1806	6.4949
	M500T544	500.1270	9.0726
	M457T638	457.2068	10.6253
	M709T471	709.3095	7.8496
	M305T109	305.1208	1.8225
	M399T424	399.2376	7.0736
	M297T319	297.0758	5.3181
	M369T434	369.1331	7.2292
	M477T564	477.1755	9.4009
	M713T394	713.1573	6.5748
	M345T251	345.1331	4.1829
	M283T684	283.1539	11.3966
	M365T220	365.1916	3.6721
	M432T384	432.2590	6.4061
	M417T363	417.1543	6.0427
	M515T439	515.1734	7.3206
	M174T421	173.5586	7.0222
	M153T301	153.0182	5.0216
	M242T400	242.1021	6.6734
	M457T505	457.1707	8.4120
	M152T169	151.5127	2.8198
	M521T246	521.2015	4.1039
	M289T418	289.1070	6.9670
	M213T520	213.0393	8.6725
	M436T426	436.2176	7.1003
	M158T552_2	158.1044	9.1946
	M291T471	291.1016	7.8496
	M200T106	200.0441	1.7650
	M281T410	280.5279	6.8289
	M274T109	274.0135	1.8201
	M402T248	402.1856	4.1291
	M179T551	179.0855	9.1822
	M379T377	379.1022	6.2800
	M349T688	349.2372	11.4628
	M349T300	349.0893	4.9972
	M231T604	231.1378	10.0631
	M103T450	103.0412	7.5030
	M495T575	495.1861	9.5815
	M624T471	624.2295	7.8489
	M197T356	197.1535	5.9286
	M409T247	409.1491	4.1126
	M413T431	413.2169	7.1792
	M446T389	446.1891	6.4859
	M271T128	270.9526	2.1251
	M231T374	231.0498	6.2392
	M307T212	307.1685	3.5254
	M242T342	242.0691	5.6959
	M223T468	223.0752	7.8016
	M251T319	251.0702	5.3157
	M250T618	250.0798	10.2951
	M434T384	434.2747	6.4040
	M474T415	474.2696	6.9118
	M141T477	141.0698	7.9421
	M143T487	143.1066	8.1215
	M439T297	439.1574	4.9473
	M309T115	309.0398	1.9205
	M367T545	367.1208	9.0855
	M230T609	230.1467	10.1436
	M249T644	249.0356	10.7354
	M269T253	269.1382	4.2123
	M181T527	181.0648	8.7891
	M434T431	434.2748	7.1800
	M463T488	463.1965	8.1380
	M346T574	346.2587	9.5625
	M180T416	180.0781	6.9257
	M135T580	135.1167	9.6627
	M226T431	226.0855	7.1793
	M615T573	615.3357	9.5429
	M183T421_1	182.5638	7.0221
	M475T476	475.2002	7.9334
	M355T205	355.1022	3.4181
	M355T232	355.1498	3.8597
	M123T540	123.0802	8.9951
	M384T238	384.1862	3.9680
	M427T353	427.1385	5.8840
	M271T458	271.1539	7.6399
	M515T425	515.2118	7.0820
	M139T552	139.0541	9.1945
	M511T637	511.2690	10.6116
	M538T482	538.2495	8.0266
	M199T396	199.0753	6.6042
	M443T279	443.2275	4.6511
	M321T252	321.1444	4.1938
	M166T551	166.0579	9.1808
	M195T665	195.0804	11.0861
	M169T439	169.0859	7.3206
	M441T494	441.2320	8.2342
	M238T294	238.0709	4.9006
	M201T414	201.1637	6.8966
	M259T228	259.0599	3.8059
	M288T275	288.0165	4.5764
	M473T324	473.2019	5.4000
	M377T431	377.1957	7.1805
	M619T430	619.2028	7.1658
	M537T496	537.1251	8.2592
	M301T380	301.0706	6.3404
	M479T520	479.1031	8.6679
	M500T352	500.1947	5.8621
	M77T314	77.0017	5.2333
	M176T235	176.0705	3.9168
	M238T144	238.0919	2.3962
	M147T279	147.0633	4.6515
	M312T255	312.1553	4.2456
	M288T338	288.0165	5.6387
	M148T279	148.0393	4.6514
	M460T418	460.2905	6.9675
	M175T609	175.0753	10.1423
	M209T427	209.1535	7.1237
	M449T396	449.1781	6.6030
	M294T632	294.2063	10.5302
	M402T459	402.1626	7.6548
	M343T420	343.1750	7.0011
	M335T673	335.2217	11.2101
	M55T275	54.7714	4.5766
	M201T306_1	201.0909	5.0952
	M335T649	335.2217	10.8235
	M563T328	563.2102	5.4705
	M430T430	430.2434	7.1737
	M528T108	528.0778	1.8061
	M261T677	261.1848	11.2819
	M414T392	414.1758	6.5324
	M302T548	302.0421	9.1354
	M350T388	350.1429	6.4666
	M500T354	500.1267	5.9083
	M421T601	421.2264	10.0200
	M677T451	677.1512	7.5164
	M259T203	258.9772	3.3757
	M380T372	380.1913	6.2067
	M295T254	295.0811	4.2373
	M273T341	273.1485	5.6879
	M441T376	441.2118	6.2593
	M163T510	163.1117	8.5067
	M346T245	346.1394	4.0757
	M244T176	243.9663	2.9409
	M295T451	295.0599	7.5163
	M363T685	363.2529	11.4095
	M310T564	310.1730	9.4018
	M223T367	223.0600	6.1160
	M376T544	376.2329	9.0701
	M239T502	238.5831	8.3717
	M295T286	295.0600	4.7683
	M274T176	273.9769	2.9373
	M285T609	285.0632	10.1435
	M187T286	187.0753	4.7633
	M197T331	197.1171	5.5096
	M260T323	260.1492	5.3843
	M289T143	289.0682	2.3886
	M529T460	529.2794	7.6675
	M212T415	211.5596	6.9124
	M99T380	99.0800	6.3382
	M542T369	542.2595	6.1489
	M343T211	343.1022	3.5118
	M235T614	235.0964	10.2390
	M345T562	345.0604	9.3602
	M267T553	267.2106	9.2084
	M327T533	327.1591	8.8913
	M273T411_1	272.5417	6.8420
	M627T480	627.1354	7.9997
	M307T434	307.0964	7.2365
	M305T289	305.0655	4.8139
	M450T399	450.2333	6.6427
	M241T568	241.1433	9.4673
	M239T527	238.5831	8.7911
	M370T264	369.9979	4.3974
	M343T326	343.1751	5.4398
	M105T648	105.0695	10.8049
	M356T340	356.1057	5.6722
	M321T671	321.2060	11.1841
	M333T594	333.0968	9.8958
	M447T391	447.1286	6.5156
	M111T509	111.0437	8.4773
	M342T666	342.1416	11.0930
	M579T438	579.2076	7.2971
	M307T442	307.0812	7.3707
	M323T109	323.0824	1.8247
	M295T314	295.0602	5.2325
	M602T555	602.3183	9.2499
	M513T367	513.1730	6.1097
	M408T274	408.0138	4.5678
	M259T497	259.0964	8.2786
	M297T330	297.1120	5.4995
	M301T330	301.1182	5.4964
	M510T444	510.1321	7.3922
	M661T377	661.1770	6.2790
	M365T375	365.1342	6.2529
	M438T371	438.1969	6.1789
	M211T499	211.1328	8.3143
	M270T417	270.0886	6.9552
	M235T100	235.1650	1.6694
	M306T343	306.1911	5.7230
	M195T327	195.0651	5.4554
	M213T447	213.1272	7.4467
	M131T619	131.0854	10.3193
	M469T273	469.2043	4.5528
	M272T271	272.1128	4.5132
	M191T510	191.0339	8.5074
	M307T505	307.2632	8.4100
	M163T315_1	162.9022	5.2462
	M276T110	276.1442	1.8323
	M234T342	234.0829	5.6936
	M480T223	480.2436	3.7230
	M549T434	549.2119	7.2364
	M413T468	413.1958	7.8073
	M121T366	121.0281	6.1020
	M635T479	635.1617	7.9840
	M295T516	295.1176	8.5985
	M329T421	329.1131	7.0087
	M164T520	164.0831	8.6649
	M446T415	446.2384	6.9118
	M345T500	345.1333	8.3285
	M449T273	449.0404	4.5421
	M300T281	300.2169	4.6820
	M471T479	471.1131	7.9868
	M383T459_1	383.1488	7.6550
	M340T287	340.1965	4.7893
	M171T648	171.1168	10.8041
	M261T275	261.0604	4.5909
	M417T140	417.0461	2.3379
	M271T528	271.2056	8.8043
	M193T673	193.1011	11.2222
	M268T421	268.1668	7.0224
	M407T504	407.1337	8.4016
	M556T290	556.2390	4.8314
	M185T414	185.1324	6.8984
	M256T383	256.0779	6.3813
	M186T130	185.9010	2.1593
	M342T439	342.1910	7.3240
	M101T148	101.0229	2.4593
	M614T359	614.2812	5.9909
	M457T404	457.2407	6.7300
	M273T255	273.1808	4.2528
	M164T538	164.0787	8.9662
	M353T376	353.1415	6.2724
	M290T641	290.1751	10.6915
	M505T468	505.2643	7.7926
	M503T434	503.1184	7.2400
	M607T552	607.2036	9.1944
	M176T286	176.1514	4.7716
	M217T336	217.1585	5.5953
	M292T623	292.1907	10.3914
	M135T538	135.0803	8.9744
	M123T110	123.0438	1.8319
	M383T370	383.0971	6.1679
	M169T168	169.0132	2.7991
	M325T180	325.0430	3.0042
	M368T375	368.1101	6.2444
	M365T204	365.1076	3.4077
	M505T348	505.1914	5.8077
	M660T278	660.1714	4.6288
	M226T247	226.0708	4.1148
	M201T581	201.1637	9.6902
	M595T221	595.1997	3.6851
	M207T572	207.1014	9.5368
	M532T468	532.2389	7.8068
	M317T543	317.0292	9.0562
	M377T578	377.0866	9.6347
	M189T389	189.0910	6.4848
	M239T337	239.1106	5.6116
	M390T221	390.1393	3.6865
	M357T110	357.0327	1.8340
	M391T562	391.1023	9.3596
	M167T260	167.0702	4.3351
	M396T398	396.1862	6.6328
	M83T100	83.0487	1.6692
	M580T420	580.3330	6.9953
	M259T676	259.2055	11.2719
	M159T483	159.1168	8.0562
	M387T666	387.1802	11.0930
	M386T535	386.1632	8.9177
	M61T130	61.1347	2.1585
	M440T517	440.2279	8.6089
	M179T435	179.1066	7.2558
	M184T421	183.5830	7.0222
	M250T611	250.0547	10.1851
	M147T401	147.1168	6.6887
	M364T141	364.1270	2.3572
	M478T298	478.3010	4.9646
	M178T131	177.9576	2.1837
	M298T601	298.0472	10.0200
	M289T219	289.0917	3.6432
	M243T519	243.1590	8.6537
	M203T665	203.1066	11.0841
	M332T543	332.0525	9.0570
	M374T330	374.1808	5.4949
	M284T557	284.0975	9.2912
	M434T465	434.2019	7.7499
	M261T627	261.1120	10.4465
	M517T473	517.2278	7.8762
	M177T319	177.1637	5.3157
	M407T351	407.1810	5.8515
	M150T102	150.0581	1.6992
	M315T535	315.1954	8.9194
	M227T275	226.5467	4.5803
	M95T590	95.0487	9.8407
	M136T451	136.0472	7.5159
	M247T479	247.1691	7.9752
	M329T352	329.1382	5.8676
	M270T584	270.1376	9.7309
	M164T609	163.5674	10.1438
	M128T584	128.1149	9.7311
	M149T670	149.1324	11.1618
	M497T351	497.0925	5.8428
	M377T380	377.1593	6.3303
	M335T368	335.0397	6.1259
	M322T118_1	321.9617	1.9703
	M504T581	504.2806	9.6893
	M272T486	272.2220	8.0967
	M289T350_1	288.5253	5.8398
	M317T330	317.2111	5.4992
	M110T332	110.0197	5.5416
	M91T666	91.0538	11.0931
	M336T254	336.1077	4.2309
	M222T156	221.9611	2.5945
	M192T347	192.1463	5.7771
	M485T562	485.2018	9.3596
	M217T590	217.1221	9.8415
	M297T286	297.0757	4.7592
	M188T525	188.0706	8.7440
	M377T665	377.1594	11.0795
	M153T551	153.0699	9.1913
	M227T339	226.5467	5.6418
	M175T339	175.1481	5.6559
	M300T234	300.0925	3.9009
	M366T295	366.2274	4.9182
	M504T563	504.2804	9.3895
	M326T472	326.1467	7.8600
	M339T363	339.1073	6.0426	Coumaroylquinic acid	CHEBI:1945	Cinnamic acids	C16H18O8	339.10744	2
	M186T375	186.0549	6.2528
	M290T677	290.0870	11.2850
	M103T362	103.0538	6.0282
	M397T337	397.1645	5.6141
	M424T680	424.3058	11.3269
	M516T488	516.2442	8.1392
	M192T552	192.0807	9.1945
	M300T486	300.2533	8.0962
	M257T524	257.1284	8.7351
	M225T648	225.1637	10.8050
	M465T376	465.1025	6.2733	Quercetin hexoside	-	Flavonoids	C21H20O12	465.10275	3
	M286T552	286.2246	9.2083
	M443T281	443.2975	4.6841
	M181T450	181.0496	7.5023
	M235T153	235.0599	2.5420
	M590T221	590.2443	3.6852
	M287T327	287.1277	5.4570
	M515T375	515.1888	6.2541
	M319T281	319.1288	4.6910
	M255T476	254.5599	7.9314
	M503T322	503.1917	5.3702
	M267T371	267.1226	6.1857
	M383T489	383.1701	8.1489
	M307T661	307.1540	11.0167
	M382T596	382.1941	9.9377
	M525T346	525.1577	5.7687
	M162T136	162.0219	2.2669
	M211T534	211.1116	8.9005
	M301T691	301.2160	11.5195
	M265T337	265.1070	5.6155
	M254T126	254.1234	2.1065
	M388T281	388.1965	4.6787
	M423T517	423.1290	8.6231
	M430T323	430.2199	5.3854
	M193T538_1	193.0640	8.9715
	M95T402	95.0851	6.7017
	M551T343	551.1034	5.7119
	M384T477	384.1192	7.9453
	M116T100	116.0705	1.6693
	M411T623	411.2013	10.3914
	M229T643	229.1221	10.7140
	M516T465	516.2439	7.7486
	M162T387	162.0549	6.4448
	M362T284	362.0758	4.7277
	M454T356	454.2282	5.9378
	M523T562	523.2149	9.3596
	M570T402	570.2118	6.6961
	M91T649	91.0538	10.8179
	M538T532	538.2220	8.8706
	M218T552	218.0890	9.1946
	M379T627	379.1750	10.4530
	M351T391	351.1226	6.5148
	M402T399	402.1757	6.6455
	M300T118	300.1289	1.9705
	M295T369	295.1327	6.1462
	M451T476	451.1208	7.9309
	M314T206	314.1445	3.4401
	M338T205	338.1809	3.4166
	M193T586	193.0859	9.7715
	M315T601	315.0501	10.0200
	M326T228	326.2172	3.7965
	M586T669	586.3227	11.1481
	M463T465	463.1963	7.7491
	M255T478	255.0862	7.9724
	M386T380	386.1081	6.3384
	M445T245	445.2178	4.0892
	M345T436	345.1444	7.2647
	M307T486	307.2631	8.0939
	M201T673	201.1273	11.2241
	M181T487	181.0496	8.1240
	M223T616	223.1691	10.2676
	M163T425	163.0754	7.0824
	M398T515	398.2173	8.5755
	M234T476	234.0465	7.9313
	M243T476_1	243.0518	7.9313
	M255T617	255.2106	10.2814
	M103T198	103.0538	3.3045
	M426T541	426.2487	9.0139
	M464T442	464.2488	7.3654
	M250T388	250.1154	6.4600
	M117T279	117.0570	4.6516
	M535T305	535.1445	5.0821
	M131T648	131.0854	10.8067
	M334T242	334.1496	4.0358
	M342T146	342.2120	2.4351
	M347T443_1	347.0759	7.3817
	M325T661	325.1646	11.0163
	M231T299	231.1378	4.9889
	M147T559	147.0440	9.3176
	M91T332	90.5254	5.5379
	M367T337	367.1539	5.6120
	M204T276	204.0654	4.6037
	M191T685	191.1066	11.4131
	M142T242	142.0650	4.0260
	M252T365	252.0865	6.0779
	M69T100	69.0330	1.6694
	M395T593	394.6904	9.8758
	M373T429	373.2219	7.1578
	M464T403	464.2488	6.7166
	M389T333	389.1594	5.5440
	M307T393	307.1288	6.5464
	M255T254	255.1338	4.2277
	M184T360	184.0967	5.9999
	M324T356	324.0713	5.9273
	M103T339	103.0412	5.6546
	M377T275	377.0842	4.5791
	M403T477	403.1222	7.9455
	M377T537	377.0867	8.9455
	M167T213	167.0702	3.5455
	M427T338	427.1235	5.6373
	M117T619	117.0696	10.3098
	M289T482	289.1281	8.0411
	M342T630	342.2638	10.4921
	M522T351	522.2180	5.8576
	M393T331	393.1908	5.5249
	M377T562	377.0866	9.3600
	M492T338	492.2076	5.6382
	M235T520	235.0544	8.6683
	M312T322	312.1313	5.3719
	M85T477	85.0279	7.9472
	M220T126	220.0814	2.1071
	M173T510	173.0960	8.4963
	M213T400	213.1120	6.6741
	M191T479	191.1794	7.9798
	M317T350	317.0292	5.8398
	M187T309	187.1328	5.1499
	M117T590	117.0696	9.8411
	M199T276	199.0964	4.5963
	M341T488	341.1747	8.1371
	M254T302	254.0658	5.0405
	M284T274	284.1618	4.5687
	M229T673	229.1221	11.2175
	M570T377	570.2118	6.2796
	M316T573	316.2845	9.5474
	M345T345	345.1331	5.7506
	M217T618	217.1222	10.2938
	M375T341	375.1802	5.6880
	M552T494	552.2664	8.2291
	M373T509	373.1118	8.4788
	M231T111	231.0498	1.8484
	M133T338	133.0283	5.6399
	M521T436	521.2357	7.2642
	M443T258	443.2273	4.3011
	M538T390	538.2286	6.5004
	M161T648	161.1325	10.8050
	M454T430	454.2435	7.1739
	M588T362	588.2652	6.0306
	M331T544	331.1751	9.0704
	M83T552	83.0487	9.1945
	M396T236	396.2225	3.9276
	M370T221	369.9979	3.6853
	M291T508	291.1439	8.4703
	M223T402	223.0726	6.7001
	M429T438	429.1390	7.3060
	M632T262	632.2915	4.3677
	M439T340	439.1963	5.6716
	M219T604	219.1742	10.0743
	M462T464	462.2334	7.7373
	M307T120	306.9973	2.0056
	M444T396	444.2227	6.6035
	M173T623	173.1324	10.3777
	M194T258	194.1902	4.3019
	M147T590_1	147.0440	9.8274
	M319T480	319.0396	7.9993
	M237T115	237.0442	1.9173
	M583T690	583.4149	11.5067
	M463T534	463.1422	8.9004
	M365T460	365.1592	7.6676
	M556T323	556.2397	5.3841
	M173T476	173.0597	7.9317
	M530T249	530.2956	4.1424
	M309T484_2	309.2788	8.0660
	M387T519	387.0744	8.6512
	M284T143	284.0528	2.3858
	M572T271	572.2339	4.5093
	M626T470	626.2452	7.8348
	M247T520	246.5624	8.6679
	M121T286	121.0282	4.7665
	M232T590	232.1048	9.8412
	M728T314	728.1733	5.2325
	M315T667	315.1954	11.1211
	M407T524	407.2581	8.7340
	M277T666	277.1069	11.0930
	M307T374	307.1288	6.2335
	M451T581	451.2327	9.6902
	M384T131	384.1501	2.1825
	M185T538	185.0779	8.9699
	M167T462	167.0702	7.6961
	M170T252	170.0811	4.1968
	M330T459	330.1097	7.6550
	M178T155	177.9576	2.5871
	M286T209	286.1396	3.4752
	M319T528_1	319.0812	8.8031
	M119T556	119.0488	9.2634
	M468T385	468.2438	6.4162
	M119T511	119.0853	8.5123
	M263T534	263.1276	8.8943
	M497T482	497.2017	8.0408
	M147T362	147.0440	6.0416
	M427T358	427.0869	5.9726
	M91T590_2	91.0538	9.8379
	M548T346	548.2338	5.7716
	M246T608	246.1205	10.1285
	M357T221	357.1331	3.6852
	M419T403	419.1912	6.7155
	M338T116	337.9931	1.9256
	M425T661	425.2168	11.0159
	M119T591	119.0488	9.8454
	M382T360	382.2223	5.9917
	M404T293	404.1914	4.8777
	M130T340	130.0650	5.6584
	M278T674	278.2114	11.2307
	M186T339	186.0549	5.6531
	M359T338	359.2064	5.6398
	M290T400	290.0870	6.6717
	M285T283	285.1233	4.7084
	M326T331	326.0739	5.5116
	M296T410_1	295.5332	6.8283
	M307T476	307.1176	7.9318
	M275T107_2	275.1238	1.7783
	M832T677	832.3619	11.2779
	M643T279	643.1512	4.6581
	M324T609	324.0894	10.1436
	M359T326	359.1852	5.4391
	M295T605	295.2268	10.0750
	M182T527	182.0726	8.7910
	M464T425	464.2488	7.0777
	M309T572	309.2788	9.5391
	M344T279	344.2430	4.6546
	M515T454	515.1177	7.5714
	M462T414	462.3062	6.8980
	M157T415	157.1011	6.9124
	M494T376	494.2596	6.2644
	M217T458	217.1221	7.6272
	M345T369	345.1695	6.1496
	M209T463	209.0807	7.7087
	M372T338	372.1288	5.6398
	M165T110	165.0546	1.8318
	M479T517	479.1912	8.6185
	M695T421	695.2935	7.0230
	M356T420	356.1702	6.9947
	M329T619	329.0656	10.3089
	M494T253	494.1654	4.2095
	M283T609	283.0627	10.1433
	M93T142	93.0541	2.3611
	M239T307	239.1106	5.1226
	M343T229	343.1386	3.8187
	M153T296	153.1274	4.9323
	M175T421	174.5777	7.0222
	M152T509	152.0621	8.4811
	M345T610	345.0605	10.1714
	M472T549	472.1816	9.1531
	M359T360	359.1700	5.9995
	M133T286	133.1010	4.7615
	M319T528_2	319.2268	8.8075
	M385T366	385.1604	6.0999
	M459T451	459.2219	7.5162
	M269T512	269.1747	8.5290
	M121T304	121.0281	5.0673
	M496T231	496.1308	3.8566
	M271T385	271.1539	6.4194
	M218T338	217.5414	5.6399
	M686T626_1	685.8240	10.4374
	M329T325	329.1595	5.4127
	M237T558	237.1484	9.3048
	M293T433	293.1747	7.2140
	M518T493	518.2324	8.2228
	M355T569	355.1209	9.4835
	M380T600	380.1782	9.9954
	M385T359	385.1128	5.9891
	M409T360	409.1240	5.9960
	M492T273	492.2803	4.5452
	M222T276	222.0759	4.6039
	M141T665	141.0698	11.0862
	M496T385	496.2752	6.4176
	M475T356	475.1574	5.9355
	M403T262	403.1960	4.3615
	M616T291	616.2969	4.8542
	M175T640	175.0753	10.6692
	M398T285	398.2383	4.7461
	M221T135	221.0919	2.2505
	M181T552	181.0647	9.1944
	M624T438	624.2294	7.2968
	M433T392	433.1605	6.5394
	M155T285	155.1066	4.7479
	M211T278	211.0600	4.6379
	M235T418	235.1691	6.9680
	M281T389_1	281.0857	6.4860
	M413T494	413.2007	8.2344
	M479T403	479.1911	6.7153
	M391T375	391.0999	6.2465
	M251T422	251.1640	7.0255
	M439T397	439.1962	6.6161
	M262T219	262.1689	3.6497
	M312T116	312.1290	1.9356
	M303T505	303.1227	8.4104
	M183T538	182.5751	8.9708
	M657T300	657.1669	5.0022
	M151T325	151.0754	5.4130
	M348T488	348.0795	8.1325
	M564T142	564.0077	2.3622
	M167T322_1	167.0702	5.3717
	M299T603	299.0914	10.0551
	M400T259	400.1599	4.3105
	M203T532_2	203.1793	8.8597
	M328T397	328.2118	6.6199
	M249T221	249.0967	3.6768
	M395T326	395.2063	5.4407
	M473T643	473.1669	10.7216
	M241T131	241.0739	2.1752
	M226T520	226.0491	8.6680
	M568T389	568.2757	6.4889
	M169T401	169.0859	6.6898
	M95T168	95.0123	2.8046
	M303T236	303.1071	3.9410
	M335T341	335.1490	5.6907
	M472T643	472.1635	10.7192
	M332T253	332.2067	4.2227
	M414T375	414.1758	6.2462
	M181T494	181.0861	8.2303
	M346T228	346.1394	3.7941
	M504T482_2	504.2806	8.0293
	M298T210	298.1145	3.5078
	M377T634	377.0865	10.5703
	M331T510	331.1541	8.5040
	M164T279	164.0705	4.6521
	M391T246	391.1386	4.1058
	M271T418	271.0964	6.9675
	M376T651	376.2482	10.8454
	M379T661	379.1749	11.0131
	M406T259	406.2068	4.3232
	M384T450	384.1284	7.5020
	M145T650	145.1011	10.8271
	M347T673	347.1852	11.2175
	M187T552_1	187.0388	9.2041
	M458T430	458.2747	7.1737
	M313T300	313.1282	4.9992
	M361T661	361.1643	11.0138
	M340T130	340.0809	2.1657
	M293T557	293.2839	9.2912
	M382T213	382.1719	3.5510	Pantothenic acid-hexose	-	Amino compounds	C15H27NO10	382.17077	3
	M287T666	287.1277	11.0932
	M347T329	347.1600	5.4894
	M205T668	205.1222	11.1343
	M392T238	392.1913	3.9676
	M355T110	355.0322	1.8258
	M174T538_1	173.5699	8.9702
	M356T133	356.0758	2.2156
	M351T351	351.0345	5.8490
	M140T476	140.0467	7.9315
	M366T375	366.1392	6.2434
	M497T366	497.1992	6.1076
	M250T635_1	249.6355	10.5848
	M175T662	175.0753	11.0404
	M75T314	75.0098	5.2332
	M406T276	406.2071	4.6004
	M425T575	425.1741	9.5806
	M287T228	287.1124	3.8027
	M344T138	344.0909	2.3082
	M343T528	343.2267	8.8028
	M137T325	137.0597	5.4119
	M153T276	153.0546	4.5966
	M445T427	445.1703	7.1221
	M398T338	398.1442	5.6352
	M426T648	426.3215	10.8048
	M277T497	277.1070	8.2785
	M211T648	211.1480	10.8050
	M361T528_2	361.2374	8.8029
	M321T117	321.0583	1.9535
	M265T681	265.1433	11.3457
	M363T677	363.1801	11.2819
	M415T471	415.1962	7.8483
	M290T520	290.0870	8.6666
	M320T213	320.1339	3.5453
	M165T302	165.0909	5.0399
	M327T216	327.0743	3.6032
	M231T496	231.1015	8.2714
	M441T424	441.1730	7.0717
	M303T671	303.1955	11.1755
	M157T527_2	157.1012	8.7806
	M152T421	152.0620	7.0089
	M247T674	247.1327	11.2255
	M595T590	595.2200	9.8376
	M335T509	335.0949	8.4802
	M219T630	219.1742	10.5015
	M279T509	279.1074	8.4778
	M572T677	572.3434	11.2857
	M337T477	337.1103	7.9479
	M309T564	309.1696	9.4033
	M292T130	291.9070	2.1625
	M351T574	351.2141	9.5659
	M558T328	558.2548	5.4685
	M205T613	205.1586	10.2132
	M435T520	435.1257	8.6614	Butein hexoside	-	Flavonoids	C21H22O10	435.12857	3
	M540T286	540.1713	4.7701
	M159T298	159.1168	4.9624
	M136T279	136.0756	4.6523
	M150T552	150.0463	9.1945
	M210T266	210.1851	4.4413
	M182T438	182.0892	7.3077
	M721T600	721.3242	10.0063
	M191T218	191.0338	3.6329
	M181T513	181.0859	8.5568
	M143T510	143.0855	8.5013
	M95T618	95.0487	10.2952
	M175T685	175.0753	11.4233
	M382T515	382.1941	8.5756
	M345T354	345.1443	5.9077
	M308T227	308.0910	3.7794
	M231T586	231.1378	9.7630
	M665T346	665.2448	5.7712
	M179T310	179.0338	5.1637
	M206T476_1	206.0572	7.9318
	M347T326	347.1237	5.4318
	M227T439	227.1277	7.3210
	M626T438	626.2451	7.2968
	M331T443	331.0448	7.3790
	M399T396	399.1648	6.5918
	M441T442	441.1730	7.3652
	M332T327	332.1574	5.4574
	M381T100	381.0792	1.6693
	M262T642	262.1437	10.6936
	M321T289	321.1656	4.8168
	M480T361	480.2437	6.0141
	M179T685	179.0702	11.4093
	M229T141	229.1544	2.3458
	M236T327	235.5924	5.4443
	M348T421	348.1270	7.0089
	M510T439	510.2180	7.3229
	M343T509	343.1540	8.4791
	M241T303	241.1433	5.0449
	M339T208	339.0709	3.4617
	M289T337	289.1071	5.6197
	M166T609	166.1307	10.1434
	M315T406	315.1340	6.7589
	M549T378	549.1716	6.2923
	M157T590_1	157.0647	9.8283
	M719T553	719.3083	9.2085
	M89T393	89.0381	6.5447
	M364T618	364.1835	10.2949
	M292T326	292.1908	5.4407
	M476T306	476.1761	5.0958
	M215T552_1	215.0701	9.1952
	M344T110	344.0912	1.8341
	M427T432	427.1386	7.1939
	M370T286	370.2070	4.7590
	M327T305	327.1590	5.0799
	M257T647	257.1284	10.7904
	M360T644_1	360.0840	10.7356
	M257T349	257.1383	5.8161
	M375T338	375.0686	5.6304
	M425T342	425.1444	5.6923
	M458T520	458.2020	8.6660
	M107T382	107.0851	6.3699
	M133T376	133.1011	6.2640
	M133T510_2	133.1010	8.5070
	M325T426	325.1434	7.1041
	M125T655	125.0595	10.9174
	M396T297	396.2591	4.9455
	M343T296	343.1021	4.9366	Caffeoyl-hexoside	-	Cinnamic acids	C15H18O9	343.10235	3
	M675T581	675.3037	9.6761
	M239T591_1	238.5831	9.8511
	M391T478	391.3359	7.9723
	M243T528_2	243.1742	8.8040
	M227T553	227.1793	9.2099
	M374T275	374.0758	4.5771
	M375T417	375.1185	6.9540
	M484T428	484.1999	7.1324
	M158T468	158.0600	7.8039
	M396T249	396.1286	4.1524
	M217T385	217.1222	6.4183
	M191T346	191.1430	5.7701
	M249T241	249.0756	4.0219
	M394T466	394.2070	7.7653
	M485T567	485.2381	9.4561
	M103T314	103.0413	5.2331
	M248T226	248.0763	3.7631
	M272T332	272.1128	5.5338
	M377T414	377.1958	6.8991
	M207T135	207.0051	2.2480
	M383T459_2	383.1699	7.6554
	M289T534	289.0706	8.8940
	M361T680	361.2373	11.3269
	M215T590	215.1066	9.8415
	M121T400	121.1009	6.6731
	M535T331	535.1446	5.5101
	M396T528	396.2015	8.7917
	M464T337	464.1762	5.6189
	M266T632	266.1750	10.5304
	M485T630	485.2381	10.5015
	M305T413	305.1495	6.8843
	M430T332	430.1706	5.5415
	M207T438	207.1378	7.2968
	M317T327	317.1747	5.4439
	M309T242	309.0968	4.0276
	M293T478	293.1231	7.9723
	M436T443	436.2176	7.3790
	M289T627	289.1070	10.4520
	M129T144	129.0180	2.4025
	M178T528	178.0777	8.7932
	M409T380	409.1240	6.3266
	M359T644	359.1126	10.7355
	M301T148	301.1029	2.4679
	M487T433	487.2173	7.2224
	M182T370	182.1256	6.1720
	M425T564	425.1783	9.4013
	M397T294	397.1467	4.8944
	M418T291	418.2071	4.8561
	M239T487	239.2005	8.1219
	M224T552	224.0785	9.2022
	M245T218	245.0654	3.6336
	M255T389	255.1015	6.4882
	M197T405	197.1172	6.7458
	M166T210	166.0723	3.5040
	M141T646	141.0698	10.7629
	M424T527	424.2332	8.7890
	M271T677	271.2420	11.2859
	M163T402	163.1117	6.7001
	M299T372	299.2005	6.1954
	M504T647	504.2805	10.7905
	M320T412	320.0482	6.8697
	M191T501	191.1066	8.3483
	M291T654	291.1954	10.9060
	M192T527	192.0808	8.7902
	M235T267	235.0810	4.4433
	M349T519	349.0917	8.6443
	M293T561	292.6414	9.3480
	M295T235	295.0811	3.9157
	M323T471	323.1278	7.8495
	M681T564	681.1309	9.4014
	M398T223	398.1555	3.7218
	M219T390	219.0803	6.4966
	M446T395	446.1656	6.5897
	M301T484	301.0343	8.0715
	M209T542	209.1535	9.0391
	M345T617	345.1696	10.2835
	M329T638	329.1019	10.6390
	M149T279	149.0596	4.6513
	M441T400	441.2118	6.6605
	M177T423	177.0910	7.0536
	M185T552_1	185.0596	9.2083
	M177T574	177.0546	9.5638
	M147T563	147.1168	9.3892
	M147T144	147.0288	2.4026
	M375T678	375.1073	11.2954
	M111T478	111.0437	7.9709
	M436T459	436.2175	7.6548
	M242T176	241.9745	2.9405
	M569T413	569.1032	6.8845
	M271T441	271.0964	7.3514
	M227T229	227.1025	3.8199
	M363T583	363.1075	9.7172
	M116T314	116.0366	5.2326
	M107T444	107.0851	7.3947
	M139T264	139.0389	4.3957
	M346T533	346.1001	8.8760
	M536T358	536.2272	5.9702
	M365T415	365.1205	6.9137
	M289T454	289.0704	7.5712
	M388T415	388.1965	6.9118
	M596T483	596.1333	8.0486
	M221T487	221.1899	8.1229
	M368T330	368.1525	5.4967
	M207T384	207.1378	6.3923
	M422T466	422.2384	7.7659
	M372T300	372.1652	4.9971
	M413T417	413.1958	6.9533
	M167T468	167.1430	7.7927
	M561T438	561.1969	7.2969
	M203T608	203.1066	10.1297
	M257T444	257.1747	7.3924
	M169T552_3	169.1011	9.1943
	M391T634	391.1022	10.5704
	M429T401	429.1729	6.6889
	M211T552	211.0752	9.2025
	M153T211	153.0406	3.5215
	M199T297	199.1480	4.9539
	M334T436	334.2224	7.2695
	M317T664	317.1019	11.0586
	M290T538	290.1751	8.9713
	M285T252	285.1232	4.1928
	M403T453	403.1957	7.5576
	M126T351	126.0911	5.8512
	M367T359	367.2306	5.9912
	M452T361	452.2125	6.0148
	M128T647	128.0619	10.7809
	M163T223	163.0753	3.7108
	M231T665	231.1014	11.0853
	M362T289	362.1445	4.8233
	M175T584	174.5778	9.7302
	M305T666	305.1383	11.0931
	M457T361	457.1679	6.0149
	M304T279	304.1391	4.6567
	M403T648	403.2453	10.8050
	M495T371	495.0769	6.1869
	M575T363	575.2463	6.0468
	M189T476	189.0393	7.9316
	M417T484	417.1542	8.0706
	M317T412	317.0292	6.8704
	M354T338	354.0901	5.6403
	M245T110	245.0599	1.8318
	M194T130	193.9299	2.1724
	M735T552	735.3035	9.1945
	M186T468	186.0549	7.8039
	M383T576	383.2064	9.6070
	M516T524	516.2442	8.7371
	M284T112	284.0976	1.8736
	M396T261	396.2225	4.3478
	M520T346	520.2024	5.7706
	M282T145	281.9223	2.4132
	M283T680	283.2056	11.3269
	M452T401	452.2490	6.6892
	M220T306	220.1047	5.0967
	M207T661	207.0651	11.0105
	M128T369	128.0619	6.1543
	M412T516	412.1967	8.6075
	M131T483	131.0854	8.0568
	M391T650	391.1023	10.8316
	M388T448	388.1599	7.4644
	M132T242	132.0806	4.0265
	M149T400	149.0960	6.6728
	M315T562	315.1954	9.3590
	M316T216	316.2117	3.5926
	M211T215	211.0963	3.5754
	M204T100	204.0867	1.6693
	M199T655	199.1328	10.9162
	M243T218	243.0861	3.6296
	M291T572	291.2682	9.5405
	M173T286	173.1324	4.7699
	M377T679	377.1229	11.3148
	M355T459	355.1022	7.6556
	M351T676	351.2529	11.2719
	M335T339	335.1238	5.6421
	M303T586	303.0864	9.7723
	M227T517	227.1066	8.6148
	M353T459	353.0866	7.6540
	M201T389	201.0910	6.4849
	M159T668	159.1168	11.1344
	M211T302	211.0600	5.0278
[truncated: 561 more rows]
