# Supplementary material for: Genetic control of abiotic stress-related specialized metabolites in sunflower
Source: BMC Genomics. 2024 Feb 20;25:199. doi: 10.1186/s12864-024-10104-9 (PMC10877922; doi:10.1186/s12864-024-10104-9)
Supplement: Supplementary file 5 — Supplementary Material 5. [file 12864_2024_10104_MOESM5_ESM.xlsx]

## Sheet: Supplementary table S03
	Supplementary table S03. Associations among LC-MS features and reference SNPs obtained from GWAS. For each feature, all the iteration steps included in the final GWAS model are listed in column three. For each iteration step, the corresponding reference SNP and its eBIC 0.75 and LogL values are given in columns from four to six. Features annotated based on previous works (see Supplementary table …
	LC-MS feature	tentative annotation	step	reference SNP	eBIC 0.75	logL
	M101T129		1	HanXRQChr10_228526049	1142.3	-533.2
	M101T129		2	HanXRQChr13_187799998	1111.9	-493.5
	M105T339		1	HanXRQChr09_175869510	1229.4	-576.7
	M105T402		1	HanXRQChr13_1524885	1142.1	-533.0
	M105T402		2	HanXRQChr09_142428372	1142.0	-508.6
	M107T382		1	HanXRQChr09_186019770	1203.7	-563.9
	M107T382		2	HanXRQChr02_160548615	1198.1	-536.6
	M109T402		1	HanXRQChr09_151888467	1270.7	-597.4
	M109T590		1	HanXRQChr04_147048876	1201.1	-562.5
	M109T590		2	HanXRQChr13_6011491	1155.2	-515.2
	M109T590		3	HanXRQChr01_88139707	1140.1	-483.9
	M111T478		1	HanXRQChr17_171242883	1217.5	-570.8
	M111T478		2	HanXRQChr08_136032128	1172.9	-524.0
	M111T478		3	HanXRQChr17_169086611	1157.1	-492.4
	M111T478		4	HanXRQChr17_171242518	1153.5	-467.3
	M111T478		5	HanXRQChr02_78936521	1136.7	-436.0
	M111T478		6	HanXRQChr06_42133852	1126.9	-408.4
	M111T478		7	HanXRQChr11_116634319	1121.3	-383.2
	M111T478		8	HanXRQChr09_4836707	1117.1	-359.0
	M111T478		9	HanXRQChr17_203309796	1116.9	-336.9
	M111T478		10	HanXRQChr01_64017907	1118.2	-315.7
	M111T478		11	HanXRQChr02_37552586	1109.5	-289.6
	M111T478		12	HanXRQChr06_6832871	1111.0	-268.8
	M111T478		13	HanXRQChr17_172337851	1109.3	-246.5
	M111T478		14	HanXRQChr16_3426832	1106.2	-223.6
	M111T509		1	HanXRQChr17_171242883	1161.5	-542.7
	M111T509		2	HanXRQChr03_162555495	1132.0	-503.6
	M111T509		3	HanXRQChr17_169337201	1105.9	-466.8
	M111T509		4	HanXRQChr17_169335436	1090.9	-436.0
	M111T509		5	HanXRQChr11_166761325	1075.0	-405.1
	M111T509		6	HanXRQChr06_14578097	1066.3	-378.1
	M111T509		7	HanXRQChr17_171242518	1058.6	-351.9
	M116T100		1	HanXRQChr06_8052666	1161.2	-542.6
	M116T100		2	HanXRQChr13_159988682	1155.8	-515.5
	M117T263		1	HanXRQChr09_204638088	1265.8	-594.9
	M117T275		1	HanXRQChr11_76791971	1217.8	-570.9
	M117T528		1	HanXRQChr02_171571111	1056.5	-490.3
	M117T619		1	HanXRQChr10_227872875	1142.2	-533.1
	M117T619		2	HanXRQChr03_159399055	1133.6	-504.4
	M117T619		3	HanXRQChr09_63009538	1125.3	-476.5
	M117T619		4	HanXRQChr08_97664540	1105.7	-443.4
	M117T619		5	HanXRQChr16_1166511	1088.5	-411.9
	M117T619		6	HanXRQChr05_3603262	1063.9	-376.9
	M119T101_1		1	HanXRQChr10_240736501	885.0	-404.5
	M119T101_1		2	HanXRQChr07_85019587	802.1	-338.6
	M119T117		1	HanXRQChr17_182744879	1216.8	-570.4
	M119T556		1	HanXRQChr10_8962086	1278.7	-601.3
	M121T400		1	HanXRQChr09_177066575	1137.4	-530.7
	M121T400		2	HanXRQChr16_3712441	1119.3	-497.2
	M121T400		3	HanXRQChr02_169864132	1114.2	-470.9
	M121T608		1	HanXRQChr01_8951898	1282.7	-603.4
	M121T608		2	HanXRQChr03_150277178	1279.4	-577.3
	M125T327		1	HanXRQChr05_208738993	1262.7	-593.3
	M127T584		1	HanXRQChr14_8170046	1107.1	-515.5
	M127T584		2	HanXRQChr16_153962059	1104.1	-489.6
	M130T276		1	HanXRQChr16_155400628	1199.9	-561.9
	M130T340		1	HanXRQChr10_239509868	1110.5	-517.2
	M130T99		1	HanXRQChr08_30647291	1176.4	-550.2
	M130T99		2	HanXRQChr06_36505740	1129.9	-502.5
	M130T99		3	HanXRQChr00c0517_18254	1120.1	-473.9
	M130T99		4	HanXRQChr04_44443515	1116.0	-448.6
	M131T321		1	HanXRQChr13_190728489	1249.9	-587.0
	M131T346		1	HanXRQChr14_34720642	1273.6	-598.8
	M131T346		2	HanXRQChr01_8931750	1242.1	-558.6
	M131T346		3	HanXRQChr07_90208932	1217.0	-522.3
	M131T346		4	HanXRQChr17_191346414	1201.8	-491.5
	M131T390		1	HanXRQChr14_61658399	1038.3	-481.1
	M131T619		1	HanXRQChr10_241842676	1114.9	-519.4
	M131T619		2	HanXRQChr05_173692770	1095.1	-485.1
	M131T648		1	HanXRQChr14_134682577	1109.0	-516.5
	M133T311		1	HanXRQChr07_93132278	1178.2	-551.1
	M133T425		1	HanXRQChr10_73436177	1186.7	-555.4
	M133T425		2	HanXRQChr07_77936558	1162.4	-518.8
	M133T425		3	HanXRQChr02_40003059	1153.9	-490.8
	M133T510_2		1	HanXRQChr08_21211835	1221.6	-572.8
	M135T378		1	HanXRQChr10_147745561	1276.7	-600.4
	M135T378		2	HanXRQChr05_2160695	1241.7	-558.4
	M135T378		3	HanXRQChr13_24440418	1195.6	-511.6
	M135T378		4	HanXRQChr17_194499166	1131.2	-456.1
	M135T378		5	HanXRQChr04_10446575	1106.4	-420.8
	M135T378		6	HanXRQChr08_537638	1073.5	-381.7
	M135T378		7	HanXRQChr07_17274357	1055.8	-350.5
	M135T378		8	HanXRQChr08_94987971	1050.8	-325.8
	M135T538		1	HanXRQChr06_6465371	1261.2	-592.6
	M135T538		2	HanXRQChr09_109607545	1255.0	-565.1
	M135T551		1	HanXRQChr14_116312296	1000.2	-462.1
	M136T275		1	HanXRQChr01_88139707	1096.1	-510.1
	M138T210		1	HanXRQChr12_7678870	1117.9	-520.9
	M138T210		2	HanXRQChr02_7231969	1090.4	-482.8
	M139T286		1	HanXRQChr08_934319	1202.0	-563.0
	M139T286		2	HanXRQChr06_36496096	1184.7	-529.9
	M139T286		3	HanXRQChr05_6082452	1176.9	-502.3
	M139T286		4	HanXRQChr15_57680160	1159.5	-470.3
	M139T286		5	HanXRQChr03_19194414	1128.0	-431.6
	M139T286		6	HanXRQChr15_52724273	1086.3	-388.2
	M139T286		7	HanXRQChr02_176261690	1069.6	-357.4
	M139T286		8	HanXRQChr12_7686388	1052.0	-326.4
	M139T286		9	HanXRQChr01_88686081	1035.1	-295.9
	M140T476		1	HanXRQChr15_11048931	1218.8	-571.4
	M140T476		2	HanXRQChr03_161120392	1217.1	-546.1
	M140T476		3	HanXRQChr11_128161798	1209.9	-518.8
	M141T497		1	HanXRQChr01_152425383	1139.4	-531.7
	M141T497		2	HanXRQChr04_174879875	1114.9	-495.0
	M141T497		3	HanXRQChr10_59211231	1088.4	-458.0
	M141T620		1	HanXRQChr12_64993033	1105.0	-514.5
	M141T646		1	HanXRQChr06_36505740	1201.1	-562.6
	M142T153		1	HanXRQChr06_22207758	1275.8	-599.9
	M142T153		2	HanXRQChr10_241932585	1236.2	-555.7
	M142T153		3	HanXRQChr01_11558314	1210.2	-518.9
	M142T153		4	HanXRQChr15_93812052	1199.5	-490.3
	M142T153		5	HanXRQChr09_8379606	1185.7	-460.5
	M142T153		6	HanXRQChr01_142541687	1168.3	-429.1
	M142T153		7	HanXRQChr09_19456416	1162.7	-403.9
	M142T153		8	HanXRQChr03_157796962	1153.5	-377.1
	M142T153		9	HanXRQChr17_56514412	1142.6	-349.7
	M142T153		10	HanXRQChr04_176163386	1129.2	-321.1
	M142T153		11	HanXRQChr16_84334573	1108.2	-289.0
	M142T153		12	HanXRQChr02_171464201	1084.3	-255.5
	M142T153		13	HanXRQChr09_64102979	1062.1	-222.9
	M142T153		14	HanXRQChr17_156649252	1036.2	-188.6
	M142T153		15	HanXRQChr11_102180310	1005.7	-152.2
	M142T153		16	HanXRQChr04_126370531	966.7	-111.6
	M142T153		17	HanXRQChr01_72841732	958.9	-86.6
	M142T153		18	HanXRQChr17_12336335	952.9	-62.6
	M142T153		19	HanXRQChr08_56552432	951.7	-41.2
	M143T487		1	HanXRQChr16_157246524	1179.2	-551.6
	M143T487		2	HanXRQChr16_5667545	1182.2	-528.7
	M143T487		3	HanXRQChr16_9560685	1175.8	-501.7
	M145T446		1	HanXRQChr12_157215288	1259.9	-591.9
	M145T446		2	HanXRQChr13_161092665	1256.5	-565.8
	M145T650		1	HanXRQChr14_134682577	1205.7	-564.9
	M145T650		2	HanXRQChr16_157246524	1197.6	-536.4
	M147T362		1	HanXRQChr04_100956223	1075.1	-499.6
	M147T579		1	HanXRQChr14_147123569	1182.1	-553.1
	M149T323		1	HanXRQChr12_40640677	1169.7	-546.9
	M149T400		1	HanXRQChr03_122656889	1174.2	-549.1
	M149T400		2	HanXRQChr03_11927600	1151.9	-513.5
	M150T195		1	HanXRQChr10_17811437	1265.2	-594.6
	M150T195		2	HanXRQChr12_3460537	1246.4	-560.7
	M151T299		1	HanXRQChr16_150216391	968.0	-446.0
	M151T299		2	HanXRQChr16_150233009	954.4	-414.8
	M151T299		3	HanXRQChr09_48113997	953.1	-390.4
	M151T309		1	HanXRQChr02_138484695	1213.5	-568.8
	M151T309		2	HanXRQChr08_126213002	1116.6	-495.9
	M151T309		3	HanXRQChr16_170219375	1102.3	-465.0
	M151T325		1	HanXRQChr16_144594767	1051.5	-487.8
	M151T342		1	HanXRQChr16_150216391	999.0	-461.5
	M151T342		2	HanXRQChr16_149831562	989.6	-432.4
	M151T342		3	HanXRQChr16_144594767	985.0	-406.3
	M151T342		4	HanXRQChr16_149823830	980.9	-381.0
	M151T342		5	HanXRQChr16_1460506	982.5	-358.9
	M151T342		6	HanXRQChr10_8852123	979.3	-334.6
	M151T585		1	HanXRQChr14_8170046	1179.0	-551.5
	M151T585		2	HanXRQChr16_153800248	1173.6	-524.4
	M152T421		1	HanXRQChr10_95028638	1165.9	-545.0
	M152T421		2	HanXRQChr08_19983617	1132.1	-503.6
	M152T421		3	HanXRQChr01_72848942	1081.9	-454.8
	M152T421		4	HanXRQChr14_56027793	1054.0	-417.5
	M152T421		5	HanXRQChr02_177963557	1027.0	-381.1
	M152T623		1	HanXRQChr14_167107215	1169.5	-546.8
	M152T623		2	HanXRQChr16_162298869	1145.4	-510.3
	M152T644		1	HanXRQChr07_77923934	1215.0	-569.5
	M153T211		1	HanXRQChr14_138566149	1125.4	-524.7
	M153T476_1		1	HanXRQChr01_26277611	1270.2	-597.1
	M153T476_1		2	HanXRQChr09_193804639	1267.8	-571.5
	M153T509		1	HanXRQChr13_92614976	1170.0	-547.0
	M153T509		2	HanXRQChr03_126189546	1166.8	-521.0
	M155T380		1	HanXRQChr11_35912201	1052.9	-488.5
	M155T446		1	HanXRQChr13_158351895	1192.4	-558.2
	M155T446		2	HanXRQChr06_22877182	1156.9	-516.0
	M155T446		3	HanXRQChr08_53966502	1155.2	-491.4
	M155T552_1		1	HanXRQChr04_130693104	1180.4	-552.2
	M155T552_1		2	HanXRQChr10_8457678	1075.5	-475.3
	M155T552_1		3	HanXRQChr16_22605890	953.8	-390.7
	M155T552_1		4	HanXRQChr13_104055794	784.6	-282.9
	M155T552_1		5	HanXRQChr13_4412062	737.4	-236.3
	M155T552_1		6	HanXRQChr10_211500003	691.8	-190.9
	M155T552_1		7	HanXRQChr13_155988630	648.2	-146.7
	M155T552_1		8	HanXRQChr11_13992070	605.0	-102.9
	M155T552_1		9	HanXRQChr08_57189423	524.9	-40.8
	M157T415		1	HanXRQChr16_126199423	1106.9	-515.5
	M157T527_2		1	HanXRQChr08_9713060	1085.6	-504.8
	M157T673		1	HanXRQChr05_185039383	1194.2	-559.1
	M158T210		1	HanXRQChr06_36505740	1005.4	-464.7
	M158T210		2	HanXRQChr01_57077662	1001.2	-438.2
	M158T234		1	HanXRQChr11_22048626	1128.2	-526.1
	M158T601		1	HanXRQChr06_39004918	1171.2	-547.6
	M159T263		1	HanXRQChr16_125816966	1034.3	-479.2
	M159T263		2	HanXRQChr16_123463525	905.2	-390.2
	M159T263		3	HanXRQChr16_157230442	862.3	-345.0
	M159T263		4	HanXRQChr07_74065789	846.4	-313.7
	M159T263		5	HanXRQChr16_123513086	825.9	-280.6
	M159T483		1	HanXRQChr10_163075825	1164.9	-544.5
	M159T510		1	HanXRQChr16_164374382	1133.0	-528.5
	M159T526		1	HanXRQChr14_116312296	1125.5	-524.8
	M159T552_1		1	HanXRQChr05_151676496	1168.5	-546.2
	M159T552_1		2	HanXRQChr13_185109011	1098.3	-486.7
	M159T552_1		3	HanXRQChr14_61735876	1096.3	-462.0
	M159T552_1		4	HanXRQChr15_3522741	1085.0	-433.0
	M159T552_1		5	HanXRQChr10_31167181	1080.5	-407.9
	M159T552_1		6	HanXRQChr07_98651872	1040.1	-365.1
	M159T619		1	HanXRQChr14_109542333	1259.5	-591.8
	M159T668		1	HanXRQChr05_183914457	1165.9	-544.9
	M159T668		2	HanXRQChr14_134682577	1158.9	-517.0
	M160T342		1	HanXRQChr16_149758079	1064.8	-494.4
	M160T342		2	HanXRQChr16_150174462	1058.2	-466.7
	M161T341		1	HanXRQChr16_160934150	1032.0	-478.0
	M161T341		2	HanXRQChr16_150216391	983.2	-429.2
	M161T341		3	HanXRQChr00c0517_18254	963.8	-395.7
	M161T341		4	HanXRQChr16_149831562	948.1	-364.6
	M161T341		5	HanXRQChr13_135220615	940.1	-337.7
	M161T341		6	HanXRQChr16_149781136	930.4	-310.2
	M161T341		7	HanXRQChr06_15177407	924.7	-285.0
	M161T341		8	HanXRQChr01_112570139	916.1	-258.5
	M161T341		9	HanXRQChr10_34474505	904.0	-230.4
	M161T359		1	HanXRQChr03_31618456	1162.0	-543.0
	M161T359		2	HanXRQChr01_88617791	1157.7	-516.4
	M161T446		1	HanXRQChr17_189849955	1282.5	-603.2
	M162T387		1	HanXRQChr16_155406030	1142.6	-533.3
	M162T387		2	HanXRQChr03_163379410	1135.3	-505.2
	M163T223		1	HanXRQChr17_147898442	1256.3	-590.1
	M163T223		2	HanXRQChr13_181994029	1256.9	-566.0
	M163T223		3	HanXRQChr06_39422407	1251.0	-539.3
	M163T390		1	HanXRQChr13_169491150	1139.8	-531.9
	M163T402		1	HanXRQChr07_86631217	1164.2	-544.1
	M163T466		1	HanXRQChr06_22385956	1232.8	-578.4
	M163T502		1	HanXRQChr10_9945107	1217.6	-570.8
	M164T520		1	HanXRQChr15_90180485	1040.5	-482.2
	M164T538		1	HanXRQChr05_128459997	1195.0	-559.5
	M165T301		1	HanXRQChr17_193654088	1295.1	-609.6
	M165T301		2	HanXRQChr02_101617192	1289.7	-582.4
	M165T467		1	HanXRQChr16_154121199	1247.5	-585.8
	M165T572		1	HanXRQChr13_187737653	1201.6	-562.8
	M165T597		1	HanXRQChr03_159359599	1203.1	-563.6
	M165T620		1	HanXRQChr12_64993033	1042.0	-483.0
	M165T620		2	HanXRQChr11_15941708	1033.0	-454.0
	M165T620		3	HanXRQChr03_10714209	1009.5	-418.6
	M165T620		4	HanXRQChr12_13472273	1005.9	-393.5
	M165T691		1	HanXRQChr08_2340955	1188.1	-556.1
	M165T691		2	HanXRQChr13_77473251	1063.2	-469.2
	M165T691		3	HanXRQChr09_181273872	942.7	-385.2
	M165T691		4	HanXRQChr07_6663358	908.5	-344.8
	M165T691		5	HanXRQChr05_205608312	872.2	-303.7
	M166T210		1	HanXRQChr01_8931750	561.4	-242.7
	M166T551		1	HanXRQChr15_94374460	1245.1	-584.5
	M166T551		2	HanXRQChr12_80032337	1243.6	-559.4
	M166T609		1	HanXRQChr12_164598235	1278.8	-601.4
	M167T238		1	HanXRQChr04_122817415	966.4	-445.2
	M167T238		2	HanXRQChr08_8267402	927.0	-401.1
	M167T238		3	HanXRQChr14_157318076	899.8	-363.7
	M167T238		4	HanXRQChr09_194335829	898.9	-340.0
	M167T260		1	HanXRQChr03_60437522	1071.8	-497.9
	M167T322_1		1	HanXRQChr05_217343741	1239.3	-581.7
	M170T168		1	HanXRQChr09_109607545	1235.3	-579.7
	M170T168		2	HanXRQChr17_214224315	1200.9	-538.0
	M170T252		1	HanXRQChr16_142028784	1276.9	-600.5
	M170T510		1	HanXRQChr03_122841931	1231.8	-577.9
	M171T236		1	HanXRQChr01_88139707	1178.2	-551.1
	M171T601		1	HanXRQChr08_97613829	1198.8	-561.4
	M172T160		1	HanXRQChr09_202255300	1054.9	-489.5
	M172T160		2	HanXRQChr09_30593853	1030.7	-452.9
	M172T160		3	HanXRQChr05_208400113	1024.3	-426.0
	M172T160		4	HanXRQChr06_94283588	1023.9	-402.5
	M172T332		1	HanXRQChr10_44073554	1156.8	-540.4
	M173T286		1	HanXRQChr04_156588684	896.9	-410.5
	M173T459		1	HanXRQChr05_89686051	1214.0	-569.0
	M173T459		2	HanXRQChr13_136236009	1171.7	-523.4
	M173T459		3	HanXRQChr08_21347486	1157.0	-492.3
	M173T538		1	HanXRQChr16_153962059	1164.2	-544.1
	M173T623		1	HanXRQChr14_167107215	1193.2	-558.6
	M173T648		1	HanXRQChr16_157246524	1051.7	-487.8
	M173T648		2	HanXRQChr14_134682577	974.0	-424.5
	M173T648		3	HanXRQChr16_157218543	940.3	-384.0
	M173T648		4	HanXRQChr13_107761556	912.7	-346.9
	M173T648		5	HanXRQChr07_74065789	876.2	-305.7
	M173T648		6	HanXRQChr16_12679576	845.6	-267.8
	M173T648		7	HanXRQChr07_97029247	834.6	-239.9
	M173T648		8	HanXRQChr13_181723665	832.1	-216.5
	M173T648		9	HanXRQChr10_113815298	830.4	-193.6
	M174T421		1	HanXRQChr16_150231205	1097.7	-510.9
	M174T99		1	HanXRQChr01_5911871	1215.0	-569.5
	M174T99		2	HanXRQChr09_204548920	1155.5	-515.3
	M174T99		3	HanXRQChr08_121527698	1126.3	-477.0
	M174T99		4	HanXRQChr11_148914087	1097.7	-439.4
	M174T99		5	HanXRQChr02_7508323	1076.7	-406.0
	M174T99		6	HanXRQChr10_220089194	1059.9	-374.9
	M174T99		7	HanXRQChr06_75699455	1053.5	-349.4
	M174T99		8	HanXRQChr16_1697974	1040.5	-320.6
	M174T99		9	HanXRQChr06_48001784	1014.8	-285.8
	M175T286		1	HanXRQChr04_156588684	849.3	-386.7
	M175T339		1	HanXRQChr17_2924563	1231.6	-577.8
	M175T421		1	HanXRQChr08_115808807	1078.5	-501.3
	M175T471		1	HanXRQChr17_170418379	1216.8	-570.4
	M175T471		2	HanXRQChr15_121287428	1208.0	-541.6
	M175T517		1	HanXRQChr16_142702238	1184.4	-554.2
	M175T609		1	HanXRQChr16_151243549	1087.3	-505.6
	M175T609		2	HanXRQChr05_206892837	1037.3	-456.2
	M175T609		3	HanXRQChr08_147364491	990.7	-409.2
	M175T609		4	HanXRQChr14_141418977	955.1	-368.1
	M175T609		5	HanXRQChr14_5593774	946.8	-341.0
	M175T632		1	HanXRQChr15_59146170	1180.2	-552.1
	M175T632		2	HanXRQChr14_81042124	1127.6	-501.4
	M175T632		3	HanXRQChr00c0517_18254	1062.6	-445.1
	M175T632		4	HanXRQChr14_167714632	1026.1	-403.6
	M175T632		5	HanXRQChr08_21347486	982.4	-358.8
	M175T632		6	HanXRQChr06_6002449	925.4	-307.7
	M175T632		7	HanXRQChr04_35231851	879.8	-262.5
	M175T632		8	HanXRQChr15_17170116	873.5	-237.2
	M175T640		1	HanXRQChr15_55183193	1127.4	-525.7
	M175T685		1	HanXRQChr16_179218215	1170.0	-547.0
	M175T685		2	HanXRQChr01_54718100	1130.3	-502.7
	M175T685		3	HanXRQChr10_144209609	1067.5	-447.6
	M175T685		4	HanXRQChr03_150582436	1034.5	-407.8
	M175T685		5	HanXRQChr01_115572852	1000.4	-367.8
	M175T685		6	HanXRQChr01_14087103	990.0	-340.0
	M175T685		7	HanXRQChr08_81164810	978.0	-311.6
	M175T685		8	HanXRQChr05_2032697	967.5	-284.1
	M175T685		9	HanXRQChr04_170539259	954.8	-255.8
	M175T685		10	HanXRQChr10_163903990	929.8	-221.5
	M175T685		11	HanXRQChr07_72934892	921.4	-195.6
	M175T685		12	HanXRQChr05_3747234	914.5	-170.6
	M175T685		13	HanXRQChr10_182715130	905.4	-144.6
	M176T235		1	HanXRQChr16_155400628	1127.2	-525.6
	M176T286		1	HanXRQChr04_156588684	862.9	-393.5
	M177T319		1	HanXRQChr09_8683680	999.9	-462.0
	M177T319		2	HanXRQChr04_156506846	996.7	-435.9
	M177T322		1	HanXRQChr09_175869510	1150.9	-537.4
	M177T322		2	HanXRQChr08_7912103	1125.1	-500.1
	M177T327		1	HanXRQChr17_169917016	939.9	-431.9
	M177T327		2	HanXRQChr13_36545704	937.3	-406.2
	M177T389		1	HanXRQChr16_144967919	1095.9	-509.9
	M177T389		2	HanXRQChr11_36095749	1032.6	-453.9
	M177T389		3	HanXRQChr16_148685020	965.9	-396.7
	M177T389		4	HanXRQChr12_164598235	882.4	-331.7
	M177T389		5	HanXRQChr16_139869763	784.5	-259.9
	M177T389		6	HanXRQChr01_87937203	731.8	-210.9
	M177T389		7	HanXRQChr02_148894721	695.9	-170.6
	M177T389		8	HanXRQChr10_31167181	630.0	-115.4
	M177T389		9	HanXRQChr01_89915063	571.6	-64.2
	M177T470		1	HanXRQChr08_33258345	980.1	-452.1
	M177T500		1	HanXRQChr15_52129482	1074.3	-499.1
	M177T516		1	HanXRQChr17_11846254	1116.3	-520.1
	M177T574		1	HanXRQChr06_10169541	1271.6	-597.8
	M177T574		2	HanXRQChr06_36505740	1245.8	-560.5
	M177T574		3	HanXRQChr14_133286841	1244.9	-536.2
	M177T574		4	HanXRQChr03_155319008	1243.9	-512.5
	M177T574		5	HanXRQChr02_14529423	1239.8	-487.5
	M177T585		1	HanXRQChr14_8170046	1137.3	-530.7
	M177T585		2	HanXRQChr16_153962059	1126.1	-500.6
	M178T111		1	HanXRQChr09_91375053	1269.5	-596.7
	M178T131		1	HanXRQChr10_228589401	1155.5	-539.8
	M178T155		1	HanXRQChr02_126863556	1170.2	-547.1
	M178T375		1	HanXRQChr09_47477707	933.4	-428.7
	M179T528		1	HanXRQChr11_1470753	1276.8	-600.4
	M179T528		2	HanXRQChr13_104156399	1266.3	-570.7
	M179T528		3	HanXRQChr11_19731752	1267.5	-547.6
	M179T528		4	HanXRQChr04_178354864	1269.9	-525.5
	M179T528		5	HanXRQChr13_104098661	1268.4	-501.8
	M179T528		6	HanXRQChr01_89915063	1270.4	-480.2
	M179T528		7	HanXRQChr02_160229060	1264.2	-454.7
	M179T528		8	HanXRQChr03_124992988	1256.9	-428.9
	M179T533		1	HanXRQChr04_127620267	970.1	-447.1
	M179T619		1	HanXRQChr02_131108327	1095.9	-509.9
	M179T619		2	HanXRQChr06_11869226	1094.8	-485.0
	M180T416		1	HanXRQChr16_165351623	1121.4	-522.7
	M181T231		1	HanXRQChr16_12990371	1122.4	-523.2
	M181T487		1	HanXRQChr04_23680324	1166.1	-545.1
	M181T513		1	HanXRQChr05_19889560	1209.6	-566.8
	M181T600		1	HanXRQChr11_19734390	1184.9	-554.4
	M182T438		1	HanXRQChr10_213109170	992.6	-458.3
	M182T572		1	HanXRQChr16_150216391	1130.6	-527.3
	M182T572		2	HanXRQChr16_149831562	1110.7	-492.9
	M182T572		3	HanXRQChr16_149823830	1108.7	-468.2
	M183T623_2		1	HanXRQChr14_167107215	1271.5	-597.8
	M184T286		1	HanXRQChr05_13227364	1159.2	-541.6
	M185T414		1	HanXRQChr16_164375832	1090.4	-507.2
	M185T414		2	HanXRQChr08_19983617	1088.3	-481.7
	M185T552_1		1	HanXRQChr11_20294344	1295.3	-609.6
	M185T552_1		2	HanXRQChr17_19231820	1295.2	-585.2
	M185T552_1		3	HanXRQChr08_50132770	1292.6	-560.1
	M185T552_1		4	HanXRQChr03_122856350	1290.8	-536.0
	M185T552_1		5	HanXRQChr16_11726699	1284.6	-509.9
	M185T552_1		6	HanXRQChr10_8165725	1274.9	-482.4
	M185T600		1	HanXRQChr11_33624447	1246.9	-585.5
	M185T600		2	HanXRQChr01_89915063	1225.0	-550.1
	M185T600		3	HanXRQChr13_162227267	1215.1	-521.4
	M185T665		1	HanXRQChr04_174792259	508.2	-216.1
	M185T669		1	HanXRQChr05_183914457	1057.7	-490.9
	M185T669		2	HanXRQChr13_104095140	942.4	-408.8
	M185T669		3	HanXRQChr11_73012596	875.5	-351.6
	M185T669		4	HanXRQChr11_35786688	843.6	-312.4
	M185T669		5	HanXRQChr04_175262696	806.9	-271.1
	M185T669		6	HanXRQChr10_219184327	753.4	-221.7
	M185T669		7	HanXRQChr12_154228257	703.2	-174.2
	M185T669		8	HanXRQChr13_185121075	671.7	-136.3
	M185T669		9	HanXRQChr08_101094334	650.4	-103.6
	M185T669		10	HanXRQChr10_222924860	647.3	-80.2
	M186T275		1	HanXRQChr01_88139707	1064.5	-494.2
	M186T421		1	HanXRQChr08_115808807	1082.6	-503.3
	M187T309		1	HanXRQChr13_190716534	878.7	-401.3
	M187T473		1	HanXRQChr10_163075825	1237.9	-580.9
	M188T525		1	HanXRQChr04_16419453	1051.9	-487.9
	M189T276		1	HanXRQChr16_150187628	1010.0	-467.0
	M189T276		2	HanXRQChr16_149783955	994.0	-434.6
	M189T276		3	HanXRQChr09_48113997	989.3	-408.5
	M189T327		1	HanXRQChr16_150187628	1109.1	-516.6
	M189T370		1	HanXRQChr16_150216391	1026.9	-475.5
	M189T370		2	HanXRQChr16_151165868	1022.0	-448.6
	M189T686		1	HanXRQChr10_145909279	1191.9	-557.9
	M189T686		2	HanXRQChr14_169328638	1116.9	-496.0
	M189T686		3	HanXRQChr01_86186213	1032.1	-429.9
	M189T686		4	HanXRQChr03_150582436	995.8	-388.4
	M189T686		5	HanXRQChr13_180998428	964.0	-349.6
	M189T686		6	HanXRQChr15_126404562	958.2	-324.1
	M189T686		7	HanXRQChr01_146651521	943.8	-294.5
	M189T686		8	HanXRQChr10_144209609	925.8	-263.3
	M189T686		9	HanXRQChr08_2193065	899.7	-228.2
	M189T686		10	HanXRQChr11_36039725	885.1	-199.1
	M189T686		11	HanXRQChr14_169491746	873.2	-171.5
	M189T686		12	HanXRQChr01_115429579	853.6	-140.1
	M189T686		13	HanXRQChr13_45099374	829.1	-106.4
	M189T686		14	HanXRQChr16_158244124	789.5	-65.3
	M189T686		15	HanXRQChr16_158206356	753.5	-26.1
	M190T213		1	HanXRQChr04_121778312	970.8	-447.4
	M190T387		1	HanXRQChr16_155406030	1044.9	-484.5
	M190T387		2	HanXRQChr03_163379410	1028.1	-451.6
	M191T275		1	HanXRQChr16_150216391	981.3	-452.7
	M191T275		2	HanXRQChr16_148685020	954.5	-414.8
	M191T275		3	HanXRQChr16_147668465	935.8	-381.7
	M191T346		1	HanXRQChr14_69979569	1091.2	-507.6
	M191T346		2	HanXRQChr12_7220305	1033.5	-454.3
	M191T346		3	HanXRQChr09_204443095	987.8	-407.7
	M191T346		4	HanXRQChr14_75686412	979.9	-380.5
	M191T346		5	HanXRQChr09_106170710	973.0	-354.1
	M191T346		6	HanXRQChr01_73020311	970.8	-330.4
	M191T403_1		1	HanXRQChr16_150216391	991.9	-457.9
	M191T403_1		2	HanXRQChr03_36939831	979.3	-427.2
	M191T403_1		3	HanXRQChr02_51409147	959.6	-393.6
	M191T403_1		4	HanXRQChr09_48113997	954.4	-367.8
	M191T403_1		5	HanXRQChr01_145560665	953.1	-344.2
	M191T403_1		6	HanXRQChr01_102024261	948.7	-319.3
	M191T403_1		7	HanXRQChr10_8915317	941.0	-293.1
	M191T403_1		8	HanXRQChr11_111106061	928.5	-264.7
	M191T430		1	HanXRQChr10_102091853	982.1	-453.0
	M191T430		2	HanXRQChr01_77829071	957.2	-416.2
	M191T430		3	HanXRQChr07_101625845	931.5	-379.6
	M191T430		4	HanXRQChr02_158501854	911.7	-346.4
	M191T430		5	HanXRQChr09_106170710	914.2	-324.7
	M191T430		6	HanXRQChr11_153458478	910.9	-300.4
	M191T448		1	HanXRQChr14_169328249	1060.0	-492.0
	M191T448		2	HanXRQChr16_150216391	1038.0	-456.5
	M191T448		3	HanXRQChr01_134597539	1034.2	-430.9
	M191T448		4	HanXRQChr16_149831562	1023.1	-402.1
	M191T448		5	HanXRQChr10_37647311	1026.8	-381.0
	M191T448		6	HanXRQChr07_86870336	1020.1	-355.1
	M191T448		7	HanXRQChr16_149781746	1012.7	-328.9
	M191T467		1	HanXRQChr16_150216391	1094.1	-509.0
	M191T467		2	HanXRQChr16_147668465	1063.2	-469.2
	M191T501		1	HanXRQChr16_150216391	1115.9	-519.9
	M191T501		2	HanXRQChr11_159832073	1107.3	-491.2
	M191T501		3	HanXRQChr02_94886586	1096.8	-462.2
	M191T501		4	HanXRQChr16_150181561	1085.3	-433.2
	M191T510		1	HanXRQChr15_115105067	1161.8	-542.9
	M191T510		2	HanXRQChr03_10712982	1164.0	-519.6
	M191T510		3	HanXRQChr17_197792963	1147.2	-487.4
	M191T510		4	HanXRQChr15_106582694	1140.1	-460.6
	M191T510		5	HanXRQChr10_231283204	1138.5	-436.9
	M191T510		6	HanXRQChr16_155410680	1130.4	-410.2
	M191T585		1	HanXRQChr14_8170046	1201.5	-562.7
	M191T585		2	HanXRQChr16_153954079	1189.8	-532.5
	M191T605_1		1	HanXRQChr16_151243549	1004.0	-464.0
	M191T605_1		2	HanXRQChr13_70833275	840.1	-357.6
	M191T605_1		3	HanXRQChr08_61398608	789.2	-308.4
	M191T605_1		4	HanXRQChr16_180833053	751.2	-266.1
	M191T605_1		5	HanXRQChr02_165187362	715.5	-225.4
	M191T605_1		6	HanXRQChr08_2500776	663.0	-176.5
	M191T605_1		7	HanXRQChr16_111236138	620.5	-132.8
	M191T605_1		8	HanXRQChr06_46762777	615.8	-108.3
	M191T605_1		9	HanXRQChr10_196234532	607.5	-82.1
	M191T605_1		10	HanXRQChr15_91527132	592.8	-53.0
	M191T605_1		11	HanXRQChr11_167549831	586.3	-28.0
	M191T605_1		12	HanXRQChr02_150412422	579.9	-3.3
	M191T629		1	HanXRQChr16_166137526	1036.5	-480.3
	M191T685		1	HanXRQChr16_179218215	1175.5	-549.7
	M191T685		2	HanXRQChr01_102066594	1120.3	-497.7
	M191T685		3	HanXRQChr10_144209609	1029.0	-428.3
	M191T685		4	HanXRQChr03_151863046	1018.1	-399.6
	M191T685		5	HanXRQChr14_167691993	993.9	-364.6
	M191T685		6	HanXRQChr13_180998428	975.5	-332.8
	M192T341		1	HanXRQChr16_150216391	951.2	-437.6
	M192T341		2	HanXRQChr16_147668465	920.6	-397.9
	M192T341		3	HanXRQChr09_48113997	916.7	-372.2
	M192T341		4	HanXRQChr12_164682937	914.8	-347.9
	M192T341		5	HanXRQChr01_112570139	917.3	-326.3
	M192T341		6	HanXRQChr16_149818856	917.6	-303.8
	M192T341		7	HanXRQChr16_150174465	907.2	-276.2
	M192T341		8	HanXRQChr16_149823889	903.2	-252.0
	M192T347		1	HanXRQChr17_21243892	1225.4	-574.7
	M192T347		2	HanXRQChr04_18915313	1225.0	-550.1
	M192T347		3	HanXRQChr01_134597539	1229.5	-528.6
	M192T347		4	HanXRQChr02_158869583	1229.0	-505.0
	M192T347		5	HanXRQChr01_145560665	1220.5	-477.9
	M192T347		6	HanXRQChr13_180110099	1209.4	-449.7
	M192T347		7	HanXRQChr14_171510923	1199.5	-422.3
	M192T347		8	HanXRQChr14_121196327	1196.6	-398.7
	M192T347		9	HanXRQChr17_19034100	1191.6	-374.2
	M192T347		10	HanXRQChr06_13363625	1192.4	-352.8
	M192T347		11	HanXRQChr13_187849435	1192.2	-331.0
	M192T347		12	HanXRQChr10_102717597	1181.8	-304.2
	M192T347		13	HanXRQChr05_20905246	1179.9	-281.8
	M192T359		1	HanXRQChr16_11745073	1083.9	-504.0
	M192T359		2	HanXRQChr06_6741109	1080.7	-477.9
	M193T291		1	HanXRQChr14_157192498	1071.6	-497.8
	M193T294		1	HanXRQChr02_171381607	1287.8	-605.9
	M193T294		2	HanXRQChr11_10883269	1280.9	-578.0
	M193T302_1		1	HanXRQChr15_17675803	1180.7	-552.4
	M193T315		1	HanXRQChr15_7884542	962.1	-443.1
	M193T376		1	HanXRQChr13_28485994	1150.6	-537.3
	M193T421		1	HanXRQChr02_28815636	1135.2	-529.6
	M193T451		1	HanXRQChr14_9621213	1120.4	-522.2
	M193T538_1		1	HanXRQChr16_150323267	1254.7	-589.3
	M193T586		1	HanXRQChr13_185458600	1105.5	-514.8
	M194T130		1	HanXRQChr08_590823	1225.2	-574.6
	M194T258		1	HanXRQChr17_2940399	1167.1	-545.6
	M194T258		2	HanXRQChr15_93708450	975.9	-425.5
	M194T258		3	HanXRQChr04_174090465	921.1	-374.4
	M194T258		4	HanXRQChr10_11491573	891.9	-336.5
	M194T258		5	HanXRQChr05_208400113	854.8	-295.0
	M194T258		6	HanXRQChr16_15575953	839.5	-264.8
	M194T258		7	HanXRQChr03_166606591	814.5	-229.8
	M194T258		8	HanXRQChr17_76200512	785.2	-193.0
	M194T258		9	HanXRQChr15_84243491	765.8	-161.3
	M194T258		10	HanXRQChr08_66543451	735.0	-124.1
	M194T302		1	HanXRQChr15_105943302	1261.0	-592.5
	M195T327		1	HanXRQChr17_169917016	1038.0	-481.0
	M195T327		2	HanXRQChr02_167894879	1024.6	-449.9
	M195T574		1	HanXRQChr13_54767614	1207.1	-565.6
	M195T574		2	HanXRQChr14_5249966	1168.7	-521.9
	M195T574		3	HanXRQChr09_145086587	1171.5	-499.6
	M195T574		4	HanXRQChr17_170755303	1150.6	-465.9
	M195T665		1	HanXRQChr09_7865640	1206.3	-565.1
	M195T665		2	HanXRQChr10_104674293	1160.3	-517.7
	M195T665		3	HanXRQChr13_156444393	1156.3	-492.0
	M197T121		1	HanXRQChr10_237493685	1107.7	-515.9
	M197T129		1	HanXRQChr10_237493685	1100.9	-512.5
	M197T129		2	HanXRQChr01_87540441	1021.2	-448.2
	M197T129		3	HanXRQChr05_130954882	893.2	-360.4
	M197T129		4	HanXRQChr04_120641991	878.9	-330.0
	M197T302		1	HanXRQChr03_12230509	1153.7	-538.8
	M197T356		1	HanXRQChr05_156542184	1073.9	-499.0
	M197T360		1	HanXRQChr04_74899870	1276.2	-600.1
	M197T360		2	HanXRQChr13_48922058	1255.6	-565.3
	M197T619		1	HanXRQChr02_131108327	1153.5	-538.7
	M197T619		2	HanXRQChr01_142622761	1153.3	-514.2
	M197T649		1	HanXRQChr09_9942613	1130.7	-527.4
	M199T297		1	HanXRQChr11_40477453	1075.7	-499.8
	M199T385		1	HanXRQChr16_157248140	1077.9	-500.9
	M199T385		2	HanXRQChr16_12679576	1023.4	-449.3
	M199T385		3	HanXRQChr16_125815819	1017.3	-422.5
	M199T396		1	HanXRQChr06_28351793	931.6	-427.8
	M199T511		1	HanXRQChr12_64993033	1123.5	-523.7
	M200T227		1	HanXRQChr08_894880	1221.3	-572.6
	M201T414		1	HanXRQChr14_80850638	1094.1	-509.0
	M201T414		2	HanXRQChr11_66112654	1092.0	-483.6
	M201T509		1	HanXRQChr17_48109617	1139.1	-531.5
	M201T509		2	HanXRQChr03_161119400	1131.6	-503.4
	M201T509		3	HanXRQChr08_2193065	1124.8	-476.2
	M201T533		1	HanXRQChr16_153964628	1166.7	-545.4
	M201T533		2	HanXRQChr01_3036719	1173.7	-524.4
	M201T533		3	HanXRQChr16_153979112	1155.7	-491.7
	M201T581		1	HanXRQChr07_74065789	1021.3	-472.6
	M201T581		2	HanXRQChr07_97056830	961.9	-418.5
	M201T581		3	HanXRQChr13_180892247	953.4	-390.5
	M201T581		4	HanXRQChr06_10401415	925.4	-353.3
	M201T581		5	HanXRQChr01_146265012	866.7	-301.0
	M201T581		6	HanXRQChr10_73436177	854.3	-272.1
	M201T581		7	HanXRQChr10_47005127	850.6	-247.9
	M201T581		8	HanXRQChr08_594657	844.8	-222.8
	M201T581		9	HanXRQChr16_157230442	834.1	-195.4
	M201T581		10	HanXRQChr07_97029247	816.1	-164.6
	M201T581		11	HanXRQChr10_113815298	811.1	-140.4
	M201T623		1	HanXRQChr00c0517_18254	1213.3	-568.7
	M201T660		1	HanXRQChr13_54767614	1233.6	-578.8
	M201T687		1	HanXRQChr16_157246524	1136.4	-530.2
	M201T687		2	HanXRQChr15_7990025	1130.7	-502.9
	M202T109		1	HanXRQChr09_114047193	1218.7	-571.3
	M202T109		2	HanXRQChr15_59146170	1206.8	-541.0
	M202T109		3	HanXRQChr11_158513715	1183.1	-505.4
	M202T649		1	HanXRQChr05_207325857	981.3	-452.7
	M202T649		2	HanXRQChr16_157246524	829.2	-352.2
	M202T649		3	HanXRQChr07_74065789	801.8	-314.7
	M202T649		4	HanXRQChr16_157218543	779.3	-280.2
	M202T649		5	HanXRQChr10_113815298	771.3	-253.3
	M202T649		6	HanXRQChr05_206883929	766.6	-228.3
	M202T649		7	HanXRQChr01_70975089	762.9	-204.1
	M202T649		8	HanXRQChr09_195551055	759.2	-180.0
	M203T252		1	HanXRQChr16_4337509	1080.2	-502.1
	M203T305		1	HanXRQChr00c0517_18254	1238.6	-581.3
	M203T362		1	HanXRQChr05_1075576	1088.4	-506.2
	M203T379		1	HanXRQChr04_169703645	1027.8	-475.9
	M203T379		2	HanXRQChr04_7452820	1009.7	-442.4
	M203T379		3	HanXRQChr16_16216531	1004.3	-416.0
	M203T379		4	HanXRQChr04_7468827	984.9	-383.0
	M203T379		5	HanXRQChr08_8267402	951.4	-343.3
	M203T379		6	HanXRQChr14_34811303	927.5	-308.7
	M203T379		7	HanXRQChr02_45766558	917.8	-281.5
	M203T379		8	HanXRQChr12_145626686	908.8	-254.8
	M203T532_1		1	HanXRQChr15_94170051	1063.8	-493.9
	M203T532_1		2	HanXRQChr04_120641991	1048.6	-461.9
	M203T532_1		3	HanXRQChr04_8514398	1035.4	-431.5
	M203T640		1	HanXRQChr01_115572852	1174.7	-549.4
	M203T665		1	HanXRQChr04_174792259	1198.4	-561.2
	M203T668		1	HanXRQChr05_188648681	1088.8	-506.4
	M203T668		2	HanXRQChr13_135267520	1042.9	-459.0
	M203T668		3	HanXRQChr09_9314644	953.5	-390.6
	M203T668		4	HanXRQChr14_63830642	900.7	-340.9
	M203T668		5	HanXRQChr15_93708450	883.5	-309.4
	M203T668		6	HanXRQChr13_9249002	880.5	-285.2
	M203T668		7	HanXRQChr10_13791350	868.4	-256.8
	M203T668		8	HanXRQChr16_165355194	872.7	-236.7
	M203T668		9	HanXRQChr13_16437105	880.2	-218.5
	M203T668		10	HanXRQChr17_11845988	867.2	-190.2
	M203T668		11	HanXRQChr06_12578194	856.5	-163.1
	M205T613		1	HanXRQChr13_133550000	1216.0	-570.0
	M205T613		2	HanXRQChr10_26027315	1214.0	-544.6
	M205T668		1	HanXRQChr05_183914457	1043.0	-483.5
	M205T668		2	HanXRQChr11_73012596	940.3	-407.7
	M205T668		3	HanXRQChr04_173332140	842.8	-335.2
	M205T668		4	HanXRQChr05_200325013	732.6	-256.8
	M205T668		5	HanXRQChr04_174792259	700.7	-218.0
	M205T668		6	HanXRQChr13_183547798	639.8	-164.9
	M205T668		7	HanXRQChr15_93781618	575.5	-110.4
	M205T668		8	HanXRQChr02_173144621	525.7	-63.3
	M205T668		9	HanXRQChr15_93819230	480.5	-18.7
	M206T294		1	HanXRQChr16_11405632	1122.8	-523.4
	M206T366		1	HanXRQChr04_16381360	1145.5	-534.8
	M206T476_1		1	HanXRQChr13_90310732	1074.2	-499.1
	M207T253		1	HanXRQChr13_70693370	1104.8	-514.4
	M207T253		2	HanXRQChr07_78593457	1095.2	-485.2
	M207T384		1	HanXRQChr09_175355497	1134.4	-529.2
	M207T438		1	HanXRQChr01_101577078	1220.9	-572.5
	M207T438		2	HanXRQChr07_77260855	1200.7	-537.9
	M207T438		3	HanXRQChr11_43145929	1201.6	-514.6
	M207T438		4	HanXRQChr05_133128032	1197.7	-489.4
	M207T438		5	HanXRQChr09_91391443	1187.6	-461.4
	M207T438		6	HanXRQChr16_158206356	1179.4	-434.7
	M207T572		1	HanXRQChr16_149784551	1192.9	-558.5
	M207T572		2	HanXRQChr16_149782033	1174.0	-524.6
	M207T572		3	HanXRQChr14_164888167	1171.6	-499.6
	M207T661		1	HanXRQChr16_113455133	1215.8	-569.9
	M209T332		1	HanXRQChr09_175637606	865.9	-394.9
	M209T332		2	HanXRQChr09_203484520	837.5	-356.3
	M209T332		3	HanXRQChr16_88763514	817.7	-322.7
	M209T332		4	HanXRQChr09_177016202	818.2	-299.7
	M209T332		5	HanXRQChr04_74895559	810.4	-272.8
	M209T332		6	HanXRQChr14_158309526	797.3	-243.6
	M209T398		1	HanXRQChr09_175637606	1055.3	-489.7
	M209T398		2	HanXRQChr04_156506846	1018.1	-446.6
	M209T398		3	HanXRQChr11_163312192	1017.8	-422.7
	M209T463		1	HanXRQChr04_100956223	1186.8	-555.4
	M209T567		1	HanXRQChr13_102349539	1210.4	-567.2
	M209T567		2	HanXRQChr11_158048645	1211.3	-543.2
	M209T567		3	HanXRQChr11_40904712	1209.4	-518.5
	M210T218		1	HanXRQChr12_23281085	1073.1	-498.5
	M210T266		1	HanXRQChr15_93708450	1196.2	-560.1
	M210T266		2	HanXRQChr17_2940399	1161.1	-518.1
	M210T266		3	HanXRQChr16_15575953	1133.7	-480.7
	M210T266		4	HanXRQChr03_166606591	1093.8	-437.5
	M210T266		5	HanXRQChr14_38401369	1047.5	-391.4
	M210T266		6	HanXRQChr15_84243491	1008.2	-349.1
	M210T266		7	HanXRQChr08_66543451	952.4	-298.8
	M211T132		1	HanXRQChr04_38221120	1198.0	-561.0
	M211T380		1	HanXRQChr03_162363608	1062.4	-493.2
	M211T482		1	HanXRQChr04_156543486	1111.7	-517.8
	M211T499		1	HanXRQChr12_141407595	1192.2	-558.1
	M211T499		2	HanXRQChr10_73436848	1136.9	-506.0
	M211T499		3	HanXRQChr12_78836356	1136.0	-481.8
	M211T513		1	HanXRQChr15_93781618	1118.9	-521.4
	M211T513		2	HanXRQChr17_14166918	1108.6	-491.9
	M211T519		1	HanXRQChr12_28312150	951.9	-438.0
	M211T519		2	HanXRQChr01_88686081	906.2	-390.7
	M211T519		3	HanXRQChr16_7920861	886.4	-357.0
	M211T552		1	HanXRQChr02_126863556	1204.6	-564.3
	M211T552		2	HanXRQChr03_148995842	1209.5	-542.3
	M211T552		3	HanXRQChr04_50823797	1201.1	-514.4
	M211T623		1	HanXRQChr14_167107215	1211.0	-567.5
	M211T623		2	HanXRQChr14_147027346	1212.9	-544.0
	M211T623		3	HanXRQChr16_2447632	1214.3	-521.0
	M211T623		4	HanXRQChr16_154318269	1216.5	-498.8
	M211T623		5	HanXRQChr08_21347486	1216.7	-476.0
	M211T623		6	HanXRQChr06_5986086	1216.1	-453.0
	M211T623		7	HanXRQChr08_3667145	1208.1	-426.6
	M211T648		1	HanXRQChr02_2717793	1007.9	-466.0
	M211T648		2	HanXRQChr03_167720462	995.8	-435.5
	M212T284		1	HanXRQChr13_126901096	1088.1	-506.0
	M212T415		1	HanXRQChr03_42457639	1017.1	-470.5
	M213T248		1	HanXRQChr03_167924789	901.0	-412.5
	M213T248		2	HanXRQChr02_10265941	884.4	-379.8
	M213T400		1	HanXRQChr04_38220443	1096.3	-510.2
	M213T520		1	HanXRQChr06_36505740	1118.5	-521.3
	M213T520		2	HanXRQChr17_6141227	1115.7	-495.4
	M213T668		1	HanXRQChr05_183914457	1154.8	-539.4
	M213T668		2	HanXRQChr09_9314644	1127.5	-501.3
	M213T668		3	HanXRQChr14_61658399	1110.5	-469.1
	M213T668		4	HanXRQChr05_210094337	1088.9	-435.0
	M215T342		1	HanXRQChr16_150216391	1075.3	-499.7
	M215T342		2	HanXRQChr16_148685020	1054.6	-464.9
	M215T342		3	HanXRQChr16_149831562	1051.8	-439.7
	M215T552_1		1	HanXRQChr13_178050692	1218.8	-571.4
	M215T552_1		2	HanXRQChr08_1936643	1190.9	-533.0
	M215T619		1	HanXRQChr02_131108327	1125.9	-525.0
	M216T249		1	HanXRQChr11_21653858	1227.2	-575.6
	M217T336		1	HanXRQChr16_157248140	1057.8	-490.9
	M217T336		2	HanXRQChr02_66160203	1048.3	-461.7
	M217T458		1	HanXRQChr04_70214436	1141.3	-532.7
	M217T458		2	HanXRQChr13_49431356	1095.2	-485.2
	M217T458		3	HanXRQChr11_30915378	1060.7	-444.2
	M217T458		4	HanXRQChr12_1143431	1015.4	-398.3
	M217T458		5	HanXRQChr10_183544875	994.8	-365.0
	M217T458		6	HanXRQChr15_131084633	987.1	-338.5
	M217T458		7	HanXRQChr09_175804395	982.9	-314.0
	M217T514		1	HanXRQChr04_17172277	1216.2	-570.1
	M217T562		1	HanXRQChr08_567165	930.1	-427.0
	M217T562		2	HanXRQChr15_7990025	919.9	-397.5
	M217T590		1	HanXRQChr14_141891423	1173.0	-548.5
	M217T590		2	HanXRQChr02_160229060	1155.3	-515.2
	M217T590		3	HanXRQChr08_91142089	1125.9	-476.8
	M217T618		1	HanXRQChr12_64993033	1020.8	-472.4
	M217T618		2	HanXRQChr07_88667315	992.5	-433.8
	M217T618		3	HanXRQChr12_32804910	991.9	-409.8
	M217T618		4	HanXRQChr12_13472273	983.5	-382.3
	M218T338		1	HanXRQChr16_149758079	1178.8	-551.4
	M219T390		1	HanXRQChr04_774440	1177.9	-550.9
	M219T390		2	HanXRQChr12_101263447	1170.4	-522.8
	M219T390		3	HanXRQChr10_197096867	1170.1	-498.9
	M219T390		4	HanXRQChr14_161662619	1168.0	-474.6
	M219T390		5	HanXRQChr08_23969570	1171.0	-453.1
	M219T390		6	HanXRQChr05_65478065	1169.7	-429.8
	M219T390		7	HanXRQChr13_193119558	1165.2	-405.2
	M219T390		8	HanXRQChr01_119942046	1156.3	-378.5
	M219T390		9	HanXRQChr05_27136537	1149.3	-353.1
	M219T390		10	HanXRQChr01_146264791	1137.1	-325.1
	M219T390		11	HanXRQChr09_138961977	1124.8	-297.2
	M219T390		12	HanXRQChr02_126863442	1124.9	-275.8
	M219T390		13	HanXRQChr15_78746784	1106.8	-245.2
	M219T390		14	HanXRQChr07_83362195	1103.0	-222.0
	M219T390		15	HanXRQChr08_113045255	1091.7	-195.1
	M219T390		16	HanXRQChr03_69009114	1091.6	-174.0
	M219T390		17	HanXRQChr08_51457324	1078.4	-146.4
	M219T390		18	HanXRQChr14_91713267	1064.1	-118.3
	M219T390		19	HanXRQChr06_8419460	1041.4	-86.1
	M219T405		1	HanXRQChr05_132882518	1220.9	-572.5
	M219T405		2	HanXRQChr09_193644124	1220.0	-547.6
	M219T630		1	HanXRQChr07_4099110	1180.2	-552.1
	M220T415		1	HanXRQChr09_60875885	1052.3	-488.1
	M221T153		1	HanXRQChr02_48839104	1228.4	-576.2
	M221T347		1	HanXRQChr13_138295086	122.1	-23.1
	M221T423		1	HanXRQChr04_122666217	783.4	-353.7
	M221T423		2	HanXRQChr01_144200248	772.7	-323.9
	M222T276		1	HanXRQChr16_155400628	1089.3	-506.7
	M223T303		1	HanXRQChr09_175804395	1059.9	-492.0
	M223T303		2	HanXRQChr13_77473251	1054.1	-464.6
	M223T333		1	HanXRQChr15_92851559	1190.5	-557.2
	M223T367		1	HanXRQChr03_10712982	1227.6	-575.8
	M223T367		2	HanXRQChr02_2717793	1173.8	-524.5
	M223T367		3	HanXRQChr09_155670753	1154.0	-490.8
	M224T552		1	HanXRQChr17_20323644	1265.3	-594.6
	M224T552		2	HanXRQChr04_170980275	1254.3	-564.7
	M225T510_1		1	HanXRQChr12_64887222	1064.7	-494.4
	M225T528_2		1	HanXRQChr03_167788615	957.7	-440.9
	M225T528_2		2	HanXRQChr06_50803271	937.7	-406.4
	M225T648		1	HanXRQChr03_167720625	1018.9	-471.5
	M227T334		1	HanXRQChr09_175637606	748.4	-336.2
	M227T334		2	HanXRQChr02_128511053	713.6	-294.4
	M227T334		3	HanXRQChr17_193104075	674.4	-251.0
	M227T334		4	HanXRQChr08_6257287	619.5	-200.3
	M227T334		5	HanXRQChr07_90265054	568.3	-151.8
	M227T334		6	HanXRQChr13_5931003	531.7	-110.8
	M227T334		7	HanXRQChr09_175405692	500.0	-72.6
	M227T334		8	HanXRQChr01_114776345	460.1	-30.4
	M227T339		1	HanXRQChr16_150170841	1155.7	-539.8
	M227T393		1	HanXRQChr09_175637606	824.4	-374.2
	M227T393		2	HanXRQChr02_128511053	794.1	-334.6
	M227T393		3	HanXRQChr17_193104075	755.7	-291.7
	M227T393		4	HanXRQChr08_6257287	706.1	-243.6
	M227T393		5	HanXRQChr09_177064601	648.3	-191.8
	M227T393		6	HanXRQChr09_193790567	590.8	-140.4
	M227T393		7	HanXRQChr09_175706323	559.8	-102.5
	M227T393		8	HanXRQChr07_49645678	507.0	-53.9
	M227T402		1	HanXRQChr07_86693370	986.2	-455.1
	M227T517		1	HanXRQChr04_17157411	1073.3	-498.6
	M227T517		2	HanXRQChr12_152030574	1069.4	-472.3
	M227T517		3	HanXRQChr14_119625007	1056.7	-442.2
	M227T517		4	HanXRQChr13_152410392	1055.4	-418.2
	M227T648		1	HanXRQChr03_167720625	953.8	-438.9
	M227T648		2	HanXRQChr14_96873054	952.4	-413.8
	M229T643		1	HanXRQChr00c0517_18254	1160.1	-542.0
	M229T643		2	HanXRQChr08_21347486	1151.8	-513.5
	M229T643		3	HanXRQChr04_35061468	1146.2	-486.9
	M230T299		1	HanXRQChr16_150216391	1050.3	-487.1
	M230T299		2	HanXRQChr16_142137504	1046.7	-460.9
	M230T299		3	HanXRQChr15_106696626	1041.8	-434.7
	M230T299		4	HanXRQChr16_149831562	1046.6	-413.9
	M230T299		5	HanXRQChr16_149823830	1028.8	-382.0
	M230T402		1	HanXRQChr16_150216391	1001.1	-462.5
	M230T402		2	HanXRQChr16_150180934	996.4	-435.8
	M230T609		1	HanXRQChr08_81159798	1244.5	-584.3
	M230T609		2	HanXRQChr02_128596755	1199.9	-537.5
	M230T609		3	HanXRQChr02_167328774	1177.9	-502.8
	M230T623		1	HanXRQChr00c0517_18254	1163.0	-543.5
	M230T623		2	HanXRQChr14_167715093	1143.8	-509.5
	M230T623		3	HanXRQChr08_21347486	1113.1	-470.4
	M230T623		4	HanXRQChr16_2447632	1086.6	-433.8
	M231T299		1	HanXRQChr16_150216391	964.3	-444.1
	M231T299		2	HanXRQChr09_48090818	954.1	-414.6
	M231T299		3	HanXRQChr16_149831562	940.2	-383.9
	M231T299		4	HanXRQChr16_149823830	892.3	-336.7
	M231T362		1	HanXRQChr16_150174462	985.7	-454.8
	M231T362		2	HanXRQChr16_150181561	985.4	-430.3
	M231T380		1	HanXRQChr11_127815161	1057.5	-490.7
	M231T496		1	HanXRQChr05_157581881	1246.0	-585.0
	M231T510		1	HanXRQChr12_65028327	1071.5	-497.8
	M231T510		2	HanXRQChr03_159359599	1070.8	-473.0
	M231T510		3	HanXRQChr14_97709219	1073.4	-450.5
	M231T510		4	HanXRQChr03_11652284	1064.7	-422.9
	M231T510		5	HanXRQChr07_6663358	1060.6	-397.9
	M231T527		1	HanXRQChr16_12908759	1230.1	-577.1
	M231T586		1	HanXRQChr02_159823569	1201.0	-562.5
	M231T586		2	HanXRQChr04_178354830	1190.7	-532.9
	M231T586		3	HanXRQChr02_100936443	1185.3	-506.4
	M231T604		1	HanXRQChr09_188396482	965.7	-444.8
	M231T604		2	HanXRQChr13_94560406	800.8	-338.0
	M231T604		3	HanXRQChr14_147094850	735.0	-281.3
	M231T604		4	HanXRQChr05_206897355	575.4	-178.3
	M231T604		5	HanXRQChr09_188406523	513.1	-124.2
	M231T604		6	HanXRQChr08_2500776	454.6	-72.3
	M231T604		7	HanXRQChr02_165187362	430.7	-37.9
	M231T604		8	HanXRQChr06_23869999	411.5	-6.1
	M231T665		1	HanXRQChr05_210094337	808.7	-366.4
	M231T665		2	HanXRQChr04_174792259	593.0	-234.1
	M231T668		1	HanXRQChr09_9317845	1027.1	-475.5
	M231T668		2	HanXRQChr14_34050065	928.3	-401.7
	M231T668		3	HanXRQChr13_140720532	815.3	-321.5
	M231T668		4	HanXRQChr15_37486307	765.8	-273.4
	M231T668		5	HanXRQChr14_150271019	730.1	-232.7
	M231T668		6	HanXRQChr13_73059091	699.5	-194.7
	M231T668		7	HanXRQChr12_154519438	669.3	-157.2
	M231T668		8	HanXRQChr13_180525106	663.6	-132.2
	M231T668		9	HanXRQChr04_173524139	639.0	-97.9
	M231T668		10	HanXRQChr05_20028781	634.7	-73.9
	M231T687		1	HanXRQChr10_144209609	1205.0	-564.5
	M231T687		2	HanXRQChr16_179218215	1143.3	-509.2
	M231T687		3	HanXRQChr01_102066594	1083.2	-455.4
	M231T687		4	HanXRQChr03_1705572	1034.5	-407.8
	M231T687		5	HanXRQChr13_180998428	998.7	-367.0
	M231T687		6	HanXRQChr01_115429579	972.3	-331.1
	M231T687		7	HanXRQChr10_164101155	943.1	-294.1
	M231T687		8	HanXRQChr10_73185522	917.6	-259.2
	M231T687		9	HanXRQChr14_158077130	897.6	-227.2
	M231T687		10	HanXRQChr06_16095443	892.0	-202.5
	M231T687		11	HanXRQChr03_157160473	878.7	-174.2
	M231T687		12	HanXRQChr08_120155689	878.5	-152.6
	M231T687		13	HanXRQChr08_93109696	827.5	-105.6
	M231T687		14	HanXRQChr08_111738957	819.6	-80.4
	M232T590		1	HanXRQChr10_230886764	1113.1	-518.5
	M232T639		1	HanXRQChr04_35203363	1207.8	-565.9
	M232T639		2	HanXRQChr00c0517_18254	1181.2	-528.2
	M232T639		3	HanXRQChr13_49441259	1162.9	-495.3
	M232T639		4	HanXRQChr03_60380975	1162.9	-472.0
	M232T639		5	HanXRQChr07_89007295	1163.5	-449.4
	M232T639		6	HanXRQChr13_60484111	1160.7	-425.3
	M232T639		7	HanXRQChr04_31918364	1162.6	-403.9
	M232T639		8	HanXRQChr13_190686396	1159.3	-380.1
	M232T639		9	HanXRQChr15_64167107	1156.5	-356.7
	M232T639		10	HanXRQChr09_188273431	1153.2	-333.1
	M233T253		1	HanXRQChr13_70693370	1144.2	-534.1
	M233T253		2	HanXRQChr07_78593457	1126.6	-500.9
	M233T253		3	HanXRQChr09_28054247	1106.9	-467.3
	M233T253		4	HanXRQChr04_174090465	1097.1	-439.1
	M233T253		5	HanXRQChr13_96726205	1100.7	-418.0
	M233T253		6	HanXRQChr12_93831946	1095.2	-392.6
	M233T253		7	HanXRQChr04_150802828	1094.9	-370.0
	M233T484		1	HanXRQChr10_163075825	1109.3	-516.7
	M233T525		1	HanXRQChr17_11408832	1042.0	-483.0
	M233T525		2	HanXRQChr09_204429387	1033.2	-454.2
	M233T525		3	HanXRQChr14_116312296	1017.1	-422.4
	M234T320		1	HanXRQChr15_7955515	1036.8	-480.4
	M234T320		2	HanXRQChr01_134010856	1035.7	-455.4
	M234T342		1	HanXRQChr16_149758079	991.1	-457.5
	M234T342		2	HanXRQChr16_150174462	960.4	-417.8
	M234T342		3	HanXRQChr16_150181561	948.0	-387.8
	M234T342		4	HanXRQChr07_84380120	946.7	-363.9
	M234T584		1	HanXRQChr14_8170046	1134.3	-529.1
	M234T584		2	HanXRQChr16_153962059	1127.4	-501.3
	M235T246		1	HanXRQChr15_152075595	967.4	-445.7
	M235T246		2	HanXRQChr12_43215804	966.0	-420.6
	M235T246		3	HanXRQChr02_131576189	954.2	-390.9
	M235T418		1	HanXRQChr01_87937203	1098.4	-511.2
	M235T520		1	HanXRQChr10_224195850	1070.2	-497.1
	M235T614		1	HanXRQChr09_157258995	1175.3	-549.6
	M235T614		2	HanXRQChr01_146264791	1139.7	-507.4
	M235T614		3	HanXRQChr02_130546222	1129.9	-478.8
	M235T618		1	HanXRQChr13_186454220	1162.7	-543.3
	M236T223		1	HanXRQChr08_145755067	1267.9	-596.0
	M237T332		1	HanXRQChr04_15844882	1200.5	-562.2
	M239T307		1	HanXRQChr13_119278193	1271.5	-597.8
	M239T307		2	HanXRQChr13_91374538	1265.0	-570.1
	M239T337		1	HanXRQChr13_118102702	1222.0	-573.0
	M239T337		2	HanXRQChr17_21243892	1197.4	-536.3
	M239T337		3	HanXRQChr02_160318300	1175.7	-501.7
	M239T337		4	HanXRQChr10_99530720	1172.6	-476.8
	M239T337		5	HanXRQChr15_127862590	1162.6	-448.9
	M239T337		6	HanXRQChr14_36507524	1160.0	-425.0
	M239T337		7	HanXRQChr05_205488676	1152.8	-399.0
	M240T597		1	HanXRQChr11_76791971	827.9	-376.0
	M241T303		1	HanXRQChr09_175869510	977.7	-450.9
	M241T303		2	HanXRQChr13_77473251	962.3	-418.7
	M241T303		3	HanXRQChr17_107740049	948.8	-388.2
	M241T303		4	HanXRQChr05_206820937	952.6	-366.9
	M241T303		5	HanXRQChr16_165276607	935.7	-335.5
	M241T303		6	HanXRQChr12_13610157	931.9	-310.9
	M241T568		1	HanXRQChr06_1049661	1204.6	-564.3
	M241T568		2	HanXRQChr15_57478788	1062.0	-468.6
	M241T568		3	HanXRQChr09_153804363	975.5	-401.6
	M241T568		4	HanXRQChr08_49755780	851.7	-316.4
	M241T568		5	HanXRQChr03_109697958	648.6	-191.9
	M241T611		1	HanXRQChr09_6025280	1153.8	-538.9
	M241T632		1	HanXRQChr16_103137827	1120.4	-522.2
	M242T342		1	HanXRQChr16_150187628	1047.7	-485.8
	M242T342		2	HanXRQChr16_149831562	1023.7	-449.4
	M242T342		3	HanXRQChr09_113232068	1020.7	-424.2
	M242T342		4	HanXRQChr16_149758079	1016.8	-398.9
	M242T400		1	HanXRQChr10_31167181	1100.7	-512.4
	M242T618		1	HanXRQChr12_66840756	971.4	-447.7
	M243T272		1	HanXRQChr16_150216391	994.8	-459.4
	M243T272		2	HanXRQChr02_51409147	986.9	-431.0
	M243T436		1	HanXRQChr03_126831750	933.9	-428.9
	M243T528_2		1	HanXRQChr03_159359599	941.4	-432.7
	M243T528_2		2	HanXRQChr03_167720625	867.6	-371.4
	M244T327_2		1	HanXRQChr02_78895797	1188.4	-556.2
	M244T510		1	HanXRQChr12_66840756	995.2	-459.6
	M244T510		2	HanXRQChr14_128527109	978.3	-426.7
	M244T510		3	HanXRQChr01_88372435	975.1	-401.4
	M244T510		4	HanXRQChr03_10713382	965.5	-373.3
	M245T218		1	HanXRQChr15_93781618	1074.5	-499.2
	M245T218		2	HanXRQChr06_22528522	1062.6	-468.8
	M245T218		3	HanXRQChr05_217660157	1062.3	-445.0
	M245T489		1	HanXRQChr15_93781618	1072.2	-498.1
	M245T489		2	HanXRQChr05_183914457	1040.6	-457.9
	M245T489		3	HanXRQChr06_14009746	1036.7	-432.2
	M245T515		1	HanXRQChr14_119625007	1070.5	-497.2
	M245T515		2	HanXRQChr04_17157411	1057.4	-466.3
	M245T515		3	HanXRQChr13_145678099	1057.8	-442.7
	M245T515		4	HanXRQChr01_65737802	1049.2	-415.1
	M245T641		1	HanXRQChr17_68132974	1232.3	-578.2
	M245T641		2	HanXRQChr13_196089192	1208.2	-541.7
	M245T641		3	HanXRQChr02_175558586	1192.0	-509.8
	M245T641		4	HanXRQChr05_206950945	1185.7	-483.4
	M245T641		5	HanXRQChr00c0517_18254	1172.3	-453.8
	M245T641		6	HanXRQChr03_147841261	1171.2	-430.6
	M245T641		7	HanXRQChr03_10712982	1163.7	-404.5
	M245T641		8	HanXRQChr02_57677601	1155.1	-377.9
	M245T641		9	HanXRQChr11_33570351	1153.8	-355.3
	M245T641		10	HanXRQChr02_135560162	1152.7	-332.9
	M246T608		1	HanXRQChr12_159566382	1183.2	-553.6
	M246T608		2	HanXRQChr12_32804910	1177.2	-526.2
	M246T608		3	HanXRQChr05_153894185	1167.8	-497.7
	M246T608		4	HanXRQChr07_46081537	1159.8	-470.5
	M247T334		1	HanXRQChr16_150030321	974.9	-449.5
	M247T334		2	HanXRQChr16_149831562	965.2	-420.2
	M247T334		3	HanXRQChr16_149785592	945.6	-386.6
	M247T334		4	HanXRQChr16_150187641	937.2	-359.1
	M247T458		1	HanXRQChr05_142681034	1141.7	-532.9
	M247T458		2	HanXRQChr03_161120392	1097.2	-486.2
	M247T458		3	HanXRQChr02_168789331	1079.4	-453.5
	M247T520		1	HanXRQChr04_152172328	1013.3	-468.6
	M247T571		1	HanXRQChr05_18787435	1131.1	-527.6
	M249T241		1	HanXRQChr15_155921663	920.8	-422.4
	M249T241		2	HanXRQChr06_36505740	920.3	-397.7
	M249T273		1	HanXRQChr16_149758079	1042.7	-483.4
	M249T273		2	HanXRQChr16_150174462	1042.3	-458.7
	M249T611		1	HanXRQChr09_6025280	1171.0	-547.5
	M249T668		1	HanXRQChr13_79782006	1136.5	-530.3
	M249T668		2	HanXRQChr15_36036096	1101.8	-488.5
	M250T293		1	HanXRQChr14_8170046	1006.4	-465.2
	M250T293		2	HanXRQChr15_105943302	972.1	-423.6
	M250T293		3	HanXRQChr16_4073468	944.1	-385.9
	M250T293		4	HanXRQChr16_172832947	915.7	-348.4
	M250T293		5	HanXRQChr14_129580273	901.4	-318.3
	M250T388		1	HanXRQChr17_195568687	1049.5	-486.7
	M250T618		1	HanXRQChr12_64993033	1050.8	-487.4
	M251T422		1	HanXRQChr09_188273431	1082.5	-503.3
	M251T516		1	HanXRQChr01_152381645	1103.3	-513.7
	M252T584		1	HanXRQChr14_8170046	1095.1	-509.6
	M253T152		1	HanXRQChr10_193712921	1143.8	-533.9
	M253T269		1	HanXRQChr08_26339381	1194.4	-559.2
	M253T458		1	HanXRQChr15_131084633	938.3	-431.1
	M253T652		1	HanXRQChr09_166482827	1177.3	-550.7
	M254T126		1	HanXRQChr08_727103	909.4	-416.7
	M254T126		2	HanXRQChr02_48788340	902.3	-388.7
	M256T383		1	HanXRQChr09_175637606	966.0	-445.0
	M256T383		2	HanXRQChr04_156506846	938.6	-406.9
	M256T517		1	HanXRQChr04_160873375	969.2	-446.6
	M256T517		2	HanXRQChr09_53564269	927.2	-401.2
	M257T444		1	HanXRQChr15_106005213	898.7	-411.3
	M257T468		1	HanXRQChr15_146341624	1197.3	-560.7
	M257T468		2	HanXRQChr06_5988342	1176.2	-525.7
	M257T468		3	HanXRQChr08_2257202	1159.8	-493.7
	M257T468		4	HanXRQChr16_170004763	1140.0	-460.5
	M257T468		5	HanXRQChr05_32032117	1129.3	-432.3
	M257T468		6	HanXRQChr10_14201461	1126.1	-408.1
	M257T468		7	HanXRQChr14_171723363	1122.0	-383.6
	M257T468		8	HanXRQChr04_155710870	1111.3	-356.0
	M257T468		9	HanXRQChr07_10960092	1106.5	-331.7
	M257T468		10	HanXRQChr09_208053881	1098.8	-306.0
	M257T468		11	HanXRQChr01_136245727	1089.1	-279.4
	M257T536		1	HanXRQChr04_160875336	981.9	-452.9
	M257T536		2	HanXRQChr16_102579555	923.4	-399.3
	M257T536		3	HanXRQChr02_158707004	907.2	-367.4
	M257T536		4	HanXRQChr10_230886764	889.4	-335.3
	M257T536		5	HanXRQChr08_8664829	874.1	-304.7
	M257T536		6	HanXRQChr06_40984599	874.4	-282.2
	M257T536		7	HanXRQChr17_202532962	871.5	-258.3
	M257T647		1	HanXRQChr12_164598235	1243.1	-583.5
	M257T649		1	HanXRQChr04_160875336	1017.5	-470.7
	M257T649		2	HanXRQChr04_177167586	958.4	-416.8
	M257T649		3	HanXRQChr02_16626445	941.5	-384.6
	M257T649		4	HanXRQChr16_168518687	916.8	-348.9
	M257T649		5	HanXRQChr04_159942518	886.1	-310.7
	M257T649		6	HanXRQChr02_176320722	881.0	-285.5
	M257T649		7	HanXRQChr16_13507187	862.6	-253.9
	M257T649		8	HanXRQChr10_231288781	858.3	-229.5
	M257T649		9	HanXRQChr16_17085081	852.5	-204.6
	M257T649		10	HanXRQChr06_41205897	853.7	-183.4
	M257T649		11	HanXRQChr14_155549869	851.3	-160.5
	M258T366		1	HanXRQChr09_175637606	1133.0	-528.5
	M259T145		1	HanXRQChr08_26244344	1058.4	-491.2
	M259T145		2	HanXRQChr12_42254032	1058.3	-466.7
	M259T228		1	HanXRQChr15_7990025	1098.3	-511.1
	M259T300		1	HanXRQChr01_119417691	1197.6	-560.8
	M260T590		1	HanXRQChr12_164598235	1189.9	-557.0
	M261T302		1	HanXRQChr01_145985216	1241.6	-582.8
	M261T303		1	HanXRQChr17_27283875	1178.7	-551.3
	M261T627		1	HanXRQChr13_66518173	1206.3	-565.1
	M261T677		1	HanXRQChr11_76791971	1205.9	-565.0
	M261T677		2	HanXRQChr01_138328044	1178.2	-526.7
	M261T677		3	HanXRQChr07_84958344	1165.1	-496.4
	M262T251		1	HanXRQChr09_6944776	1005.3	-464.6
	M262T642		1	HanXRQChr17_68644792	1189.6	-556.8
	M262T642		2	HanXRQChr07_516967	1113.9	-494.5
	M262T642		3	HanXRQChr00c0517_18254	1090.6	-459.1
	M262T642		4	HanXRQChr16_3855772	1060.4	-420.7
	M262T642		5	HanXRQChr15_12872212	1046.0	-390.6
	M262T642		6	HanXRQChr08_21347486	1022.7	-356.3
	M262T642		7	HanXRQChr05_205395407	996.5	-320.8
	M262T642		8	HanXRQChr16_130980533	968.2	-284.5
	M262T642		9	HanXRQChr15_57680160	944.7	-250.8
	M262T642		10	HanXRQChr02_98020702	927.0	-220.1
	M262T642		11	HanXRQChr03_32787303	905.8	-187.8
	M262T642		12	HanXRQChr03_10712982	878.9	-152.7
	M262T642		13	HanXRQChr03_137700926	864.9	-124.3
	M262T642		14	HanXRQChr06_6002449	854.7	-97.9
	M263T127		1	HanXRQChr02_24930182	1113.6	-518.8
	M263T489		1	HanXRQChr10_25067149	1069.3	-496.7
	M263T489		2	HanXRQChr14_24943247	1044.3	-459.7
	M263T489		3	HanXRQChr15_93781618	1033.3	-430.5
	M263T489		4	HanXRQChr05_183914457	1032.3	-406.7
	M263T534		1	HanXRQChr04_8400634	908.0	-416.0
	M263T663		1	HanXRQChr16_153962059	1203.8	-563.9
	M264T623		1	HanXRQChr14_167714632	1191.1	-557.6
	M265T439		1	HanXRQChr01_133072038	1182.9	-553.5
	M265T457		1	HanXRQChr02_94920619	1212.1	-568.0
	M265T457		2	HanXRQChr17_3255966	1210.4	-542.8
	M265T528		1	HanXRQChr03_167720625	875.3	-399.7
	M265T528		2	HanXRQChr06_50803271	834.1	-354.6
	M265T681		1	HanXRQChr16_153880816	1074.0	-499.0
	M265T681		2	HanXRQChr14_8170046	1063.0	-469.1
	M266T572		1	HanXRQChr16_150216391	1155.9	-540.0
	M266T572		2	HanXRQChr16_101682872	1151.1	-513.1
	M266T572		3	HanXRQChr09_10756950	1140.2	-483.9
	M266T572		4	HanXRQChr14_164888167	1124.4	-452.7
	M266T572		5	HanXRQChr02_168788423	1115.4	-425.3
	M266T572		6	HanXRQChr16_149831562	1092.5	-391.2
	M266T632		1	HanXRQChr15_59146170	1189.9	-556.9
	M266T632		2	HanXRQChr13_156315630	1163.9	-519.5
	M266T632		3	HanXRQChr14_167107215	1118.2	-472.9
	M266T632		4	HanXRQChr14_70124329	1056.2	-418.6
	M266T632		5	HanXRQChr06_5986086	1018.2	-376.7
	M266T632		6	HanXRQChr14_147094850	981.3	-335.6
	M266T632		7	HanXRQChr08_21347486	918.4	-281.8
	M266T632		8	HanXRQChr16_165344187	862.7	-231.7
	M266T632		9	HanXRQChr17_2308506	847.9	-202.3
	M266T632		10	HanXRQChr15_39502189	828.1	-170.6
	M266T632		11	HanXRQChr14_163794473	814.7	-142.2
	M266T632		12	HanXRQChr09_7454215	792.3	-109.4
	M266T632		13	HanXRQChr05_131038381	781.9	-82.8
	M266T632		14	HanXRQChr07_91349683	771.0	-56.0
	M266T632		15	HanXRQChr05_187976211	766.7	-32.7
	M266T632		16	HanXRQChr06_36496096	756.7	-6.6
	M267T553		1	HanXRQChr10_219186506	1012.4	-468.2
	M269T253		1	HanXRQChr13_70693370	1087.1	-505.5
	M269T253		2	HanXRQChr13_96726205	1071.8	-473.5
	M269T253		3	HanXRQChr09_12634721	1061.7	-444.7
	M271T467		1	HanXRQChr04_160875336	953.8	-438.9
	M271T467		2	HanXRQChr03_142273457	906.7	-390.9
	M271T522		1	HanXRQChr10_191196297	1206.3	-565.2
	M271T522		2	HanXRQChr14_6238661	1190.8	-533.0
	M271T522		3	HanXRQChr02_27039910	1179.4	-503.5
	M271T528		1	HanXRQChr03_167788615	1074.8	-499.4
	M272T271		1	HanXRQChr15_7884542	993.9	-458.9
	M272T271		2	HanXRQChr16_160772945	973.5	-424.3
	M272T354		1	HanXRQChr13_178007253	1097.8	-510.9
	M272T486		1	HanXRQChr01_106892384	1042.6	-483.3
	M272T486		2	HanXRQChr01_91991277	1037.1	-456.1
	M272T486		3	HanXRQChr08_111738957	1024.9	-426.3
	M272T486		4	HanXRQChr14_169328638	1003.6	-392.3
	M272T486		5	HanXRQChr10_145909279	995.8	-365.5
	M272T486		6	HanXRQChr13_99391409	992.2	-341.1
	M273T242		1	HanXRQChr15_155921663	997.0	-460.5
	M273T242		2	HanXRQChr15_127027351	991.6	-433.4
	M273T341		1	HanXRQChr16_150216391	1017.7	-470.8
	M273T341		2	HanXRQChr16_147668465	992.7	-433.9
	M273T440		1	HanXRQChr01_121927051	903.4	-413.7
	M273T440		2	HanXRQChr01_112288300	890.7	-382.9
	M273T440		3	HanXRQChr08_118982442	881.4	-354.5
	M273T477		1	HanXRQChr01_133072445	1093.6	-508.8
	M273T477		2	HanXRQChr05_207344461	1077.5	-476.3
	M273T477		3	HanXRQChr04_160905810	1048.2	-437.9
	M273T477		4	HanXRQChr01_127861836	1035.1	-408.1
	M273T477		5	HanXRQChr05_174016494	1021.1	-378.2
	M273T477		6	HanXRQChr01_136175338	1013.7	-351.8
	M273T520		1	HanXRQChr10_224195850	975.1	-449.6
	M273T520		2	HanXRQChr05_13292200	968.0	-421.5
	M273T635_2		1	HanXRQChr03_161177262	1269.7	-596.9
	M273T635_2		2	HanXRQChr02_37552586	1224.2	-549.7
	M273T635_2		3	HanXRQChr16_5403237	1160.4	-494.0
	M273T635_2		4	HanXRQChr17_206076167	1151.3	-466.2
	M273T635_2		5	HanXRQChr13_104055794	1144.9	-440.0
	M273T635_2		6	HanXRQChr16_79455468	1135.9	-412.9
	M273T635_2		7	HanXRQChr01_11406097	1080.3	-362.7
	M273T635_2		8	HanXRQChr09_12634721	1043.1	-321.9
	M273T635_2		9	HanXRQChr09_6947673	1035.6	-296.2
	M273T635_2		10	HanXRQChr13_72182441	1012.0	-262.5
	M273T635_2		11	HanXRQChr12_163656172	1000.0	-234.9
	M274T109		1	HanXRQChr09_66082071	1149.4	-536.7
	M274T139		1	HanXRQChr05_205608312	1201.3	-562.7
	M274T176		1	HanXRQChr17_205717278	1074.9	-499.5
	M276T110		1	HanXRQChr16_12599671	1207.5	-565.8
	M276T110		2	HanXRQChr13_36175159	1177.0	-526.1
	M276T110		3	HanXRQChr14_156489681	1159.0	-493.3
	M276T110		4	HanXRQChr17_157482495	1150.5	-465.8
	M276T110		5	HanXRQChr16_12569818	1140.2	-437.7
	M276T110		6	HanXRQChr06_16893660	1135.1	-412.5
	M276T110		7	HanXRQChr07_101618161	1126.9	-386.0
	M276T110		8	HanXRQChr14_97890270	1125.0	-362.9
	M276T289		1	HanXRQChr04_112376106	1021.0	-472.5
	M277T403		1	HanXRQChr16_150216391	1037.6	-480.8
	M277T403		2	HanXRQChr04_14945208	1030.4	-452.8
	M277T403		3	HanXRQChr01_102164402	1015.2	-421.4
	M277T403		4	HanXRQChr02_51409147	989.5	-385.3
	M277T403		5	HanXRQChr09_48113997	985.5	-360.4
	M277T403		6	HanXRQChr16_151013163	972.1	-331.0
	M277T497		1	HanXRQChr09_9950405	1043.3	-483.7
	M277T497		2	HanXRQChr12_157215288	1037.8	-456.5
	M278T674		1	HanXRQChr02_28467355	829.4	-376.7
	M279T509		1	HanXRQChr17_169452112	1201.6	-562.8
	M279T509		2	HanXRQChr13_36175159	1201.6	-538.4
	M279T661		1	HanXRQChr04_127618405	898.4	-411.2
	M279T661		2	HanXRQChr11_19739919	894.1	-384.6
	M281T515		1	HanXRQChr01_65738682	1048.4	-486.2
	M281T515		2	HanXRQChr13_178650080	1038.7	-456.9
	M281T515		3	HanXRQChr13_120383118	1032.0	-429.8
	M281T617		1	HanXRQChr11_158577553	1010.3	-467.2
	M281T617		2	HanXRQChr12_66840756	992.2	-433.7
	M281T617		3	HanXRQChr12_13472273	987.7	-407.7
	M283T578		1	HanXRQChr16_90876945	912.5	-418.3
	M283T680		1	HanXRQChr02_2717793	1003.7	-463.8
	M283T680		2	HanXRQChr03_129670152	1006.6	-440.9
	M283T680		3	HanXRQChr04_8400634	1007.7	-417.7
	M283T680		4	HanXRQChr03_167830553	1001.1	-391.1
	M283T684		1	HanXRQChr07_91383905	1177.4	-550.7
	M284T274		1	HanXRQChr16_150216391	1077.1	-500.6
	M284T274		2	HanXRQChr16_151243549	1069.6	-472.4
	M284T274		3	HanXRQChr04_174878188	1065.1	-446.4
	M284T274		4	HanXRQChr03_122218852	1059.6	-420.4
	M285T524		1	HanXRQChr04_160875336	857.8	-390.9
	M285T609		1	HanXRQChr13_180123910	1218.9	-571.5
	M285T648		1	HanXRQChr03_167720625	932.6	-428.3
	M285T648		2	HanXRQChr14_96873054	926.2	-400.7
	M285T685		1	HanXRQChr03_167788615	998.9	-461.5
	M285T685		2	HanXRQChr06_50803271	955.0	-415.1
	M286T107		1	HanXRQChr07_91482073	998.4	-461.2
	M286T107		2	HanXRQChr02_8844242	936.7	-405.9
	M286T209		1	HanXRQChr14_172020180	1184.5	-554.3
	M286T538		1	HanXRQChr13_90371979	1175.3	-549.7
	M286T608		1	HanXRQChr09_5986972	896.5	-410.2
	M286T608		2	HanXRQChr09_6053070	856.3	-365.7
	M286T608		3	HanXRQChr08_36581406	837.3	-332.5
	M286T608		4	HanXRQChr08_10953214	823.0	-302.0
	M287T457		1	HanXRQChr01_125319768	1207.4	-565.7
	M287T518		1	HanXRQChr13_126834508	1107.5	-515.7
	M287T536		1	HanXRQChr02_129680737	1035.9	-480.0
	M287T536		2	HanXRQChr04_153930017	1024.6	-449.9
	M287T536		3	HanXRQChr05_124324951	1016.0	-421.8
	M287T536		4	HanXRQChr04_160873375	1008.5	-394.8
	M287T548		1	HanXRQChr01_115705310	1051.9	-488.0
	M287T666		1	HanXRQChr08_2471799	744.8	-334.4
	M287T666		2	HanXRQChr08_2396327	577.0	-226.1
	M287T666		3	HanXRQChr09_181275281	531.7	-179.6
	M287T666		4	HanXRQChr16_7836938	525.9	-153.5
	M287T666		5	HanXRQChr01_66546142	516.3	-125.8
	M287T666		6	HanXRQChr08_113989822	499.7	-94.8
	M287T666		7	HanXRQChr08_2340955	481.4	-63.3
	M287T666		8	HanXRQChr13_141333125	463.7	-32.2
	M287T666		9	HanXRQChr06_70649042	453.2	-5.0
	M288T652		1	HanXRQChr04_160873375	1049.5	-486.8
	M288T652		2	HanXRQChr03_12595174	1043.5	-459.3
	M289T370		1	HanXRQChr14_157192736	966.3	-445.1
	M289T370		2	HanXRQChr15_5262184	959.2	-417.2
	M289T370		3	HanXRQChr15_121411777	949.0	-388.3
	M289T399		1	HanXRQChr16_180874894	931.5	-427.7
	M289T399		2	HanXRQChr16_180341860	896.0	-385.6
	M289T399		3	HanXRQChr10_73185522	877.0	-352.3
	M289T399		4	HanXRQChr02_167890300	864.8	-323.0
	M289T399		5	HanXRQChr13_45099374	844.6	-289.9
	M289T399		6	HanXRQChr14_171082893	827.5	-258.7
	M289T399		7	HanXRQChr10_16081896	827.1	-236.1
	M289T399		8	HanXRQChr10_197522980	825.7	-213.3
	M289T413		1	HanXRQChr08_869270	925.8	-424.9
	M289T418		1	HanXRQChr14_157192736	1113.6	-518.8
	M289T454		1	HanXRQChr16_180941944	871.3	-397.7
	M289T454		2	HanXRQChr13_90262571	836.8	-356.0
	M289T454		3	HanXRQChr14_120637175	820.6	-324.1
	M289T454		4	HanXRQChr10_164109471	813.1	-297.1
	M289T454		5	HanXRQChr15_69187327	802.1	-268.6
	M289T534		1	HanXRQChr03_139760112	991.9	-457.9
	M289T534		2	HanXRQChr08_590823	935.6	-405.4
	M289T534		3	HanXRQChr02_54827385	911.3	-369.5
	M289T534		4	HanXRQChr16_75729589	902.3	-341.7
	M289T627		1	HanXRQChr04_161824495	1066.4	-495.2
	M289T627		2	HanXRQChr03_134945944	1053.2	-464.2
	M289T627		3	HanXRQChr05_128162363	1050.6	-439.1
	M290T363		1	HanXRQChr16_153954079	1119.1	-521.6
	M290T520		1	HanXRQChr10_224195850	1074.1	-499.0
	M290T538		1	HanXRQChr16_153962059	1134.3	-529.2
	M290T538		2	HanXRQChr05_214315940	1128.2	-501.7
	M290T641		1	HanXRQChr17_68132974	1215.4	-569.7
	M291T152		1	HanXRQChr17_6148899	1161.1	-542.6
	M291T275		1	HanXRQChr08_1676669	1227.6	-575.8
	M291T323		1	HanXRQChr03_157646674	1214.3	-569.2
	M291T323		2	HanXRQChr09_175594421	1171.3	-523.2
	M291T323		3	HanXRQChr14_11291567	1164.3	-496.0
	M291T390		1	HanXRQChr08_2048875	983.7	-453.9
	M291T484		1	HanXRQChr16_164068862	956.8	-440.4
	M291T484		2	HanXRQChr07_101429920	954.2	-414.7
	M291T508		1	HanXRQChr08_50289850	961.6	-442.8
	M291T572		1	HanXRQChr09_36476846	946.8	-435.4
	M292T109		1	HanXRQChr09_66082071	1167.7	-545.8
	M292T290		1	HanXRQChr02_67953183	1038.4	-481.2
	M292T290		2	HanXRQChr16_153883234	1032.9	-454.0
	M292T290		3	HanXRQChr04_15844882	1029.0	-428.3
	M292T290		4	HanXRQChr10_228320958	1021.4	-401.2
	M292T326		1	HanXRQChr14_8170046	1081.2	-502.6
	M292T326		2	HanXRQChr16_153962059	1061.4	-468.2
	M292T584		1	HanXRQChr14_8170046	1106.5	-515.3
	M292T584		2	HanXRQChr16_153962059	1102.3	-488.7
	M293T433		1	HanXRQChr06_36505740	991.3	-457.6
	M293T433		2	HanXRQChr16_155866660	990.1	-432.6
	M293T508		1	HanXRQChr13_122182497	1064.9	-494.4
	M293T508		2	HanXRQChr04_1951447	1061.0	-468.1
	M294T138		1	HanXRQChr00c0025_35206	1292.7	-608.3
	M294T138		2	HanXRQChr15_55149487	1302.2	-588.7
	M294T138		3	HanXRQChr13_20782263	1308.2	-567.9
	M294T138		4	HanXRQChr06_16982033	1308.5	-544.8
	M294T138		5	HanXRQChr04_144161317	1305.4	-520.3
	M294T138		6	HanXRQChr05_205395407	1300.1	-495.1
	M294T138		7	HanXRQChr07_102675579	1288.2	-466.7
	M294T138		8	HanXRQChr13_184665924	1268.6	-434.7
	M294T138		9	HanXRQChr07_90211864	1248.5	-402.7
	M294T138		10	HanXRQChr07_90208932	1204.9	-359.0
	M294T138		11	HanXRQChr04_81134817	1152.6	-311.1
	M294T138		12	HanXRQChr12_145626686	1101.7	-264.2
	M294T138		13	HanXRQChr10_225495669	1071.7	-227.7
	M294T138		14	HanXRQChr08_50132043	1059.3	-200.2
	M294T632		1	HanXRQChr15_59146170	1211.0	-567.5
	M294T632		2	HanXRQChr14_81042124	1179.9	-527.5
	M294T632		3	HanXRQChr14_167970401	1157.6	-492.6
	M294T632		4	HanXRQChr13_156315630	1117.7	-449.4
	M294T632		5	HanXRQChr13_48981583	1069.1	-402.2
	M294T632		6	HanXRQChr15_39641360	1052.3	-371.2
	M294T632		7	HanXRQChr05_131038381	1043.6	-344.4
	M294T632		8	HanXRQChr15_39989564	1031.9	-316.4
	M294T632		9	HanXRQChr08_21347486	1024.3	-290.6
	M294T632		10	HanXRQChr17_197774896	1002.6	-257.9
	M294T632		11	HanXRQChr05_187976211	996.2	-233.0
	M294T632		12	HanXRQChr16_165344187	980.5	-203.6
	M295T144		1	HanXRQChr15_122823917	1083.9	-503.9
	M295T235		1	HanXRQChr15_152075595	925.7	-424.8
	M295T254		1	HanXRQChr15_155921663	1031.9	-477.9
	M295T369		1	HanXRQChr13_93332507	1017.2	-470.6
	M295T369		2	HanXRQChr13_174837551	1003.1	-439.1
	M296T263		1	HanXRQChr09_204638088	1110.4	-517.2
	M297T242		1	HanXRQChr17_59627622	924.1	-424.1
	M297T286		1	HanXRQChr02_49708741	1076.4	-500.2
	M299T342		1	HanXRQChr16_149758079	1069.6	-496.8
	M299T467		1	HanXRQChr14_147027175	980.3	-452.1
	M299T467		2	HanXRQChr16_142137504	841.7	-358.4
	M299T467		3	HanXRQChr01_101948426	824.7	-326.2
	M299T467		4	HanXRQChr05_206883929	809.9	-295.5
	M299T467		5	HanXRQChr16_150216391	797.1	-266.2
	M299T467		6	HanXRQChr06_23869999	796.5	-243.2
	M299T467		7	HanXRQChr14_169328638	790.9	-218.0
	M299T467		8	HanXRQChr12_12800760	781.8	-191.3
	M299T603		1	HanXRQChr15_29753884	1080.6	-502.3
	M299T603		2	HanXRQChr05_142680845	1021.5	-448.3
	M299T603		3	HanXRQChr03_161120392	954.2	-390.9
	M299T603		4	HanXRQChr06_36505740	897.8	-339.4
	M299T603		5	HanXRQChr11_19739919	876.7	-306.0
	M299T603		6	HanXRQChr04_161824495	867.9	-278.9
	M299T603		7	HanXRQChr09_43793889	865.1	-255.1
	M299T628		1	HanXRQChr08_772608	1075.0	-499.5
	M300T486		1	HanXRQChr06_63865923	1051.7	-487.8
	M300T486		2	HanXRQChr08_111738957	1035.3	-455.2
	M301T380		1	HanXRQChr12_117240815	933.0	-428.5
	M301T380		2	HanXRQChr16_184420506	896.7	-385.9
	M301T380		3	HanXRQChr02_176339599	843.3	-335.5
	M301T380		4	HanXRQChr13_25013285	823.2	-302.2
	M301T380		5	HanXRQChr16_124475060	804.3	-269.8
	M301T380		6	HanXRQChr05_208708678	790.3	-240.1
	M301T380		7	HanXRQChr14_168659790	767.3	-206.2
	M301T380		8	HanXRQChr01_80684021	754.3	-177.5
	M301T380		9	HanXRQChr08_30201484	754.2	-155.5
	M301T380		10	HanXRQChr01_105857102	751.0	-132.1
	M301T440		1	HanXRQChr01_121927051	844.9	-384.4
	M301T440		2	HanXRQChr01_112288300	822.9	-349.0
	M301T440		3	HanXRQChr08_118982442	820.2	-323.9
	M301T474		1	HanXRQChr13_131977622	963.4	-443.7
	M301T474		2	HanXRQChr14_169572162	927.6	-401.4
	M301T474		3	HanXRQChr03_142273457	878.3	-353.0
	M301T474		4	HanXRQChr14_36314055	876.9	-329.0
	M301T474		5	HanXRQChr00c0494_16177	875.3	-305.3
	M301T474		6	HanXRQChr14_167438964	868.2	-279.1
	M301T474		7	HanXRQChr11_25085349	858.8	-252.0
	M301T474		8	HanXRQChr16_141083875	856.4	-228.6
	M301T474		9	HanXRQChr16_4111445	854.8	-205.8
	M301T474		10	HanXRQChr10_244877232	854.8	-184.0
	M301T474		11	HanXRQChr17_61978779	854.8	-162.3
	M301T528		1	HanXRQChr06_50803271	947.5	-435.8
	M301T528		2	HanXRQChr03_167788615	869.6	-372.4
	M301T612		1	HanXRQChr09_6053070	1075.3	-499.7
	M301T612		2	HanXRQChr04_161854790	1017.4	-446.3
	M301T612		3	HanXRQChr09_6030510	995.4	-411.5
	M301T612		4	HanXRQChr09_149570698	984.3	-382.7
	M301T612		5	HanXRQChr17_157482495	976.0	-355.6
	M301T612		6	HanXRQChr04_14949929	976.7	-333.3
	M301T612		7	HanXRQChr06_7803861	973.6	-309.4
	M301T612		8	HanXRQChr12_16640147	965.0	-282.9
	M301T612		9	HanXRQChr05_10582456	958.9	-257.9
	M301T612		10	HanXRQChr05_44839583	944.8	-229.0
	M301T612		11	HanXRQChr09_5209990	916.3	-193.0
	M301T612		12	HanXRQChr03_157686536	898.4	-162.5
	M301T612		13	HanXRQChr06_29062812	893.3	-138.5
	M301T612		14	HanXRQChr05_205395407	878.2	-109.6
	M301T612		15	HanXRQChr05_139764410	861.4	-80.0
	M301T612		16	HanXRQChr05_61320675	848.5	-52.4
	M301T612		17	HanXRQChr09_7374618	838.0	-26.1
	M301T684		1	HanXRQChr04_160873375	1082.4	-503.2
	M302T548		1	HanXRQChr09_6030510	875.8	-399.9
	M303T236		1	HanXRQChr16_113699638	1039.6	-481.8
	M303T236		2	HanXRQChr17_192827541	1026.7	-450.9
	M303T256		1	HanXRQChr16_176921387	1242.8	-583.4
	M303T262		1	HanXRQChr08_49043561	1266.2	-595.1
	M303T359		1	HanXRQChr09_13495611	1179.9	-551.9
	M303T391		1	HanXRQChr10_7344772	1049.9	-487.0
	M303T440		1	HanXRQChr08_118982481	803.1	-363.5
	M303T440		2	HanXRQChr01_121927051	794.1	-334.6
	M303T505		1	HanXRQChr08_8443908	860.6	-392.3
	M303T505		2	HanXRQChr10_241932585	727.5	-301.3
	M303T505		3	HanXRQChr15_131084633	577.1	-202.4
	M303T505		4	HanXRQChr17_212533769	414.7	-97.9
	M303T505		5	HanXRQChr08_103473	328.7	-32.0
	M303T586		1	HanXRQChr11_29717053	1111.3	-517.6
	M303T586		2	HanXRQChr17_224647	1063.8	-469.5
	M303T609		1	HanXRQChr09_6030510	889.6	-406.8
	M303T609		2	HanXRQChr09_2972620	764.4	-319.8
	M303T609		3	HanXRQChr08_35371958	753.8	-290.7
	M303T648		1	HanXRQChr03_167720625	954.9	-439.5
	M303T648		2	HanXRQChr14_96873054	945.3	-410.2
	M303T671		1	HanXRQChr11_76791971	1227.3	-575.7
	M303T671		2	HanXRQChr01_138328044	1212.5	-543.8
	M303T671		3	HanXRQChr04_65214372	1192.1	-509.9
	M303T671		4	HanXRQChr06_14795805	1184.4	-482.8
	M303T685_1		1	HanXRQChr04_161824495	1086.4	-505.2
	M303T685_1		2	HanXRQChr05_46178650	1085.6	-480.4
	M303T685_1		3	HanXRQChr05_211992176	1082.6	-455.1
	M304T448		1	HanXRQChr05_210180140	943.7	-433.8
	M304T685_2		1	HanXRQChr03_167720625	1026.7	-475.4
	M305T289		1	HanXRQChr06_40902976	1047.2	-485.6
	M305T289		2	HanXRQChr13_87780040	1042.7	-458.9
	M305T666		1	HanXRQChr03_159359599	1003.9	-463.9
	M307T251		1	HanXRQChr06_8312303	1100.0	-512.0
	M307T374		1	HanXRQChr02_133228149	803.7	-363.8
	M307T374		2	HanXRQChr10_245064606	728.7	-301.9
	M307T374		3	HanXRQChr16_13998576	713.9	-270.8
	M307T374		4	HanXRQChr07_77268061	696.0	-238.5
	M307T374		5	HanXRQChr10_239420028	677.7	-206.5
	M307T374		6	HanXRQChr08_35103145	666.0	-178.0
	M307T374		7	HanXRQChr05_206998800	651.2	-148.2
	M307T374		8	HanXRQChr03_3397893	638.3	-119.6
	M307T374		9	HanXRQChr12_138531757	630.2	-93.5
	M307T374		10	HanXRQChr13_178658345	630.2	-71.6
	M307T442		1	HanXRQChr10_218249563	1183.2	-553.6
	M307T442		2	HanXRQChr17_73633308	1172.3	-523.7
	M307T486		1	HanXRQChr07_100603809	941.9	-433.0
	M308T227		1	HanXRQChr01_128158037	1194.0	-559.0
	M308T227		2	HanXRQChr07_91572157	1191.2	-533.2
	M308T227		3	HanXRQChr13_180110099	1186.0	-506.8
	M308T227		4	HanXRQChr07_91412755	1183.2	-482.1
	M309T242		1	HanXRQChr15_155921663	914.6	-419.3
	M309T303		1	HanXRQChr17_126446796	1196.2	-560.1
	M309T484_2		1	HanXRQChr16_164068862	958.2	-441.1
	M309T484_2		2	HanXRQChr07_100571618	939.2	-407.2
	M309T484_2		3	HanXRQChr01_119233046	935.8	-381.7
	M310T468		1	HanXRQChr04_35203363	1201.4	-562.7
	M310T468		2	HanXRQChr04_122706089	1153.0	-514.0
	M310T468		3	HanXRQChr00c0517_18254	1134.8	-481.2
	M310T468		4	HanXRQChr06_6494896	1114.6	-447.8
	M310T468		5	HanXRQChr16_11598404	1097.9	-416.6
	M311T348		1	HanXRQChr03_77862806	938.1	-431.1
	M311T348		2	HanXRQChr16_162298869	929.9	-402.5
	M311T348		3	HanXRQChr05_216288943	920.0	-373.8
	M311T425		1	HanXRQChr12_133046542	790.4	-357.2
	M312T204		1	HanXRQChr13_190934688	1187.9	-555.9
	M313T274		1	HanXRQChr10_225816012	1223.3	-573.6
	M313T300		1	HanXRQChr16_150216391	1029.7	-476.8
	M313T300		2	HanXRQChr16_150233009	1018.8	-447.0
	M314T206		1	HanXRQChr09_37700564	809.0	-366.5
	M314T630		1	HanXRQChr07_86871866	1097.5	-510.8
	M315T406		1	HanXRQChr14_147123569	1118.9	-521.5
	M315T535		1	HanXRQChr11_76791971	984.8	-454.4
	M315T535		2	HanXRQChr07_101810983	969.6	-422.4
	M315T535		3	HanXRQChr02_45888196	961.2	-394.4
	M315T535		4	HanXRQChr13_193682463	957.5	-369.3
	M315T562		1	HanXRQChr08_846523	863.3	-393.7
	M315T562		2	HanXRQChr09_97940015	777.0	-326.1
	M315T562		3	HanXRQChr12_40673913	696.3	-262.0
	M315T562		4	HanXRQChr13_70833275	675.4	-228.3
	M315T562		5	HanXRQChr06_8414694	665.6	-200.4
	M315T562		6	HanXRQChr17_2156089	640.6	-165.3
	M315T562		7	HanXRQChr14_11291567	628.6	-136.9
	M315T562		8	HanXRQChr11_162615567	616.0	-108.4
	M315T562		9	HanXRQChr12_40640677	604.8	-80.8
	M315T562		10	HanXRQChr07_87808029	591.9	-52.5
	M315T562		11	HanXRQChr08_107641793	567.0	-18.3
	M315T667		1	HanXRQChr13_6509315	154.1	-39.1
	M315T674		1	HanXRQChr09_6053070	831.6	-377.8
	M315T674		2	HanXRQChr13_180136842	813.8	-344.5
	M315T674		3	HanXRQChr13_6404440	807.2	-317.4
	M316T471		1	HanXRQChr01_127856125	1102.6	-513.3
	M316T471		2	HanXRQChr12_40640677	1102.0	-488.6
	M316T471		3	HanXRQChr05_154265177	1095.5	-461.6
	M316T524		1	HanXRQChr04_160875336	1049.6	-486.8
	M317T327		1	HanXRQChr02_126863556	1066.9	-495.4
	M317T330		1	HanXRQChr02_126863556	994.0	-459.0
	M317T330		2	HanXRQChr04_173862047	991.5	-433.3
	M317T330		3	HanXRQChr09_188352252	992.0	-409.8
	M317T330		4	HanXRQChr07_74065789	990.2	-385.7
	M317T373		1	HanXRQChr01_145462102	1139.4	-531.7
	M317T412		1	HanXRQChr08_869270	1080.3	-502.1
	M317T664		1	HanXRQChr04_160873375	1011.4	-467.7
	M317T664		2	HanXRQChr17_858136	999.6	-437.4
	M318T419		1	HanXRQChr14_173653496	964.3	-444.1
	M318T548	Tetrahydroxy,methoxyflavone	1	HanXRQChr09_6053070	819.8	-371.9
	M318T548	Tetrahydroxy,methoxyflavone	2	HanXRQChr09_6030510	513.3	-194.2
	M319T528_1		1	HanXRQChr03_139760112	953.0	-438.5
	M319T528_1		2	HanXRQChr09_180874298	929.0	-402.1
	M319T528_1		3	HanXRQChr15_11918661	920.2	-373.9
	M319T528_1		4	HanXRQChr15_1190654	919.6	-350.3
	M319T528_1		5	HanXRQChr12_19166251	916.5	-325.9
	M319T528_2		1	HanXRQChr03_167720625	908.1	-416.0
	M319T528_2		2	HanXRQChr06_50803271	892.5	-383.8
	M321T289		1	HanXRQChr04_112376106	1086.8	-505.4
	M321T671		1	HanXRQChr11_76791971	1141.5	-532.8
	M323T117		1	HanXRQChr14_150273976	1291.5	-607.7
	M323T117		2	HanXRQChr02_166002588	1282.7	-578.9
	M323T117		3	HanXRQChr12_110517394	1272.3	-550.0
	M323T117		4	HanXRQChr10_218425793	1266.2	-523.6
	M323T349		1	HanXRQChr04_100956223	1003.6	-463.8
	M323T349		2	HanXRQChr02_178883779	922.0	-398.6
	M323T349		3	HanXRQChr13_36549708	858.8	-343.2
	M323T349		4	HanXRQChr16_162298869	816.3	-298.7
	M323T349		5	HanXRQChr03_155319008	804.4	-269.8
	M323T349		6	HanXRQChr14_11291567	788.6	-239.3
	M323T425		1	HanXRQChr10_76168353	932.9	-428.4
	M323T467		1	HanXRQChr05_157443797	891.3	-407.7
	M323T467		2	HanXRQChr14_147094850	781.0	-328.1
	M323T467		3	HanXRQChr16_142137504	712.3	-270.0
	M323T467		4	HanXRQChr10_241698035	693.5	-237.3
	M323T467		5	HanXRQChr05_206897922	684.4	-209.8
	M323T467		6	HanXRQChr16_150216391	680.2	-185.1
	M323T467		7	HanXRQChr01_134021586	678.6	-161.9
	M324T263		1	HanXRQChr09_204638088	1068.7	-496.4
	M324T356		1	HanXRQChr02_65557543	1076.0	-500.0
	M325T102		1	HanXRQChr11_124907900	1135.7	-529.9
	M325T102		2	HanXRQChr05_18787027	1106.3	-490.7
	M325T102		3	HanXRQChr04_174878188	1099.3	-463.5
	M325T120		1	HanXRQChr12_16935895	1192.0	-558.0
	M325T471		1	HanXRQChr10_228768612	778.8	-351.4
	M325T487		1	HanXRQChr04_23674007	1160.1	-542.0
	M325T487		2	HanXRQChr08_100077333	1140.4	-507.8
	M325T487		3	HanXRQChr03_21309105	1119.0	-473.3
	M325T487		4	HanXRQChr16_155761847	1111.2	-446.1
	M326T472		1	HanXRQChr10_76166004	850.8	-387.4
	M326T472		2	HanXRQChr10_164782758	854.0	-364.6
	M326T472		3	HanXRQChr10_92617639	813.2	-320.4
	M327T305		1	HanXRQChr15_123312198	1006.5	-465.3
	M327T369		1	HanXRQChr10_77077947	999.1	-461.5
	M327T484		1	HanXRQChr16_164068862	1020.8	-472.4
	M327T533		1	HanXRQChr04_127620267	934.0	-429.0
	M329T421		1	HanXRQChr10_245064606	922.0	-423.0
	M329T421		2	HanXRQChr02_136083837	924.2	-399.6
	M329T421		3	HanXRQChr09_117431632	915.5	-371.6
	M329T638		1	HanXRQChr15_127862590	1261.8	-592.9
	M329T638		2	HanXRQChr08_10953214	1262.4	-568.7
	M329T638		3	HanXRQChr08_42176636	1258.9	-543.3
	M329T638		4	HanXRQChr04_364192	1250.1	-515.6
	M329T638		5	HanXRQChr09_8379606	1233.7	-484.5
	M329T638		6	HanXRQChr09_6947673	1227.6	-458.8
	M329T638		7	HanXRQChr09_145342088	1220.3	-432.7
	M329T638		8	HanXRQChr02_180941070	1214.3	-407.6
	M329T638		9	HanXRQChr08_2257202	1203.8	-380.3
	M329T638		10	HanXRQChr04_21677173	1186.7	-349.9
	M329T638		11	HanXRQChr10_8962086	1168.2	-318.9
	M329T638		12	HanXRQChr15_127867502	1152.8	-289.7
	M329T638		13	HanXRQChr02_164943214	1139.6	-261.7
	M329T638		14	HanXRQChr04_174879875	1131.7	-236.4
	M330T249		1	HanXRQChr15_152075595	1147.4	-535.7
	M330T459		1	HanXRQChr13_4396909	1035.6	-479.8
	M330T484		1	HanXRQChr09_138116753	1108.1	-516.0
	M330T484		2	HanXRQChr09_137416902	1107.6	-491.4
	M331T510		1	HanXRQChr12_66840756	1022.6	-473.3
	M331T510		2	HanXRQChr03_153328762	993.7	-434.4
	M331T510		3	HanXRQChr16_123101265	984.1	-405.9
	M331T510		4	HanXRQChr03_10714209	971.6	-376.4
	M331T510		5	HanXRQChr15_116459884	959.0	-347.1
	M331T510		6	HanXRQChr15_5256817	956.5	-323.2
	M332T237		1	HanXRQChr05_181274015	1068.3	-496.2
	M332T253		1	HanXRQChr13_70693370	1078.4	-501.2
	M332T253		2	HanXRQChr13_96726205	1074.9	-475.0
	M332T253		3	HanXRQChr07_91193805	1070.8	-449.2
	M332T310		1	HanXRQChr09_176158197	1247.1	-585.6
	M332T327		1	HanXRQChr15_146278649	959.1	-441.6
	M332T474		1	HanXRQChr08_70351965	1057.6	-490.8
	M332T474		2	HanXRQChr09_140560099	1029.5	-452.3
	M332T474		3	HanXRQChr05_90063477	994.5	-411.1
	M332T474		4	HanXRQChr17_73676255	960.0	-370.6
	M332T474		5	HanXRQChr01_101902250	943.6	-339.4
	M333T358		1	HanXRQChr04_23869281	942.1	-433.0
	M333T358		2	HanXRQChr14_157459495	940.7	-407.9
	M333T443		1	HanXRQChr08_112264044	1200.3	-562.2
	M333T545		1	HanXRQChr14_70129613	1010.1	-467.0
	M333T594		1	HanXRQChr05_174010052	966.1	-445.1
	M333T594		2	HanXRQChr04_158266131	820.5	-347.8
	M333T594		3	HanXRQChr09_180874298	746.6	-287.1
	M333T594		4	HanXRQChr16_176679223	714.0	-247.6
	M333T594		5	HanXRQChr05_19660971	701.8	-218.5
	M333T594		6	HanXRQChr17_198156704	702.8	-196.4
	M333T594		7	HanXRQChr05_5162266	703.2	-174.2
	M333T594		8	HanXRQChr01_3625710	698.0	-149.4
	M335T341		1	HanXRQChr16_150172375	1142.7	-533.4
	M335T649		1	HanXRQChr11_76791971	1212.7	-568.3
	M335T649		2	HanXRQChr08_54791621	1202.5	-538.8
	M335T673		1	HanXRQChr02_9010553	1198.7	-561.3
	M336T136		1	HanXRQChr10_63182679	1266.1	-595.0
	M337T291		1	HanXRQChr06_10166707	1103.1	-513.6
	M337T477		1	HanXRQChr10_225816012	1281.2	-602.6
	M338T154		1	HanXRQChr14_168032098	1029.9	-477.0
	M339T208		1	HanXRQChr15_152075595	879.6	-401.8
	M339T363	Coumaroylquinic acid	1	HanXRQChr16_154440545	1139.1	-531.5
	M340T130		1	HanXRQChr07_85019209	1289.7	-606.8
	M340T328		1	HanXRQChr06_1646403	998.4	-461.2
	M340T328		2	HanXRQChr15_14354150	965.0	-420.0
	M340T328		3	HanXRQChr13_186475900	952.7	-390.2
	M342T205		1	HanXRQChr09_37700564	1099.0	-511.5
	M342T286		1	HanXRQChr05_19906961	934.4	-429.2
	M342T439		1	HanXRQChr16_164375832	1132.7	-528.3
	M342T630		1	HanXRQChr06_8632417	1140.8	-532.4
	M342T666		1	HanXRQChr13_36549708	1102.5	-513.3
	M343T229		1	HanXRQChr10_8948171	987.0	-455.5
	M343T309		1	HanXRQChr07_516967	1105.3	-514.7
	M343T309		2	HanXRQChr16_19066016	952.2	-413.7
	M343T309		3	HanXRQChr03_37544079	930.5	-379.1
	M343T509		1	HanXRQChr14_82264307	1075.2	-499.6
	M343T509		2	HanXRQChr12_64887222	1069.8	-472.5
	M343T528		1	HanXRQChr03_167720625	936.7	-430.3
	M343T528		2	HanXRQChr06_50803271	910.6	-392.9
	M344T279		1	HanXRQChr10_230875052	1012.0	-468.0
	M344T600		1	HanXRQChr12_157215288	977.4	-450.7
	M345T345		1	HanXRQChr17_45368205	978.2	-451.1
	M345T354		1	HanXRQChr15_7990025	1245.4	-584.7
	M345T354		2	HanXRQChr02_160548615	1230.8	-553.0
	M345T369		1	HanXRQChr15_127570737	1012.0	-468.0
	M345T500		1	HanXRQChr02_170767098	1000.5	-462.3
	M345T500		2	HanXRQChr04_174943407	986.8	-431.0
	M345T562		1	HanXRQChr01_75998413	1074.9	-499.4
	M345T562		2	HanXRQChr08_15780821	1059.7	-467.4
	M345T562		3	HanXRQChr04_74899870	1018.1	-422.9
	M345T617		1	HanXRQChr12_66840756	1033.7	-478.9
	M345T617		2	HanXRQChr07_88667315	1018.0	-446.6
	M345T617		3	HanXRQChr12_32804910	1003.1	-415.4
	M345T617		4	HanXRQChr08_99423647	997.4	-389.2
	M345T648		1	HanXRQChr03_167720625	895.6	-409.8
	M345T648		2	HanXRQChr14_96873054	881.8	-378.5
	M345T648		3	HanXRQChr02_2717793	879.9	-353.8
	M346T228		1	HanXRQChr05_197314704	1106.3	-515.2
	M346T245		1	HanXRQChr05_181274015	983.1	-453.5
	M346T245		2	HanXRQChr05_197421731	958.9	-417.0
	M346T533		1	HanXRQChr08_9226722	988.4	-456.2
	M346T533		2	HanXRQChr09_76792042	981.5	-428.3
	M346T533		3	HanXRQChr01_109022648	979.2	-403.4
	M346T533		4	HanXRQChr04_160905810	970.7	-375.9
	M346T533		5	HanXRQChr01_101948426	961.9	-348.6
	M346T533		6	HanXRQChr13_156986509	962.9	-326.4
	M346T533		7	HanXRQChr08_55455506	957.0	-301.1
	M346T682		1	HanXRQChr09_2972620	939.7	-431.9
	M346T682		2	HanXRQChr10_204238274	885.7	-380.4
	M346T682		3	HanXRQChr16_144898469	854.7	-341.2
	M346T682		4	HanXRQChr10_219017998	844.2	-312.6
	M346T682		5	HanXRQChr15_14536153	833.1	-284.2
	M346T682		6	HanXRQChr08_74450286	824.9	-257.4
	M346T682		7	HanXRQChr02_47346133	818.3	-231.7
	M347T329		1	HanXRQChr15_7884542	1094.7	-509.4
	M347T421		1	HanXRQChr10_245064606	836.2	-380.1
	M347T421		2	HanXRQChr11_9022398	813.3	-344.2
	M347T421		3	HanXRQChr09_206281965	805.3	-316.5
	M347T421		4	HanXRQChr14_52055003	805.1	-293.1
	M347T423		1	HanXRQChr13_132026819	1027.5	-475.8
	M347T423		2	HanXRQChr02_148894721	1030.9	-453.0
	M347T423		3	HanXRQChr08_33286270	1026.1	-426.9
	M347T423		4	HanXRQChr08_13078726	1021.0	-401.1
	M347T522		1	HanXRQChr06_29262677	896.2	-410.1
	M347T522		2	HanXRQChr09_6133145	894.1	-384.6
	M347T564		1	HanXRQChr10_218425793	1006.9	-465.4
	M347T564		2	HanXRQChr10_163075825	1010.1	-442.6
	M347T564		3	HanXRQChr15_93708450	1007.0	-417.3
	M347T564		4	HanXRQChr09_124528885	1003.4	-392.2
	M347T564		5	HanXRQChr17_191570812	996.0	-365.6
	M348T421		1	HanXRQChr10_245064606	1052.6	-488.3
	M348T421		2	HanXRQChr11_76791971	1050.6	-462.9
	M348T421		3	HanXRQChr12_110517394	1046.0	-436.8
	M349T441		1	HanXRQChr16_3772141	1025.2	-474.6
	M349T441		2	HanXRQChr09_180874298	979.1	-427.1
	M349T441		3	HanXRQChr14_32570199	918.2	-372.9
	M349T441		4	HanXRQChr08_111468882	908.6	-344.8
	M349T441		5	HanXRQChr10_181524844	907.7	-321.5
	M349T519		1	HanXRQChr03_122983862	900.1	-412.0
	M349T519		2	HanXRQChr17_199528387	813.7	-344.4
	M349T519		3	HanXRQChr16_178812440	712.0	-269.8
	M349T519		4	HanXRQChr11_157849826	697.5	-239.3
	M349T519		5	HanXRQChr08_111475841	685.0	-210.1
	M349T519		6	HanXRQChr01_119263681	664.6	-177.3
	M349T519		7	HanXRQChr03_166535717	637.9	-141.6
	M349T519		8	HanXRQChr08_583499	631.0	-115.9
	M349T519		9	HanXRQChr09_48242130	627.9	-92.4
	M350T388		1	HanXRQChr12_301248	1158.1	-541.1
	M350T388		2	HanXRQChr05_33153502	1012.9	-444.0
	M350T388		3	HanXRQChr00c0517_18254	956.0	-391.8
	M350T388		4	HanXRQChr06_36505740	879.7	-330.4
	M350T388		5	HanXRQChr11_33751441	863.8	-299.5
	M351T391		1	HanXRQChr05_1075576	941.2	-432.6
	M351T391		2	HanXRQChr14_153973458	924.8	-400.0
	M351T615		1	HanXRQChr16_156058189	841.4	-382.7
	M351T615		2	HanXRQChr13_155954573	779.6	-327.4
	M351T615		3	HanXRQChr16_153090346	720.2	-273.9
	M351T615		4	HanXRQChr17_168259177	668.3	-224.7
	M351T615		5	HanXRQChr17_2965371	596.9	-166.1
	M351T615		6	HanXRQChr17_212836774	550.2	-120.1
	M351T615		7	HanXRQChr11_25000291	519.9	-82.5
	M351T615		8	HanXRQChr02_36518098	494.0	-47.4
	M351T615		9	HanXRQChr05_202847476	476.6	-16.7
	M352T373		1	HanXRQChr11_90958921	966.1	-445.1
	M353T286		1	HanXRQChr04_156588684	823.0	-373.5
	M353T286		2	HanXRQChr10_13560310	819.7	-347.4
	M353T341		1	HanXRQChr16_150216391	977.0	-450.5
	M353T341		2	HanXRQChr16_147668465	945.9	-410.5
	M353T341		3	HanXRQChr16_148685020	921.0	-374.3
	M353T341		4	HanXRQChr16_151013163	906.1	-343.6
	M353T376		1	HanXRQChr11_19099030	1179.8	-551.9
	M353T376		2	HanXRQChr11_5598503	1152.0	-513.5
	M354T254		1	HanXRQChr15_25949573	933.7	-428.8
	M354T254		2	HanXRQChr05_33000270	918.5	-396.8
	M354T266		1	HanXRQChr13_186376891	1079.5	-501.8
	M354T338		1	HanXRQChr12_23323765	1166.0	-545.0
	M355T110		1	HanXRQChr09_91375053	1205.0	-564.5
	M355T110		2	HanXRQChr02_78895797	1173.4	-524.3
	M355T417		1	HanXRQChr10_215132339	1164.6	-544.3
	M355T569		1	HanXRQChr14_61533352	1138.9	-531.5
	M356T340		1	HanXRQChr16_180559714	1179.1	-551.5
	M356T340		2	HanXRQChr02_167492777	1174.9	-525.0
	M356T340		3	HanXRQChr13_80203934	1163.1	-495.4
	M356T340		4	HanXRQChr01_115721628	1151.8	-466.4
	M357T364		1	HanXRQChr13_4396909	1107.2	-515.6
	M358T364		1	HanXRQChr17_3130786	1229.4	-576.7
	M359T325		1	HanXRQChr13_94484779	1108.9	-516.4
	M359T325		2	HanXRQChr08_123326580	1108.4	-491.7
	M359T338		1	HanXRQChr06_36505740	1085.5	-504.8
	M359T407		1	HanXRQChr15_26044982	971.6	-447.8
	M359T644		1	HanXRQChr13_155954573	1040.7	-482.4
	M359T644		2	HanXRQChr01_95507603	1009.9	-442.5
	M359T644		3	HanXRQChr04_43270775	980.9	-404.3
	M359T644		4	HanXRQChr04_159327976	941.3	-361.2
	M359T644		5	HanXRQChr08_66911469	935.5	-335.4
	M359T644		6	HanXRQChr17_72911698	922.8	-306.4
	M359T644		7	HanXRQChr13_102349539	915.4	-280.3
	M359T644		8	HanXRQChr01_138179096	914.7	-257.7
	M359T662		1	HanXRQChr12_157215288	1020.5	-472.3
	M359T680		1	HanXRQChr13_192494987	1068.2	-496.1
	M360T127		1	HanXRQChr10_220528851	901.5	-412.7
	M360T456		1	HanXRQChr08_54816311	1092.6	-508.3
	M360T456		2	HanXRQChr02_15779540	1082.4	-478.8
	M360T644_1		1	HanXRQChr10_218425793	1049.6	-486.8
	M361T239		1	HanXRQChr16_113699638	1093.0	-508.5
	M361T239		2	HanXRQChr13_84928966	1083.0	-479.1
	M361T239		3	HanXRQChr07_101163784	1078.0	-452.8
	M361T432		1	HanXRQChr17_2785222	1149.9	-537.0
	M361T528_2		1	HanXRQChr03_167720462	1123.7	-523.9
	M361T661		1	HanXRQChr05_9700607	1067.3	-495.7
	M362T289		1	HanXRQChr09_47477707	1072.9	-498.4
	M363T539		1	HanXRQChr12_17360189	1019.9	-472.0
	M363T539		2	HanXRQChr08_111475841	1002.4	-438.8
	M363T539		3	HanXRQChr15_52724273	1001.6	-414.6
	M363T539		4	HanXRQChr10_36064710	994.4	-387.7
	M363T539		5	HanXRQChr05_205327660	988.6	-361.9
	M363T539		6	HanXRQChr16_124475060	984.7	-337.4
	M363T583		1	HanXRQChr04_158266061	1030.5	-477.2
	M363T583		2	HanXRQChr11_157899543	984.7	-429.9
	M363T583		3	HanXRQChr16_3772141	925.8	-376.7
	M363T583		4	HanXRQChr09_180874298	864.9	-323.0
	M363T583		5	HanXRQChr02_159600158	818.3	-276.8
	M363T583		6	HanXRQChr17_209860803	788.1	-239.1
	M363T583		7	HanXRQChr09_128439737	779.1	-212.1
	M363T583		8	HanXRQChr11_153330082	777.7	-189.2
	M363T583		9	HanXRQChr02_175637315	775.0	-165.9
	M363T583		10	HanXRQChr10_163075825	776.9	-145.0
	M363T583		11	HanXRQChr16_186190086	781.6	-125.7
	M363T583		12	HanXRQChr16_162298869	782.4	-104.5
	M363T583		13	HanXRQChr17_187670053	782.3	-83.0
	M363T583		14	HanXRQChr16_160933052	776.5	-58.8
	M363T583		15	HanXRQChr17_214687671	775.1	-36.9
	M363T583		16	HanXRQChr01_3625747	774.4	-15.4
	M363T685		1	HanXRQChr03_159359599	1018.3	-471.2
	M363T685		2	HanXRQChr03_167788615	972.8	-424.0
	M364T540		1	HanXRQChr14_170087497	986.7	-455.3
	M364T618		1	HanXRQChr12_66840756	1012.5	-468.3
	M364T618		2	HanXRQChr12_32804910	1010.7	-442.9
	M364T618		3	HanXRQChr11_158577553	1007.3	-417.5
	M364T618		4	HanXRQChr12_13472273	1002.4	-391.7
	M364T618		5	HanXRQChr07_46081537	997.4	-366.3
	M364T618		6	HanXRQChr08_99423647	993.0	-341.5
	M365T280		1	HanXRQChr01_87981221	1208.1	-566.1
	M365T415		1	HanXRQChr03_42457639	1090.3	-507.2
	M365T415		2	HanXRQChr14_156976272	1075.4	-475.3
	M365T460		1	HanXRQChr06_20849793	1220.6	-572.3
	M365T460		2	HanXRQChr10_163044410	1210.5	-542.8
	M365T460		3	HanXRQChr10_141611505	1098.9	-463.2
	M365T460		4	HanXRQChr13_36383955	1073.2	-427.1
	M366T295		1	HanXRQChr12_28615808	1163.9	-544.0
	M366T295		2	HanXRQChr06_10166707	1062.9	-469.0
	M366T295		3	HanXRQChr16_153962059	942.1	-384.9
	M366T295		4	HanXRQChr11_19099030	942.1	-361.6
	M366T295		5	HanXRQChr06_94782991	936.7	-336.0
	M366T295		6	HanXRQChr09_32067393	929.1	-309.6
	M367T337		1	HanXRQChr13_169556047	1080.0	-502.0
	M367T359		1	HanXRQChr06_10166707	1156.6	-540.3
	M367T359		2	HanXRQChr12_28615808	1140.2	-507.7
	M367T359		3	HanXRQChr07_71990713	1109.0	-468.3
	M368T253		1	HanXRQChr14_126994222	1246.8	-585.4
	M368T295		1	HanXRQChr12_28615808	1150.8	-537.4
	M368T295		2	HanXRQChr16_153962059	1110.6	-492.9
	M368T295		3	HanXRQChr06_10166707	1066.4	-447.0
	M368T330		1	HanXRQChr08_30647291	1227.6	-575.8
	M368T330		2	HanXRQChr06_36505740	1154.9	-515.0
	M368T330		3	HanXRQChr13_4083686	1112.4	-470.0
	M368T330		4	HanXRQChr11_47369152	1089.2	-435.1
	M368T330		5	HanXRQChr00c0517_18254	1073.4	-404.3
	M368T330		6	HanXRQChr03_10712982	1060.1	-375.0
	M368T330		7	HanXRQChr17_185829583	1021.8	-333.5
	M368T330		8	HanXRQChr11_47379286	996.2	-298.5
	M368T330		9	HanXRQChr11_33751441	990.2	-273.5
	M368T330		10	HanXRQChr15_56304742	983.8	-248.4
	M368T330		11	HanXRQChr15_52622516	972.2	-220.9
	M368T330		12	HanXRQChr08_21347486	971.3	-199.0
	M368T330		13	HanXRQChr14_38308676	967.3	-175.5
	M368T375		1	HanXRQChr09_47477707	990.2	-457.1
	M370T264		1	HanXRQChr13_186475900	1107.4	-515.7
	M370T286		1	HanXRQChr06_32473065	1057.2	-490.6
	M370T286		2	HanXRQChr13_155951940	1048.0	-461.6
	M370T286		3	HanXRQChr05_19906961	1037.3	-432.5
	M372T338		1	HanXRQChr16_149758079	1178.1	-551.0
	M374T105		1	HanXRQChr09_134389865	985.3	-454.7
	M374T105		2	HanXRQChr02_167328774	973.6	-424.4
	M374T105		3	HanXRQChr10_227497655	945.0	-386.3
	M374T105		4	HanXRQChr04_133422340	918.0	-349.6
	M374T330		1	HanXRQChr11_76791971	1078.4	-501.2
	M374T330		2	HanXRQChr04_16419453	1076.0	-475.6
	M374T399		1	HanXRQChr13_132549771	1069.8	-496.9
	M374T399		2	HanXRQChr03_144745624	1056.8	-466.0
	M375T341		1	HanXRQChr16_150216391	1002.5	-463.2
	M375T341		2	HanXRQChr16_149831562	974.8	-425.0
	M375T341		3	HanXRQChr16_149803584	964.8	-396.2
	M375T341		4	HanXRQChr16_149758079	957.8	-369.4
	M375T341		5	HanXRQChr07_84380120	948.6	-341.9
	M376T651		1	HanXRQChr11_76791971	1191.3	-557.7
	M376T651		2	HanXRQChr09_166482827	1182.9	-529.0
	M377T414		1	HanXRQChr14_147027175	961.0	-442.5
	M377T414		2	HanXRQChr05_157443797	771.8	-323.5
	M377T414		3	HanXRQChr08_2031127	678.9	-253.3
	M377T414		4	HanXRQChr09_133191644	646.6	-213.9
	M377T414		5	HanXRQChr16_151243549	619.3	-177.3
	M377T414		6	HanXRQChr04_157832075	593.9	-141.9
	M377T520		1	HanXRQChr11_101435428	945.6	-434.8
	M377T592		1	HanXRQChr03_159359599	1030.8	-477.4
	M377T592		2	HanXRQChr13_110388976	1004.6	-439.9
	M377T592		3	HanXRQChr05_178633156	1001.2	-414.4
	M377T611		1	HanXRQChr08_100079036	976.0	-450.0
	M377T619		1	HanXRQChr08_9700637	1084.8	-504.4
	M377T634		1	HanXRQChr02_175558586	1056.3	-490.2
	M377T679		1	HanXRQChr11_100763795	1043.2	-483.6
	M377T679		2	HanXRQChr02_168852154	1018.6	-446.9
	M377T679		3	HanXRQChr09_128439737	1014.0	-420.8
	M377T679		4	HanXRQChr17_23699998	1012.9	-397.0
	M379T627		1	HanXRQChr02_126863556	1087.6	-505.8
	M379T627		2	HanXRQChr12_151410579	1068.9	-472.0
	M379T661		1	HanXRQChr05_9700607	1019.9	-472.0
	M381T570		1	HanXRQChr06_1153068	1104.2	-514.1
	M382T307		1	HanXRQChr14_167715093	1136.5	-530.3
	M382T307		2	HanXRQChr04_13890854	1099.6	-487.4
	M382T307		3	HanXRQChr09_151568193	1042.9	-435.3
	M382T307		4	HanXRQChr10_8962086	1030.0	-405.6
	M382T307		5	HanXRQChr01_102024261	1003.9	-369.6
	M382T307		6	HanXRQChr05_26926303	992.0	-341.0
	M382T307		7	HanXRQChr05_133193610	977.2	-311.2
	M382T342		1	HanXRQChr15_96968232	1125.8	-524.9
	M382T360		1	HanXRQChr12_28615808	1157.3	-540.6
	M382T360		2	HanXRQChr06_10166707	1097.2	-486.2
	M382T360		3	HanXRQChr09_32067393	1016.0	-421.8
	M382T360		4	HanXRQChr16_150323267	997.2	-389.1
	M382T360		5	HanXRQChr11_20510201	990.5	-362.9
	M383T153		1	HanXRQChr14_168032098	1020.5	-472.3
	M383T370		1	HanXRQChr16_161280851	934.7	-429.4
	M383T370		2	HanXRQChr15_94332927	937.1	-406.1
	M383T370		3	HanXRQChr04_19182653	931.1	-379.4
	M383T459_1		1	HanXRQChr13_186760595	1174.9	-549.5
	M383T459_2		1	HanXRQChr10_213566026	1093.7	-508.8
	M383T459_2		2	HanXRQChr06_29578708	1093.4	-484.3
	M383T547		1	HanXRQChr11_76791971	995.6	-459.8
	M383T547		2	HanXRQChr01_3037321	973.5	-424.3
	M383T576		1	HanXRQChr11_76791971	1102.7	-513.4
	M383T576		2	HanXRQChr16_102259695	1089.1	-482.1
	M384T238		1	HanXRQChr16_113699638	1056.2	-490.1
	M384T242_2		1	HanXRQChr08_17858755	986.7	-455.3
	M385T208		1	HanXRQChr04_7519724	1247.5	-585.7
	M385T366		1	HanXRQChr04_16419453	1171.7	-547.9
	M385T536		1	HanXRQChr10_230875052	994.7	-459.4
	M385T545		1	HanXRQChr04_67908420	1114.8	-519.4
	M386T356		1	HanXRQChr04_174929376	1120.0	-522.0
	M386T535		1	HanXRQChr06_36505740	1247.7	-585.9
	M386T535		2	HanXRQChr04_35061468	1224.8	-550.0
	M386T535		3	HanXRQChr16_11598404	1202.2	-514.9
	M386T535		4	HanXRQChr00c0517_18254	1170.9	-476.0
	M386T535		5	HanXRQChr15_126736414	1140.2	-437.7
	M386T535		6	HanXRQChr15_134083816	1080.5	-385.2
	M386T535		7	HanXRQChr14_71258878	1038.2	-341.7
	M386T535		8	HanXRQChr14_167970401	1018.6	-309.7
	M386T535		9	HanXRQChr08_21347486	991.3	-274.0
	M386T535		10	HanXRQChr08_30647291	970.3	-241.7
	M386T535		11	HanXRQChr02_142016674	960.4	-215.1
	M386T535		12	HanXRQChr13_156395642	947.0	-186.8
	M386T535		13	HanXRQChr09_22789183	937.6	-160.7
	M386T535		14	HanXRQChr15_56304742	928.4	-134.7
	M386T535		15	HanXRQChr15_52593451	918.8	-108.7
	M386T535		16	HanXRQChr09_18775955	911.8	-84.1
	M386T535		17	HanXRQChr16_153956780	900.6	-57.4
	M387T322		1	HanXRQChr12_40640677	1092.9	-508.5
	M387T322		2	HanXRQChr03_161178918	1058.3	-466.7
	M387T322		3	HanXRQChr09_175355497	1043.6	-435.6
	M387T419		1	HanXRQChr14_41473529	1035.9	-480.0
	M387T419		2	HanXRQChr16_160933910	932.1	-403.6
	M387T419		3	HanXRQChr04_24035734	891.5	-359.6
	M387T419		4	HanXRQChr02_126863556	880.7	-330.9
	M387T419		5	HanXRQChr15_11903397	868.7	-302.0
	M387T419		6	HanXRQChr01_11558314	853.2	-271.6
	M387T430		1	HanXRQChr12_38593670	1195.8	-559.9
	M387T430		2	HanXRQChr03_144745624	1193.4	-534.3
	M387T430		3	HanXRQChr17_202368052	1185.5	-506.6
	M387T519		1	HanXRQChr06_46210785	1237.1	-580.6
	M387T519		2	HanXRQChr04_15370527	1231.9	-553.5
	M387T666		1	HanXRQChr03_159359599	996.1	-460.1
	M388T281		1	HanXRQChr05_47387347	1195.6	-559.8
	M388T281		2	HanXRQChr04_147140181	1171.3	-523.2
	M388T331		1	HanXRQChr03_138337093	1072.9	-498.4
	M388T415		1	HanXRQChr16_165351623	1046.6	-485.3
	M388T415		2	HanXRQChr13_90310732	1039.3	-457.2
	M388T465		1	HanXRQChr17_3121910	1101.0	-512.5
	M389T459		1	HanXRQChr16_149874705	1251.5	-587.8
	M389T463		1	HanXRQChr08_132134161	1199.5	-561.8
	M391T375		1	HanXRQChr11_23803648	1015.1	-469.6
	M391T375		2	HanXRQChr09_47433466	1013.1	-444.1
	M391T508		1	HanXRQChr16_97975538	1214.9	-569.5
	M391T508		2	HanXRQChr03_156461282	1209.4	-542.3
	M392T238		1	HanXRQChr09_194335829	982.9	-453.5
	M392T238		2	HanXRQChr09_194335047	963.6	-419.4
	M392T238		3	HanXRQChr14_155074221	929.5	-378.6
	M392T238		4	HanXRQChr04_177690965	922.8	-351.9
	M392T238		5	HanXRQChr06_65773614	919.3	-327.3
	M393T331		1	HanXRQChr16_150170841	1180.5	-552.3
	M395T104		1	HanXRQChr09_134389865	1009.9	-467.0
	M395T104		2	HanXRQChr09_134603699	1009.6	-442.4
	M395T104		3	HanXRQChr09_134429467	1003.2	-415.4
	M395T473		1	HanXRQChr09_9950405	1008.7	-466.4
	M396T236		1	HanXRQChr13_79422599	1136.8	-530.4
	M396T261		1	HanXRQChr07_89550745	1058.9	-491.5
	M396T261		2	HanXRQChr13_180061181	1053.1	-464.1
	M396T261		3	HanXRQChr16_150187628	1057.5	-442.6
	M396T261		4	HanXRQChr16_150181561	1055.0	-418.1
	M396T261		5	HanXRQChr00c0566_11780	1052.3	-393.8
	M396T398		1	HanXRQChr10_218426815	1061.0	-492.5
	M396T398		2	HanXRQChr10_219572283	1034.3	-454.7
	M396T398		3	HanXRQChr05_175954347	1013.8	-420.7
	M396T398		4	HanXRQChr11_76791971	1007.7	-394.4
	M397T337		1	HanXRQChr13_169556047	1056.0	-490.0
	M397T398		1	HanXRQChr17_182834380	1039.5	-481.8
	M397T398		2	HanXRQChr14_109971134	1034.5	-454.8
	M398T223		1	HanXRQChr15_74897352	1229.4	-576.7
	M398T294		1	HanXRQChr11_154284517	1170.3	-547.2
	M398T515		1	HanXRQChr04_17157411	1100.7	-512.4
	M398T515		2	HanXRQChr14_119625007	1087.1	-481.1
	M398T515		3	HanXRQChr12_152030574	1083.2	-455.4
	M398T515		4	HanXRQChr01_65737802	1079.7	-430.4
	M398T515		5	HanXRQChr10_52024372	1074.6	-404.9
	M399T396		1	HanXRQChr12_42408831	1201.8	-562.9
	M399T424		1	HanXRQChr03_163034761	1008.1	-466.1
	M400T259		1	HanXRQChr14_96939245	1031.7	-477.9
	M400T350		1	HanXRQChr16_13996608	1261.6	-592.8
	M401T330		1	HanXRQChr04_120641991	1076.6	-500.3
	M401T330		2	HanXRQChr15_93791123	1060.5	-467.8
	M401T421		1	HanXRQChr12_40640677	1056.3	-490.2
	M401T477		1	HanXRQChr08_727103	1044.3	-484.2
	M401T484		1	HanXRQChr17_10604495	1113.9	-518.9
	M401T680		1	HanXRQChr03_167720462	999.3	-461.6
	M403T262		1	HanXRQChr09_175804395	1042.8	-483.4
	M403T262		2	HanXRQChr15_139854473	1040.0	-457.6
	M403T453		1	HanXRQChr09_168418230	961.4	-442.7
	M403T453		2	HanXRQChr05_71582468	958.8	-416.9
	M403T648		1	HanXRQChr03_167720625	1045.7	-484.8
	M403T648		2	HanXRQChr02_2717793	1037.4	-456.2
	M404T227		1	HanXRQChr01_126451473	1160.9	-542.4
	M404T227		2	HanXRQChr13_180116717	1128.5	-501.8
	M404T227		3	HanXRQChr07_91572157	1128.0	-477.8
	M405T641		1	HanXRQChr03_159359599	1017.8	-470.9
	M405T641		2	HanXRQChr05_197630449	1007.5	-441.3
	M406T204		1	HanXRQChr13_152612551	1076.3	-500.1
	M406T259		1	HanXRQChr03_60396489	874.8	-399.4
	M406T276		1	HanXRQChr10_481612	1013.9	-469.0
	M407T351		1	HanXRQChr03_150019343	1264.9	-594.4
	M407T504		1	HanXRQChr03_161178918	920.8	-422.4
	M407T504		2	HanXRQChr15_167603506	731.4	-303.3
	M407T504		3	HanXRQChr04_173874279	488.6	-158.1
	M407T504		4	HanXRQChr10_60144643	301.0	-41.0
	M407T575		1	HanXRQChr03_164185923	1166.3	-545.2
	M407T575		2	HanXRQChr02_149863581	1125.0	-500.1
	M408T303		1	HanXRQChr15_121825312	1161.1	-542.6
	M408T303		2	HanXRQChr10_225709232	1090.2	-482.7
	M408T303		3	HanXRQChr08_147726721	1065.4	-446.5
	M408T617		1	HanXRQChr05_165585021	1127.1	-525.6
	M411T476		1	HanXRQChr13_90310732	964.0	-444.0
	M413T468		1	HanXRQChr03_11100718	1118.6	-521.3
	M413T494		1	HanXRQChr05_151676496	1176.0	-550.0
	M413T499		1	HanXRQChr10_144209609	1242.7	-583.3
	M416T449		1	HanXRQChr08_97613829	1084.9	-504.5
	M417T140		1	HanXRQChr13_187799998	1229.2	-576.6
	M417T360		1	HanXRQChr12_40640677	1095.0	-509.5
	M417T360		2	HanXRQChr14_147123569	1093.9	-484.5
	M417T484		1	HanXRQChr07_101675648	1120.3	-522.1
	M418T291		1	HanXRQChr14_157326553	1084.2	-504.1
	M418T576		1	HanXRQChr10_1413037	1119.4	-521.7
	M419T380		1	HanXRQChr11_2660242	1077.8	-500.9
	M419T380		2	HanXRQChr11_35912201	1076.2	-475.7
	M419T380		3	HanXRQChr17_9597774	1074.6	-451.1
	M419T528		1	HanXRQChr09_9942613	1033.5	-478.8
	M419T528		2	HanXRQChr03_167788615	971.8	-423.5
	M419T550		1	HanXRQChr11_155794052	1114.0	-519.0
	M420T248		1	HanXRQChr07_39314941	942.4	-433.2
	M420T332		1	HanXRQChr16_157248140	1072.0	-498.0
	M421T403		1	HanXRQChr16_150216391	1027.1	-475.6
	M421T403		2	HanXRQChr02_51409147	1006.8	-440.9
	M421T403		3	HanXRQChr01_102024261	996.3	-412.0
	M421T403		4	HanXRQChr01_145560665	992.4	-386.7
[truncated: 562 more rows]
