# Supplementary material for: Genetic control of abiotic stress-related specialized metabolites in sunflower
Source: BMC Genomics. 2024 Feb 20;25:199. doi: 10.1186/s12864-024-10104-9 (PMC10877922; doi:10.1186/s12864-024-10104-9)
Supplement: Supplementary file 6 — Supplementary Material 6. [file 12864_2024_10104_MOESM6_ESM.xlsx]

## Sheet: Supplementary table S04
	Supplementary table S04. Associations among reference SNPs (column three) and the corresponding co-inherited SNPs (column four), i.e. the SNPs showing complete LD among them and with the reference SNP. Columns one and two indicate the LC-MS features used as molecular phenotypes and the iteration step of the GWAS model, respectively.
	LC-MS feature	step	reference SNP	co-inherited SNP
	M101T129	1	HanXRQChr10_228526049	HanXRQChr10_228526049
	M101T129	2	HanXRQChr13_187799998	HanXRQChr13_187799998
	M105T339	1	HanXRQChr09_175869510	HanXRQChr09_175869510
	M105T402	2	HanXRQChr09_142428372	HanXRQChr09_142428379
	M105T402	2	HanXRQChr09_142428372	HanXRQChr09_142428372
	M105T402	1	HanXRQChr13_1524885	HanXRQChr13_4485175
	M105T402	1	HanXRQChr13_1524885	HanXRQChr13_1524885
	M105T402	1	HanXRQChr13_1524885	HanXRQChr13_2599268
	M105T402	1	HanXRQChr13_1524885	HanXRQChr13_2595334
	M107T382	2	HanXRQChr02_160548615	HanXRQChr02_160548864
	M107T382	2	HanXRQChr02_160548615	HanXRQChr02_160548615
	M107T382	1	HanXRQChr09_186019770	HanXRQChr09_186019770
	M109T402	1	HanXRQChr09_151888467	HanXRQChr09_151888467
	M109T590	3	HanXRQChr01_88139707	HanXRQChr01_88144262
	M109T590	3	HanXRQChr01_88139707	HanXRQChr01_88139707
	M109T590	3	HanXRQChr01_88139707	HanXRQChr01_88145442
	M109T590	3	HanXRQChr01_88139707	HanXRQChr01_88196018
	M109T590	1	HanXRQChr04_147048876	HanXRQChr04_147048876
	M109T590	2	HanXRQChr13_6011491	HanXRQChr13_6011491
	M111T478	10	HanXRQChr01_64017907	HanXRQChr01_64018213
	M111T478	10	HanXRQChr01_64017907	HanXRQChr01_64018284
	M111T478	10	HanXRQChr01_64017907	HanXRQChr01_64018435
	M111T478	10	HanXRQChr01_64017907	HanXRQChr01_64017907
	M111T478	10	HanXRQChr01_64017907	HanXRQChr12_119946916
	M111T478	10	HanXRQChr01_64017907	HanXRQChr12_120156753
	M111T478	10	HanXRQChr01_64017907	HanXRQChr12_120156754
	M111T478	10	HanXRQChr01_64017907	HanXRQChr12_120156314
	M111T478	10	HanXRQChr01_64017907	HanXRQChr01_64018209
	M111T478	11	HanXRQChr02_37552586	HanXRQChr02_41259438
	M111T478	11	HanXRQChr02_37552586	HanXRQChr02_41265012
	M111T478	11	HanXRQChr02_37552586	HanXRQChr02_41256408
	M111T478	11	HanXRQChr02_37552586	HanXRQChr02_41261033
	M111T478	11	HanXRQChr02_37552586	HanXRQChr02_41255682
	M111T478	11	HanXRQChr02_37552586	HanXRQChr02_41260910
	M111T478	11	HanXRQChr02_37552586	HanXRQChr02_41270510
	M111T478	11	HanXRQChr02_37552586	HanXRQChr02_41260296
	M111T478	11	HanXRQChr02_37552586	HanXRQChr02_41272022
	M111T478	11	HanXRQChr02_37552586	HanXRQChr02_41270273
	M111T478	11	HanXRQChr02_37552586	HanXRQChr02_41257719
	M111T478	11	HanXRQChr02_37552586	HanXRQChr02_41254225
	M111T478	11	HanXRQChr02_37552586	HanXRQChr02_41254483
	M111T478	11	HanXRQChr02_37552586	HanXRQChr02_41261905
	M111T478	11	HanXRQChr02_37552586	HanXRQChr02_41264501
	M111T478	11	HanXRQChr02_37552586	HanXRQChr02_41275267
	M111T478	11	HanXRQChr02_37552586	HanXRQChr02_41265380
	M111T478	11	HanXRQChr02_37552586	HanXRQChr02_41265399
	M111T478	11	HanXRQChr02_37552586	HanXRQChr02_41272916
	M111T478	11	HanXRQChr02_37552586	HanXRQChr02_41273124
	M111T478	11	HanXRQChr02_37552586	HanXRQChr02_41261629
	M111T478	11	HanXRQChr02_37552586	HanXRQChr02_41261772
	M111T478	11	HanXRQChr02_37552586	HanXRQChr02_41266137
	M111T478	11	HanXRQChr02_37552586	HanXRQChr02_41266563
	M111T478	11	HanXRQChr02_37552586	HanXRQChr02_41266723
	M111T478	11	HanXRQChr02_37552586	HanXRQChr02_41278143
	M111T478	11	HanXRQChr02_37552586	HanXRQChr02_41259157
	M111T478	11	HanXRQChr02_37552586	HanXRQChr02_41255301
	M111T478	11	HanXRQChr02_37552586	HanXRQChr02_41278524
	M111T478	11	HanXRQChr02_37552586	HanXRQChr02_41255976
	M111T478	11	HanXRQChr02_37552586	HanXRQChr02_41278970
	M111T478	11	HanXRQChr02_37552586	HanXRQChr02_41279195
	M111T478	11	HanXRQChr02_37552586	HanXRQChr02_41279422
	M111T478	11	HanXRQChr02_37552586	HanXRQChr02_41265967
	M111T478	11	HanXRQChr02_37552586	HanXRQChr02_41266010
	M111T478	11	HanXRQChr02_37552586	HanXRQChr02_41257462
	M111T478	11	HanXRQChr02_37552586	HanXRQChr02_41257575
	M111T478	11	HanXRQChr02_37552586	HanXRQChr02_41281753
	M111T478	11	HanXRQChr02_37552586	HanXRQChr02_41281871
	M111T478	11	HanXRQChr02_37552586	HanXRQChr02_41278195
	M111T478	11	HanXRQChr02_37552586	HanXRQChr02_41258994
	M111T478	11	HanXRQChr02_37552586	HanXRQChr02_41282488
	M111T478	11	HanXRQChr02_37552586	HanXRQChr02_41282755
	M111T478	11	HanXRQChr02_37552586	HanXRQChr02_41271979
	M111T478	11	HanXRQChr02_37552586	HanXRQChr02_41283536
	M111T478	11	HanXRQChr02_37552586	HanXRQChr02_41283865
	M111T478	11	HanXRQChr02_37552586	HanXRQChr02_41284213
	M111T478	11	HanXRQChr02_37552586	HanXRQChr02_41284460
	M111T478	11	HanXRQChr02_37552586	HanXRQChr02_41273487
	M111T478	11	HanXRQChr02_37552586	HanXRQChr02_41273619
	M111T478	11	HanXRQChr02_37552586	HanXRQChr02_41261943
	M111T478	11	HanXRQChr02_37552586	HanXRQChr02_41263014
	M111T478	11	HanXRQChr02_37552586	HanXRQChr02_41263812
	M111T478	11	HanXRQChr02_37552586	HanXRQChr02_41263887
	M111T478	11	HanXRQChr02_37552586	HanXRQChr02_41285871
	M111T478	11	HanXRQChr02_37552586	HanXRQChr02_41285909
	M111T478	11	HanXRQChr02_37552586	HanXRQChr02_41275464
	M111T478	11	HanXRQChr02_37552586	HanXRQChr02_41275477
	M111T478	11	HanXRQChr02_37552586	HanXRQChr02_41265529
	M111T478	11	HanXRQChr02_37552586	HanXRQChr02_41265876
	M111T478	11	HanXRQChr02_37552586	HanXRQChr02_41275797
	M111T478	11	HanXRQChr02_37552586	HanXRQChr02_41276278
	M111T478	11	HanXRQChr02_37552586	HanXRQChr02_41276444
	M111T478	11	HanXRQChr02_37552586	HanXRQChr02_41277391
	M111T478	11	HanXRQChr02_37552586	HanXRQChr02_41277971
	M111T478	11	HanXRQChr02_37552586	HanXRQChr02_41254123
	M111T478	11	HanXRQChr02_37552586	HanXRQChr02_41288595
	M111T478	11	HanXRQChr02_37552586	HanXRQChr02_37552586
	M111T478	11	HanXRQChr02_37552586	HanXRQChr02_37552651
	M111T478	11	HanXRQChr02_37552586	HanXRQChr02_37552822
	M111T478	11	HanXRQChr02_37552586	HanXRQChr02_37553454
	M111T478	11	HanXRQChr02_37552586	HanXRQChr02_37553841
	M111T478	11	HanXRQChr02_37552586	HanXRQChr02_41256552
	M111T478	11	HanXRQChr02_37552586	HanXRQChr02_41256617
	M111T478	11	HanXRQChr02_37552586	HanXRQChr02_41257122
	M111T478	11	HanXRQChr02_37552586	HanXRQChr02_41269475
	M111T478	11	HanXRQChr02_37552586	HanXRQChr02_37692029
	M111T478	11	HanXRQChr02_37552586	HanXRQChr02_37696365
	M111T478	11	HanXRQChr02_37552586	HanXRQChr02_37696470
	M111T478	11	HanXRQChr02_37552586	HanXRQChr02_41258863
	M111T478	11	HanXRQChr02_37552586	HanXRQChr02_41270193
	M111T478	11	HanXRQChr02_37552586	HanXRQChr02_37696870
	M111T478	11	HanXRQChr02_37552586	HanXRQChr02_37697080
	M111T478	11	HanXRQChr02_37552586	HanXRQChr02_37697208
	M111T478	11	HanXRQChr02_37552586	HanXRQChr02_37697308
	M111T478	11	HanXRQChr02_37552586	HanXRQChr02_37697310
	M111T478	11	HanXRQChr02_37552586	HanXRQChr02_37697465
	M111T478	11	HanXRQChr02_37552586	HanXRQChr02_41261490
	M111T478	11	HanXRQChr02_37552586	HanXRQChr02_37697574
	M111T478	11	HanXRQChr02_37552586	HanXRQChr02_37697603
	M111T478	11	HanXRQChr02_37552586	HanXRQChr02_37697653
	M111T478	11	HanXRQChr02_37552586	HanXRQChr02_37697821
	M111T478	11	HanXRQChr02_37552586	HanXRQChr02_37697965
	M111T478	11	HanXRQChr02_37552586	HanXRQChr02_37717025
	M111T478	11	HanXRQChr02_37552586	HanXRQChr02_37717122
	M111T478	11	HanXRQChr02_37552586	HanXRQChr02_37717196
	M111T478	11	HanXRQChr02_37552586	HanXRQChr02_37717249
	M111T478	11	HanXRQChr02_37552586	HanXRQChr02_37717396
	M111T478	11	HanXRQChr02_37552586	HanXRQChr02_41275496
	M111T478	11	HanXRQChr02_37552586	HanXRQChr02_41275529
	M111T478	11	HanXRQChr02_37552586	HanXRQChr02_37717753
	M111T478	11	HanXRQChr02_37552586	HanXRQChr02_37717930
	M111T478	11	HanXRQChr02_37552586	HanXRQChr02_37718044
	M111T478	11	HanXRQChr02_37552586	HanXRQChr02_37718331
	M111T478	11	HanXRQChr02_37552586	HanXRQChr02_37718383
	M111T478	11	HanXRQChr02_37552586	HanXRQChr02_37718592
	M111T478	11	HanXRQChr02_37552586	HanXRQChr02_41266848
	M111T478	11	HanXRQChr02_37552586	HanXRQChr02_41267580
	M111T478	11	HanXRQChr02_37552586	HanXRQChr02_41267876
	M111T478	11	HanXRQChr02_37552586	HanXRQChr02_41268045
	M111T478	11	HanXRQChr02_37552586	HanXRQChr02_41268588
	M111T478	11	HanXRQChr02_37552586	HanXRQChr02_41268853
	M111T478	11	HanXRQChr02_37552586	HanXRQChr02_41269007
	M111T478	11	HanXRQChr02_37552586	HanXRQChr02_41269269
	M111T478	11	HanXRQChr02_37552586	HanXRQChr02_41269291
	M111T478	11	HanXRQChr02_37552586	HanXRQChr02_41269296
	M111T478	11	HanXRQChr02_37552586	HanXRQChr02_37719546
	M111T478	11	HanXRQChr02_37552586	HanXRQChr02_41269570
	M111T478	11	HanXRQChr02_37552586	HanXRQChr02_41269702
	M111T478	11	HanXRQChr02_37552586	HanXRQChr02_41258818
	M111T478	11	HanXRQChr02_37552586	HanXRQChr02_37696478
	M111T478	11	HanXRQChr02_37552586	HanXRQChr02_37721193
	M111T478	11	HanXRQChr02_37552586	HanXRQChr02_37725937
	M111T478	11	HanXRQChr02_37552586	HanXRQChr02_37726210
	M111T478	11	HanXRQChr02_37552586	HanXRQChr02_37726301
	M111T478	11	HanXRQChr02_37552586	HanXRQChr02_37726387
	M111T478	11	HanXRQChr02_37552586	HanXRQChr02_37730606
	M111T478	11	HanXRQChr02_37552586	HanXRQChr02_37730609
	M111T478	11	HanXRQChr02_37552586	HanXRQChr02_41273434
	M111T478	11	HanXRQChr02_37552586	HanXRQChr02_37766372
	M111T478	11	HanXRQChr02_37552586	HanXRQChr02_37773219
	M111T478	11	HanXRQChr02_37552586	HanXRQChr02_41273666
	M111T478	11	HanXRQChr02_37552586	HanXRQChr02_41273681
	M111T478	11	HanXRQChr02_37552586	HanXRQChr02_41274632
	M111T478	11	HanXRQChr02_37552586	HanXRQChr02_41274773
	M111T478	11	HanXRQChr02_37552586	HanXRQChr02_41275131
	M111T478	11	HanXRQChr02_37552586	HanXRQChr02_37788723
	M111T478	11	HanXRQChr02_37552586	HanXRQChr02_37788735
	M111T478	11	HanXRQChr02_37552586	HanXRQChr02_37717678
	M111T478	11	HanXRQChr02_37552586	HanXRQChr02_37717715
	M111T478	11	HanXRQChr02_37552586	HanXRQChr02_37789266
	M111T478	11	HanXRQChr02_37552586	HanXRQChr02_37789552
	M111T478	11	HanXRQChr02_37552586	HanXRQChr02_37790316
	M111T478	11	HanXRQChr02_37552586	HanXRQChr02_37850172
	M111T478	11	HanXRQChr02_37552586	HanXRQChr02_37863425
	M111T478	11	HanXRQChr02_37552586	HanXRQChr02_37863485
	M111T478	11	HanXRQChr02_37552586	HanXRQChr02_37863551
	M111T478	11	HanXRQChr02_37552586	HanXRQChr02_37863702
	M111T478	11	HanXRQChr02_37552586	HanXRQChr02_41278300
	M111T478	11	HanXRQChr02_37552586	HanXRQChr02_37863772
	M111T478	11	HanXRQChr02_37552586	HanXRQChr02_41278705
	M111T478	11	HanXRQChr02_37552586	HanXRQChr02_37863797
	M111T478	11	HanXRQChr02_37552586	HanXRQChr02_37863808
	M111T478	11	HanXRQChr02_37552586	HanXRQChr02_37863812
	M111T478	11	HanXRQChr02_37552586	HanXRQChr02_37863820
	M111T478	11	HanXRQChr02_37552586	HanXRQChr02_37863853
	M111T478	11	HanXRQChr02_37552586	HanXRQChr02_37863997
	M111T478	11	HanXRQChr02_37552586	HanXRQChr02_37864061
	M111T478	11	HanXRQChr02_37552586	HanXRQChr02_37864147
	M111T478	11	HanXRQChr02_37552586	HanXRQChr02_37864363
	M111T478	11	HanXRQChr02_37552586	HanXRQChr02_41282030
	M111T478	11	HanXRQChr02_37552586	HanXRQChr02_41282350
	M111T478	11	HanXRQChr02_37552586	HanXRQChr02_37864588
	M111T478	11	HanXRQChr02_37552586	HanXRQChr02_37864611
	M111T478	11	HanXRQChr02_37552586	HanXRQChr02_37864756
	M111T478	11	HanXRQChr02_37552586	HanXRQChr02_37865038
	M111T478	11	HanXRQChr02_37552586	HanXRQChr02_37865349
	M111T478	11	HanXRQChr02_37552586	HanXRQChr02_37866089
	M111T478	11	HanXRQChr02_37552586	HanXRQChr02_37866273
	M111T478	11	HanXRQChr02_37552586	HanXRQChr02_41284967
	M111T478	11	HanXRQChr02_37552586	HanXRQChr02_41285101
	M111T478	11	HanXRQChr02_37552586	HanXRQChr02_41285136
	M111T478	11	HanXRQChr02_37552586	HanXRQChr02_41285223
	M111T478	11	HanXRQChr02_37552586	HanXRQChr02_41285566
	M111T478	11	HanXRQChr02_37552586	HanXRQChr02_41285668
	M111T478	11	HanXRQChr02_37552586	HanXRQChr02_37868128
	M111T478	11	HanXRQChr02_37552586	HanXRQChr02_37869065
	M111T478	11	HanXRQChr02_37552586	HanXRQChr02_41286167
	M111T478	11	HanXRQChr02_37552586	HanXRQChr02_37789112
	M111T478	11	HanXRQChr02_37552586	HanXRQChr02_37789249
	M111T478	11	HanXRQChr02_37552586	HanXRQChr02_41287027
	M111T478	11	HanXRQChr02_37552586	HanXRQChr02_41287278
	M111T478	11	HanXRQChr02_37552586	HanXRQChr02_41287500
	M111T478	11	HanXRQChr02_37552586	HanXRQChr02_41287521
	M111T478	11	HanXRQChr02_37552586	HanXRQChr02_41287689
	M111T478	11	HanXRQChr02_37552586	HanXRQChr02_41288410
	M111T478	11	HanXRQChr02_37552586	HanXRQChr02_37870159
	M111T478	11	HanXRQChr02_37552586	HanXRQChr02_37870489
	M111T478	11	HanXRQChr02_37552586	HanXRQChr02_37871268
	M111T478	11	HanXRQChr02_37552586	HanXRQChr02_37871831
	M111T478	11	HanXRQChr02_37552586	HanXRQChr02_37871981
	M111T478	11	HanXRQChr02_37552586	HanXRQChr02_37872104
	M111T478	11	HanXRQChr02_37552586	HanXRQChr02_37872149
	M111T478	11	HanXRQChr02_37552586	HanXRQChr02_37872209
	M111T478	11	HanXRQChr02_37552586	HanXRQChr02_37872219
	M111T478	11	HanXRQChr02_37552586	HanXRQChr02_37872307
	M111T478	11	HanXRQChr02_37552586	HanXRQChr02_41257393
	M111T478	11	HanXRQChr02_37552586	HanXRQChr02_37872502
	M111T478	11	HanXRQChr02_37552586	HanXRQChr02_37872517
	M111T478	11	HanXRQChr02_37552586	HanXRQChr02_37872754
	M111T478	11	HanXRQChr02_37552586	HanXRQChr02_37696475
	M111T478	11	HanXRQChr02_37552586	HanXRQChr02_37872868
	M111T478	11	HanXRQChr02_37552586	HanXRQChr02_37873092
	M111T478	11	HanXRQChr02_37552586	HanXRQChr02_37887623
	M111T478	11	HanXRQChr02_37552586	HanXRQChr02_37887677
	M111T478	11	HanXRQChr02_37552586	HanXRQChr02_37887739
	M111T478	11	HanXRQChr02_37552586	HanXRQChr02_37887888
	M111T478	11	HanXRQChr02_37552586	HanXRQChr02_37887907
	M111T478	11	HanXRQChr02_37552586	HanXRQChr02_37888012
	M111T478	11	HanXRQChr02_37552586	HanXRQChr02_37888048
	M111T478	11	HanXRQChr02_37552586	HanXRQChr02_37888102
	M111T478	11	HanXRQChr02_37552586	HanXRQChr02_37888103
	M111T478	11	HanXRQChr02_37552586	HanXRQChr02_37888149
	M111T478	11	HanXRQChr02_37552586	HanXRQChr02_37888230
	M111T478	11	HanXRQChr02_37552586	HanXRQChr02_37888266
	M111T478	11	HanXRQChr02_37552586	HanXRQChr02_37888337
	M111T478	11	HanXRQChr02_37552586	HanXRQChr02_37888367
	M111T478	11	HanXRQChr02_37552586	HanXRQChr02_37888700
	M111T478	11	HanXRQChr02_37552586	HanXRQChr02_37888831
	M111T478	11	HanXRQChr02_37552586	HanXRQChr02_41286799
	M111T478	11	HanXRQChr02_37552586	HanXRQChr02_37889271
	M111T478	11	HanXRQChr02_37552586	HanXRQChr02_37889273
	M111T478	11	HanXRQChr02_37552586	HanXRQChr02_37889451
	M111T478	11	HanXRQChr02_37552586	HanXRQChr02_37890118
	M111T478	11	HanXRQChr02_37552586	HanXRQChr02_37890145
	M111T478	11	HanXRQChr02_37552586	HanXRQChr02_37890488
	M111T478	11	HanXRQChr02_37552586	HanXRQChr02_37890671
	M111T478	11	HanXRQChr02_37552586	HanXRQChr02_37718600
	M111T478	11	HanXRQChr02_37552586	HanXRQChr02_37719002
	M111T478	11	HanXRQChr02_37552586	HanXRQChr02_37719123
	M111T478	11	HanXRQChr02_37552586	HanXRQChr02_37719139
	M111T478	11	HanXRQChr02_37552586	HanXRQChr02_37719155
	M111T478	11	HanXRQChr02_37552586	HanXRQChr02_37719191
	M111T478	11	HanXRQChr02_37552586	HanXRQChr02_37719195
	M111T478	11	HanXRQChr02_37552586	HanXRQChr02_37719454
	M111T478	11	HanXRQChr02_37552586	HanXRQChr02_37719509
	M111T478	11	HanXRQChr02_37552586	HanXRQChr02_37719542
	M111T478	11	HanXRQChr02_37552586	HanXRQChr02_37893219
	M111T478	11	HanXRQChr02_37552586	HanXRQChr02_37719689
	M111T478	11	HanXRQChr02_37552586	HanXRQChr02_37720251
	M111T478	11	HanXRQChr02_37552586	HanXRQChr02_41269986
	M111T478	11	HanXRQChr02_37552586	HanXRQChr02_41270064
	M111T478	11	HanXRQChr02_37552586	HanXRQChr02_37894403
	M111T478	11	HanXRQChr02_37552586	HanXRQChr02_37894486
	M111T478	11	HanXRQChr02_37552586	HanXRQChr02_37894796
	M111T478	11	HanXRQChr02_37552586	HanXRQChr02_37894810
	M111T478	11	HanXRQChr02_37552586	HanXRQChr02_37894907
	M111T478	11	HanXRQChr02_37552586	HanXRQChr02_37898363
	M111T478	11	HanXRQChr02_37552586	HanXRQChr02_37901922
	M111T478	11	HanXRQChr02_37552586	HanXRQChr02_37901987
	M111T478	11	HanXRQChr02_37552586	HanXRQChr02_37902038
	M111T478	11	HanXRQChr02_37552586	HanXRQChr02_37903637
	M111T478	11	HanXRQChr02_37552586	HanXRQChr02_37904873
	M111T478	11	HanXRQChr02_37552586	HanXRQChr02_37905036
	M111T478	11	HanXRQChr02_37552586	HanXRQChr02_37922712
	M111T478	11	HanXRQChr02_37552586	HanXRQChr02_37924576
	M111T478	11	HanXRQChr02_37552586	HanXRQChr02_37924725
	M111T478	11	HanXRQChr02_37552586	HanXRQChr02_37925604
	M111T478	11	HanXRQChr02_37552586	HanXRQChr02_37925804
	M111T478	11	HanXRQChr02_37552586	HanXRQChr02_37888960
	M111T478	11	HanXRQChr02_37552586	HanXRQChr02_37925811
	M111T478	11	HanXRQChr02_37552586	HanXRQChr02_37925874
	M111T478	11	HanXRQChr02_37552586	HanXRQChr02_37925980
	M111T478	11	HanXRQChr02_37552586	HanXRQChr02_37926029
	M111T478	11	HanXRQChr02_37552586	HanXRQChr02_37926133
	M111T478	11	HanXRQChr02_37552586	HanXRQChr02_37926349
	M111T478	11	HanXRQChr02_37552586	HanXRQChr02_37926492
	M111T478	11	HanXRQChr02_37552586	HanXRQChr02_37926823
	M111T478	11	HanXRQChr02_37552586	HanXRQChr02_37931263
	M111T478	11	HanXRQChr02_37552586	HanXRQChr02_37931274
	M111T478	11	HanXRQChr02_37552586	HanXRQChr02_37934896
	M111T478	11	HanXRQChr02_37552586	HanXRQChr02_37863777
	M111T478	11	HanXRQChr02_37552586	HanXRQChr02_37936936
	M111T478	11	HanXRQChr02_37552586	HanXRQChr02_37937889
	M111T478	11	HanXRQChr02_37552586	HanXRQChr02_37938036
	M111T478	11	HanXRQChr02_37552586	HanXRQChr02_40872491
	M111T478	11	HanXRQChr02_37552586	HanXRQChr02_40873073
	M111T478	11	HanXRQChr02_37552586	HanXRQChr02_40883829
	M111T478	11	HanXRQChr02_37552586	HanXRQChr02_40884402
	M111T478	11	HanXRQChr02_37552586	HanXRQChr02_40884879
	M111T478	11	HanXRQChr02_37552586	HanXRQChr02_40884953
	M111T478	11	HanXRQChr02_37552586	HanXRQChr02_37864369
	M111T478	11	HanXRQChr02_37552586	HanXRQChr02_37864522
	M111T478	11	HanXRQChr02_37552586	HanXRQChr02_40888834
	M111T478	11	HanXRQChr02_37552586	HanXRQChr02_40888886
	M111T478	11	HanXRQChr02_37552586	HanXRQChr02_40930665
	M111T478	11	HanXRQChr02_37552586	HanXRQChr02_40948818
	M111T478	11	HanXRQChr02_37552586	HanXRQChr02_40951805
	M111T478	11	HanXRQChr02_37552586	HanXRQChr02_41165316
	M111T478	11	HanXRQChr02_37552586	HanXRQChr02_41243953
	M111T478	11	HanXRQChr02_37552586	HanXRQChr02_37866443
	M111T478	11	HanXRQChr02_37552586	HanXRQChr02_37867562
	M111T478	11	HanXRQChr02_37552586	HanXRQChr02_37867678
	M111T478	11	HanXRQChr02_37552586	HanXRQChr02_37867711
	M111T478	11	HanXRQChr02_37552586	HanXRQChr02_37867734
	M111T478	11	HanXRQChr02_37552586	HanXRQChr02_37867839
	M111T478	11	HanXRQChr02_37552586	HanXRQChr02_41249175
	M111T478	11	HanXRQChr02_37552586	HanXRQChr02_41249316
	M111T478	11	HanXRQChr02_37552586	HanXRQChr02_37869105
	M111T478	11	HanXRQChr02_37552586	HanXRQChr02_37925808
	M111T478	11	HanXRQChr02_37552586	HanXRQChr02_37869625
	M111T478	11	HanXRQChr02_37552586	HanXRQChr02_37869644
	M111T478	11	HanXRQChr02_37552586	HanXRQChr02_37869671
	M111T478	11	HanXRQChr02_37552586	HanXRQChr02_37869687
	M111T478	11	HanXRQChr02_37552586	HanXRQChr02_37869754
	M111T478	11	HanXRQChr02_37552586	HanXRQChr02_37869862
	M111T478	11	HanXRQChr02_37552586	HanXRQChr02_37870006
	M111T478	11	HanXRQChr02_37552586	HanXRQChr02_41252402
	M111T478	11	HanXRQChr02_37552586	HanXRQChr02_41288545
	M111T478	11	HanXRQChr02_37552586	HanXRQChr02_41344005
	M111T478	11	HanXRQChr02_37552586	HanXRQChr02_41288600
	M111T478	11	HanXRQChr02_37552586	HanXRQChr02_41288827
	M111T478	11	HanXRQChr02_37552586	HanXRQChr02_41288959
	M111T478	11	HanXRQChr02_37552586	HanXRQChr02_41288979
	M111T478	11	HanXRQChr02_37552586	HanXRQChr02_41289031
	M111T478	11	HanXRQChr02_37552586	HanXRQChr02_41289060
	M111T478	11	HanXRQChr02_37552586	HanXRQChr02_41289361
	M111T478	11	HanXRQChr02_37552586	HanXRQChr02_37554674
	M111T478	11	HanXRQChr02_37552586	HanXRQChr02_37555200
	M111T478	11	HanXRQChr02_37552586	HanXRQChr02_41290497
	M111T478	11	HanXRQChr02_37552586	HanXRQChr02_41290720
	M111T478	11	HanXRQChr02_37552586	HanXRQChr02_41290820
	M111T478	11	HanXRQChr02_37552586	HanXRQChr02_41290852
	M111T478	11	HanXRQChr02_37552586	HanXRQChr02_41291044
	M111T478	11	HanXRQChr02_37552586	HanXRQChr02_41291958
	M111T478	11	HanXRQChr02_37552586	HanXRQChr02_41292070
	M111T478	11	HanXRQChr02_37552586	HanXRQChr02_41292334
	M111T478	11	HanXRQChr02_37552586	HanXRQChr02_41294455
	M111T478	11	HanXRQChr02_37552586	HanXRQChr02_41294554
	M111T478	11	HanXRQChr02_37552586	HanXRQChr02_41294556
	M111T478	11	HanXRQChr02_37552586	HanXRQChr02_37697556
	M111T478	11	HanXRQChr02_37552586	HanXRQChr02_41294622
	M111T478	11	HanXRQChr02_37552586	HanXRQChr02_41294665
	M111T478	11	HanXRQChr02_37552586	HanXRQChr02_41294672
	M111T478	11	HanXRQChr02_37552586	HanXRQChr02_41294915
	M111T478	11	HanXRQChr02_37552586	HanXRQChr02_41295691
	M111T478	11	HanXRQChr02_37552586	HanXRQChr02_41295868
	M111T478	11	HanXRQChr02_37552586	HanXRQChr02_41295906
	M111T478	11	HanXRQChr02_37552586	HanXRQChr02_41295931
	M111T478	11	HanXRQChr02_37552586	HanXRQChr02_41296491
	M111T478	11	HanXRQChr02_37552586	HanXRQChr02_41296523
	M111T478	11	HanXRQChr02_37552586	HanXRQChr02_41297336
	M111T478	11	HanXRQChr02_37552586	HanXRQChr02_41297728
	M111T478	11	HanXRQChr02_37552586	HanXRQChr02_41297860
	M111T478	11	HanXRQChr02_37552586	HanXRQChr02_41298471
	M111T478	11	HanXRQChr02_37552586	HanXRQChr02_41298506
	M111T478	11	HanXRQChr02_37552586	HanXRQChr02_41300559
	M111T478	11	HanXRQChr02_37552586	HanXRQChr02_41300560
	M111T478	11	HanXRQChr02_37552586	HanXRQChr02_41300671
	M111T478	11	HanXRQChr02_37552586	HanXRQChr02_41300672
	M111T478	11	HanXRQChr02_37552586	HanXRQChr02_41300691
	M111T478	11	HanXRQChr02_37552586	HanXRQChr02_41300755
	M111T478	11	HanXRQChr02_37552586	HanXRQChr02_41300777
	M111T478	11	HanXRQChr02_37552586	HanXRQChr02_41300780
	M111T478	11	HanXRQChr02_37552586	HanXRQChr02_41300942
	M111T478	11	HanXRQChr02_37552586	HanXRQChr02_41301071
	M111T478	11	HanXRQChr02_37552586	HanXRQChr02_41301307
	M111T478	11	HanXRQChr02_37552586	HanXRQChr02_41301326
	M111T478	11	HanXRQChr02_37552586	HanXRQChr02_41301614
	M111T478	11	HanXRQChr02_37552586	HanXRQChr02_41302681
	M111T478	11	HanXRQChr02_37552586	HanXRQChr02_41303052
	M111T478	11	HanXRQChr02_37552586	HanXRQChr02_41303479
	M111T478	11	HanXRQChr02_37552586	HanXRQChr02_41303545
	M111T478	11	HanXRQChr02_37552586	HanXRQChr02_41303937
	M111T478	11	HanXRQChr02_37552586	HanXRQChr02_41304070
	M111T478	11	HanXRQChr02_37552586	HanXRQChr02_41304098
	M111T478	11	HanXRQChr02_37552586	HanXRQChr02_41304389
	M111T478	11	HanXRQChr02_37552586	HanXRQChr02_41305286
	M111T478	11	HanXRQChr02_37552586	HanXRQChr02_41305331
	M111T478	11	HanXRQChr02_37552586	HanXRQChr02_41305562
	M111T478	11	HanXRQChr02_37552586	HanXRQChr02_41305694
	M111T478	11	HanXRQChr02_37552586	HanXRQChr02_37730631
	M111T478	11	HanXRQChr02_37552586	HanXRQChr02_41305877
	M111T478	11	HanXRQChr02_37552586	HanXRQChr02_41306555
	M111T478	11	HanXRQChr02_37552586	HanXRQChr02_37786485
	M111T478	11	HanXRQChr02_37552586	HanXRQChr02_37786589
	M111T478	11	HanXRQChr02_37552586	HanXRQChr02_37788362
	M111T478	11	HanXRQChr02_37552586	HanXRQChr02_37788398
	M111T478	11	HanXRQChr02_37552586	HanXRQChr02_37788700
	M111T478	11	HanXRQChr02_37552586	HanXRQChr02_41308370
	M111T478	11	HanXRQChr02_37552586	HanXRQChr02_41308773
	M111T478	11	HanXRQChr02_37552586	HanXRQChr02_41309451
	M111T478	11	HanXRQChr02_37552586	HanXRQChr02_41309693
	M111T478	11	HanXRQChr02_37552586	HanXRQChr02_41311335
	M111T478	11	HanXRQChr02_37552586	HanXRQChr02_41311884
	M111T478	11	HanXRQChr02_37552586	HanXRQChr02_41316964
	M111T478	11	HanXRQChr02_37552586	HanXRQChr02_41317110
	M111T478	11	HanXRQChr02_37552586	HanXRQChr02_41317511
	M111T478	11	HanXRQChr02_37552586	HanXRQChr02_41317773
	M111T478	11	HanXRQChr02_37552586	HanXRQChr02_41318368
	M111T478	11	HanXRQChr02_37552586	HanXRQChr02_41318388
	M111T478	11	HanXRQChr02_37552586	HanXRQChr02_37863763
	M111T478	11	HanXRQChr02_37552586	HanXRQChr02_41319383
	M111T478	11	HanXRQChr02_37552586	HanXRQChr02_41320594
	M111T478	11	HanXRQChr02_37552586	HanXRQChr02_41321044
	M111T478	11	HanXRQChr02_37552586	HanXRQChr02_41321466
	M111T478	11	HanXRQChr02_37552586	HanXRQChr02_41322049
	M111T478	11	HanXRQChr02_37552586	HanXRQChr02_41280368
	M111T478	11	HanXRQChr02_37552586	HanXRQChr02_41280842
	M111T478	11	HanXRQChr02_37552586	HanXRQChr02_41281042
	M111T478	11	HanXRQChr02_37552586	HanXRQChr02_41281511
	M111T478	11	HanXRQChr02_37552586	HanXRQChr02_41323414
	M111T478	11	HanXRQChr02_37552586	HanXRQChr02_41324138
	M111T478	11	HanXRQChr02_37552586	HanXRQChr02_41324250
	M111T478	11	HanXRQChr02_37552586	HanXRQChr02_41324315
	M111T478	11	HanXRQChr02_37552586	HanXRQChr02_41324512
	M111T478	11	HanXRQChr02_37552586	HanXRQChr02_41324616
	M111T478	11	HanXRQChr02_37552586	HanXRQChr02_41324655
	M111T478	11	HanXRQChr02_37552586	HanXRQChr02_41282989
	M111T478	11	HanXRQChr02_37552586	HanXRQChr02_41325043
	M111T478	11	HanXRQChr02_37552586	HanXRQChr02_41325518
	M111T478	11	HanXRQChr02_37552586	HanXRQChr02_41325556
	M111T478	11	HanXRQChr02_37552586	HanXRQChr02_41327478
	M111T478	11	HanXRQChr02_37552586	HanXRQChr02_41327719
	M111T478	11	HanXRQChr02_37552586	HanXRQChr02_41328063
	M111T478	11	HanXRQChr02_37552586	HanXRQChr02_41329101
	M111T478	11	HanXRQChr02_37552586	HanXRQChr02_41329681
	M111T478	11	HanXRQChr02_37552586	HanXRQChr02_41330857
	M111T478	11	HanXRQChr02_37552586	HanXRQChr02_41332099
	M111T478	11	HanXRQChr02_37552586	HanXRQChr02_41332307
	M111T478	11	HanXRQChr02_37552586	HanXRQChr02_37869567
	M111T478	11	HanXRQChr02_37552586	HanXRQChr02_41286645
	M111T478	11	HanXRQChr02_37552586	HanXRQChr02_41332762
	M111T478	11	HanXRQChr02_37552586	HanXRQChr02_41339674
	M111T478	11	HanXRQChr02_37552586	HanXRQChr02_41340064
	M111T478	11	HanXRQChr02_37552586	HanXRQChr02_41340554
	M111T478	11	HanXRQChr02_37552586	HanXRQChr02_41340845
	M111T478	11	HanXRQChr02_37552586	HanXRQChr02_41340909
	M111T478	11	HanXRQChr02_37552586	HanXRQChr02_41342760
	M111T478	11	HanXRQChr02_37552586	HanXRQChr02_41343937
	M111T478	11	HanXRQChr02_37552586	HanXRQChr02_37891133
	M111T478	11	HanXRQChr02_37552586	HanXRQChr02_41344117
	M111T478	11	HanXRQChr02_37552586	HanXRQChr02_41348078
	M111T478	11	HanXRQChr02_37552586	HanXRQChr02_41348139
	M111T478	11	HanXRQChr02_37552586	HanXRQChr02_41348257
	M111T478	11	HanXRQChr02_37552586	HanXRQChr02_41348303
	M111T478	11	HanXRQChr02_37552586	HanXRQChr02_41348372
	M111T478	11	HanXRQChr02_37552586	HanXRQChr02_41348484
	M111T478	11	HanXRQChr02_37552586	HanXRQChr02_41348485
	M111T478	11	HanXRQChr02_37552586	HanXRQChr02_37872496
	M111T478	11	HanXRQChr02_37552586	HanXRQChr02_41349029
	M111T478	11	HanXRQChr02_37552586	HanXRQChr02_41349868
	M111T478	11	HanXRQChr02_37552586	HanXRQChr02_41350005
	M111T478	11	HanXRQChr02_37552586	HanXRQChr02_41352199
	M111T478	11	HanXRQChr02_37552586	HanXRQChr02_41352262
	M111T478	11	HanXRQChr02_37552586	HanXRQChr02_41352295
	M111T478	11	HanXRQChr02_37552586	HanXRQChr02_41352479
	M111T478	11	HanXRQChr02_37552586	HanXRQChr02_41352483
	M111T478	11	HanXRQChr02_37552586	HanXRQChr02_41332583
	M111T478	11	HanXRQChr02_37552586	HanXRQChr02_41324881
	M111T478	11	HanXRQChr02_37552586	HanXRQChr02_41250289
	M111T478	11	HanXRQChr02_37552586	HanXRQChr02_41250505
	M111T478	11	HanXRQChr02_37552586	HanXRQChr02_41294562
	M111T478	11	HanXRQChr02_37552586	HanXRQChr02_41244017
	M111T478	11	HanXRQChr02_37552586	HanXRQChr02_41305850
	M111T478	11	HanXRQChr02_37552586	HanXRQChr02_41244099
	M111T478	11	HanXRQChr02_37552586	HanXRQChr02_41306990
	M111T478	11	HanXRQChr02_37552586	HanXRQChr02_41307866
	M111T478	11	HanXRQChr02_37552586	HanXRQChr02_41307930
	M111T478	11	HanXRQChr02_37552586	HanXRQChr02_41308018
	M111T478	11	HanXRQChr02_37552586	HanXRQChr02_41308112
	M111T478	11	HanXRQChr02_37552586	HanXRQChr02_37891560
	M111T478	11	HanXRQChr02_37552586	HanXRQChr02_41332747
	M111T478	11	HanXRQChr02_37552586	HanXRQChr02_37892519
	M111T478	11	HanXRQChr02_37552586	HanXRQChr02_37892576
	M111T478	11	HanXRQChr02_37552586	HanXRQChr02_41251034
	M111T478	11	HanXRQChr02_37552586	HanXRQChr02_41251969
	M111T478	11	HanXRQChr02_37552586	HanXRQChr02_41252123
	M111T478	11	HanXRQChr02_37552586	HanXRQChr02_41252218
	M111T478	11	HanXRQChr02_37552586	HanXRQChr02_41252353
	M111T478	11	HanXRQChr02_37552586	HanXRQChr02_37894126
	M111T478	11	HanXRQChr02_37552586	HanXRQChr02_37891189
	M111T478	11	HanXRQChr02_37552586	HanXRQChr02_37891237
	M111T478	11	HanXRQChr02_37552586	HanXRQChr02_37891379
	M111T478	11	HanXRQChr02_37552586	HanXRQChr02_41319329
	M111T478	11	HanXRQChr02_37552586	HanXRQChr02_37891897
	M111T478	11	HanXRQChr02_37552586	HanXRQChr02_41322646
	M111T478	11	HanXRQChr02_37552586	HanXRQChr02_41249988
	M111T478	11	HanXRQChr02_37552586	HanXRQChr02_37892628
	M111T478	11	HanXRQChr02_37552586	HanXRQChr02_37892697
	M111T478	11	HanXRQChr02_37552586	HanXRQChr02_37894320
	M111T478	11	HanXRQChr02_37552586	HanXRQChr02_37893528
	M111T478	11	HanXRQChr02_37552586	HanXRQChr02_37894122
	M111T478	11	HanXRQChr02_37552586	HanXRQChr02_41244145
	M111T478	11	HanXRQChr02_37552586	HanXRQChr02_37936763
	M111T478	11	HanXRQChr02_37552586	HanXRQChr02_37720796
	M111T478	11	HanXRQChr02_37552586	HanXRQChr02_37720955
	M111T478	11	HanXRQChr02_37552586	HanXRQChr02_37872812
	M111T478	11	HanXRQChr02_37552586	HanXRQChr02_41322092
	M111T478	11	HanXRQChr02_37552586	HanXRQChr02_41322157
	M111T478	11	HanXRQChr02_37552586	HanXRQChr02_41244087
	M111T478	11	HanXRQChr02_37552586	HanXRQChr02_41249975
	M111T478	11	HanXRQChr02_37552586	HanXRQChr02_41289830
	M111T478	11	HanXRQChr02_37552586	HanXRQChr02_41244258
	M111T478	11	HanXRQChr02_37552586	HanXRQChr02_41248860
	M111T478	11	HanXRQChr02_37552586	HanXRQChr02_41322713
	M111T478	11	HanXRQChr02_37552586	HanXRQChr02_37554444
	M111T478	11	HanXRQChr02_37552586	HanXRQChr02_41289471
	M111T478	11	HanXRQChr02_37552586	HanXRQChr02_41349027
	M111T478	11	HanXRQChr02_37552586	HanXRQChr02_40887871
	M111T478	11	HanXRQChr02_37552586	HanXRQChr02_37554664
	M111T478	11	HanXRQChr02_37552586	HanXRQChr02_40886074
	M111T478	5	HanXRQChr02_78936521	HanXRQChr02_79383829
	M111T478	5	HanXRQChr02_78936521	HanXRQChr02_78936521
	M111T478	6	HanXRQChr06_42133852	HanXRQChr06_42262425
	M111T478	6	HanXRQChr06_42133852	HanXRQChr06_42133852
	M111T478	6	HanXRQChr06_42133852	HanXRQChr06_42146839
	M111T478	6	HanXRQChr06_42133852	HanXRQChr06_42262981
	M111T478	6	HanXRQChr06_42133852	HanXRQChr06_42261949
	M111T478	6	HanXRQChr06_42133852	HanXRQChr06_42263470
	M111T478	6	HanXRQChr06_42133852	HanXRQChr06_42262363
	M111T478	6	HanXRQChr06_42133852	HanXRQChr06_42263859
	M111T478	6	HanXRQChr06_42133852	HanXRQChr06_42261946
	M111T478	6	HanXRQChr06_42133852	HanXRQChr06_42264662
	M111T478	12	HanXRQChr06_6832871	HanXRQChr06_6834321
	M111T478	12	HanXRQChr06_6832871	HanXRQChr06_6833145
	M111T478	12	HanXRQChr06_6832871	HanXRQChr06_6836216
	M111T478	12	HanXRQChr06_6832871	HanXRQChr06_6834220
	M111T478	12	HanXRQChr06_6832871	HanXRQChr06_6833006
	M111T478	12	HanXRQChr06_6832871	HanXRQChr06_6832871
	M111T478	2	HanXRQChr08_136032128	HanXRQChr08_137026475
	M111T478	2	HanXRQChr08_136032128	HanXRQChr08_136032128
	M111T478	2	HanXRQChr08_136032128	HanXRQChr08_137005774
	M111T478	2	HanXRQChr08_136032128	HanXRQChr08_136731783
	M111T478	2	HanXRQChr08_136032128	HanXRQChr08_136731770
	M111T478	2	HanXRQChr08_136032128	HanXRQChr08_137229027
	M111T478	8	HanXRQChr09_4836707	HanXRQChr09_4836707
	M111T478	7	HanXRQChr11_116634319	HanXRQChr11_116760028
	M111T478	7	HanXRQChr11_116634319	HanXRQChr11_116634319
	M111T478	7	HanXRQChr11_116634319	HanXRQChr11_116760244
	M111T478	7	HanXRQChr11_116634319	HanXRQChr11_116760245
	M111T478	7	HanXRQChr11_116634319	HanXRQChr11_116760037
	M111T478	14	HanXRQChr16_3426832	HanXRQChr16_3426832
	M111T478	3	HanXRQChr17_169086611	HanXRQChr17_169086611
	M111T478	4	HanXRQChr17_171242518	HanXRQChr17_171242518
	M111T478	1	HanXRQChr17_171242883	HanXRQChr17_171242883
	M111T478	13	HanXRQChr17_172337851	HanXRQChr17_172355796
	M111T478	13	HanXRQChr17_172337851	HanXRQChr17_172355945
	M111T478	13	HanXRQChr17_172337851	HanXRQChr17_172355794
	M111T478	13	HanXRQChr17_172337851	HanXRQChr17_172356113
	M111T478	13	HanXRQChr17_172337851	HanXRQChr17_172356078
	M111T478	13	HanXRQChr17_172337851	HanXRQChr17_172339837
	M111T478	13	HanXRQChr17_172337851	HanXRQChr17_172346061
	M111T478	13	HanXRQChr17_172337851	HanXRQChr17_172355818
	M111T478	13	HanXRQChr17_172337851	HanXRQChr17_172355804
	M111T478	13	HanXRQChr17_172337851	HanXRQChr17_172337851
	M111T478	13	HanXRQChr17_172337851	HanXRQChr17_172339880
	M111T478	13	HanXRQChr17_172337851	HanXRQChr17_172339673
	M111T478	13	HanXRQChr17_172337851	HanXRQChr17_172356089
	M111T478	13	HanXRQChr17_172337851	HanXRQChr17_172337872
	M111T478	9	HanXRQChr17_203309796	HanXRQChr17_203309796
	M111T509	2	HanXRQChr03_162555495	HanXRQChr03_162555495
	M111T509	6	HanXRQChr06_14578097	HanXRQChr06_14578097
	M111T509	5	HanXRQChr11_166761325	HanXRQChr11_166767060
	M111T509	5	HanXRQChr11_166761325	HanXRQChr11_166767051
	M111T509	5	HanXRQChr11_166761325	HanXRQChr11_166766994
	M111T509	5	HanXRQChr11_166761325	HanXRQChr11_166765396
	M111T509	5	HanXRQChr11_166761325	HanXRQChr11_166765498
	M111T509	5	HanXRQChr11_166761325	HanXRQChr11_166761325
	M111T509	5	HanXRQChr11_166761325	HanXRQChr11_166767055
	M111T509	5	HanXRQChr11_166761325	HanXRQChr11_166765109
	M111T509	5	HanXRQChr11_166761325	HanXRQChr11_166766188
	M111T509	5	HanXRQChr11_166761325	HanXRQChr11_166764463
	M111T509	5	HanXRQChr11_166761325	HanXRQChr11_166765717
	M111T509	5	HanXRQChr11_166761325	HanXRQChr11_166764524
	M111T509	5	HanXRQChr11_166761325	HanXRQChr11_166765772
	M111T509	5	HanXRQChr11_166761325	HanXRQChr11_166765418
	M111T509	5	HanXRQChr11_166761325	HanXRQChr11_166766219
	M111T509	5	HanXRQChr11_166761325	HanXRQChr11_166761686
	M111T509	5	HanXRQChr11_166761325	HanXRQChr11_166761329
	M111T509	5	HanXRQChr11_166761325	HanXRQChr11_166765957
	M111T509	5	HanXRQChr11_166761325	HanXRQChr11_166766186
	M111T509	4	HanXRQChr17_169335436	HanXRQChr17_169335436
	M111T509	3	HanXRQChr17_169337201	HanXRQChr17_169337201
	M111T509	7	HanXRQChr17_171242518	HanXRQChr17_171242518
	M111T509	1	HanXRQChr17_171242883	HanXRQChr17_171242883
	M116T100	1	HanXRQChr06_8052666	HanXRQChr06_8118169
	M116T100	1	HanXRQChr06_8052666	HanXRQChr06_8052666
	M116T100	1	HanXRQChr06_8052666	HanXRQChr06_8079628
	M116T100	2	HanXRQChr13_159988682	HanXRQChr13_159988682
	M117T263	1	HanXRQChr09_204638088	HanXRQChr09_204638105
	M117T263	1	HanXRQChr09_204638088	HanXRQChr09_204638088
	M117T275	1	HanXRQChr11_76791971	HanXRQChr11_76791971
	M117T528	1	HanXRQChr02_171571111	HanXRQChr02_171571111
	M117T528	1	HanXRQChr02_171571111	HanXRQChr02_171571471
	M117T528	1	HanXRQChr02_171571111	HanXRQChr02_171571117
	M117T528	1	HanXRQChr02_171571111	HanXRQChr02_171571474
	M117T619	2	HanXRQChr03_159399055	HanXRQChr03_159399055
	M117T619	6	HanXRQChr05_3603262	HanXRQChr05_3603262
	M117T619	4	HanXRQChr08_97664540	HanXRQChr08_97664540
	M117T619	3	HanXRQChr09_63009538	HanXRQChr09_63009538
	M117T619	1	HanXRQChr10_227872875	HanXRQChr10_227872875
	M117T619	5	HanXRQChr16_1166511	HanXRQChr16_1166511
	M119T101_1	2	HanXRQChr07_85019587	HanXRQChr07_85019587
	M119T101_1	2	HanXRQChr07_85019587	HanXRQChr07_85019627
	M119T101_1	1	HanXRQChr10_240736501	HanXRQChr10_240738800
	M119T101_1	1	HanXRQChr10_240736501	HanXRQChr10_240736501
	M119T101_1	1	HanXRQChr10_240736501	HanXRQChr10_240789139
	M119T101_1	1	HanXRQChr10_240736501	HanXRQChr10_240738795
	M119T101_1	1	HanXRQChr10_240736501	HanXRQChr10_240790158
	M119T101_1	1	HanXRQChr10_240736501	HanXRQChr10_240789470
	M119T117	1	HanXRQChr17_182744879	HanXRQChr17_182744879
	M119T117	1	HanXRQChr17_182744879	HanXRQChr17_182747060
	M119T556	1	HanXRQChr10_8962086	HanXRQChr10_8962086
	M121T400	3	HanXRQChr02_169864132	HanXRQChr02_169864254
	M121T400	3	HanXRQChr02_169864132	HanXRQChr02_169864132
	M121T400	1	HanXRQChr09_177066575	HanXRQChr09_177066575
	M121T400	2	HanXRQChr16_3712441	HanXRQChr16_3712441
	M121T608	1	HanXRQChr01_8951898	HanXRQChr05_12733283
	M121T608	1	HanXRQChr01_8951898	HanXRQChr05_12822547
	M121T608	1	HanXRQChr01_8951898	HanXRQChr11_127846667
	M121T608	1	HanXRQChr01_8951898	HanXRQChr05_12724152
	M121T608	1	HanXRQChr01_8951898	HanXRQChr05_12822546
	M121T608	1	HanXRQChr01_8951898	HanXRQChr05_12780949
	M121T608	1	HanXRQChr01_8951898	HanXRQChr05_12820675
	M121T608	1	HanXRQChr01_8951898	HanXRQChr05_12733297
	M121T608	1	HanXRQChr01_8951898	HanXRQChr05_12745918
	M121T608	1	HanXRQChr01_8951898	HanXRQChr11_127841351
	M121T608	1	HanXRQChr01_8951898	HanXRQChr11_127832203
	M121T608	1	HanXRQChr01_8951898	HanXRQChr11_127727150
	M121T608	1	HanXRQChr01_8951898	HanXRQChr05_12843266
	M121T608	1	HanXRQChr01_8951898	HanXRQChr05_12845467
	M121T608	1	HanXRQChr01_8951898	HanXRQChr05_12753455
	M121T608	1	HanXRQChr01_8951898	HanXRQChr11_127730327
	M121T608	1	HanXRQChr01_8951898	HanXRQChr05_12868749
	M121T608	1	HanXRQChr01_8951898	HanXRQChr05_12716276
	M121T608	1	HanXRQChr01_8951898	HanXRQChr05_12696483
	M121T608	1	HanXRQChr01_8951898	HanXRQChr05_12737964
	M121T608	1	HanXRQChr01_8951898	HanXRQChr05_12909125
	M121T608	1	HanXRQChr01_8951898	HanXRQChr05_12872992
	M121T608	1	HanXRQChr01_8951898	HanXRQChr05_12651936
	M121T608	1	HanXRQChr01_8951898	HanXRQChr05_12820609
	M121T608	1	HanXRQChr01_8951898	HanXRQChr05_12864082
	M121T608	1	HanXRQChr01_8951898	HanXRQChr11_127823518
	M121T608	1	HanXRQChr01_8951898	HanXRQChr05_12696497
	M121T608	1	HanXRQChr01_8951898	HanXRQChr05_12821658
	M121T608	1	HanXRQChr01_8951898	HanXRQChr01_8951898
	M121T608	1	HanXRQChr01_8951898	HanXRQChr05_12820127
	M121T608	1	HanXRQChr01_8951898	HanXRQChr05_12821149
	M121T608	2	HanXRQChr03_150277178	HanXRQChr03_150277178
	M125T327	1	HanXRQChr05_208738993	HanXRQChr05_208738993
	M125T327	1	HanXRQChr05_208738993	HanXRQChr05_208800276
	M125T327	1	HanXRQChr05_208738993	HanXRQChr05_208800277
	M127T584	1	HanXRQChr14_8170046	HanXRQChr14_8170046
	M127T584	2	HanXRQChr16_153962059	HanXRQChr16_153962059
	M130T276	1	HanXRQChr16_155400628	HanXRQChr16_155401521
	M130T276	1	HanXRQChr16_155400628	HanXRQChr16_155405073
	M130T276	1	HanXRQChr16_155400628	HanXRQChr16_155406891
	M130T276	1	HanXRQChr16_155400628	HanXRQChr16_155400629
	M130T276	1	HanXRQChr16_155400628	HanXRQChr16_155400976
	M130T276	1	HanXRQChr16_155400628	HanXRQChr16_155400628
	M130T276	1	HanXRQChr16_155400628	HanXRQChr16_155400919
	M130T276	1	HanXRQChr16_155400628	HanXRQChr16_155401580
	M130T276	1	HanXRQChr16_155400628	HanXRQChr16_155405109
	M130T276	1	HanXRQChr16_155400628	HanXRQChr16_155405057
	M130T276	1	HanXRQChr16_155400628	HanXRQChr16_155400703
	M130T276	1	HanXRQChr16_155400628	HanXRQChr16_155406966
	M130T276	1	HanXRQChr16_155400628	HanXRQChr16_155405515
	M130T340	1	HanXRQChr10_239509868	HanXRQChr10_239509868
	M130T99	3	HanXRQChr00c0517_18254	HanXRQChr00c0517_18254
	M130T99	4	HanXRQChr04_44443515	HanXRQChr04_44447223
	M130T99	4	HanXRQChr04_44443515	HanXRQChr04_44443515
	M130T99	2	HanXRQChr06_36505740	HanXRQChr06_36505740
	M130T99	1	HanXRQChr08_30647291	HanXRQChr08_30647291
	M131T321	1	HanXRQChr13_190728489	HanXRQChr13_190728489
	M131T346	2	HanXRQChr01_8931750	HanXRQChr11_127773688
	M131T346	2	HanXRQChr01_8931750	HanXRQChr05_12755002
	M131T346	2	HanXRQChr01_8931750	HanXRQChr05_12671322
	M131T346	2	HanXRQChr01_8931750	HanXRQChr11_127773587
	M131T346	2	HanXRQChr01_8931750	HanXRQChr11_127771251
	M131T346	2	HanXRQChr01_8931750	HanXRQChr01_8957180
	M131T346	2	HanXRQChr01_8931750	HanXRQChr05_12725928
	M131T346	2	HanXRQChr01_8931750	HanXRQChr05_12694934
	M131T346	2	HanXRQChr01_8931750	HanXRQChr05_12722728
	M131T346	2	HanXRQChr01_8931750	HanXRQChr05_12795420
	M131T346	2	HanXRQChr01_8931750	HanXRQChr05_12701866
	M131T346	2	HanXRQChr01_8931750	HanXRQChr05_12807466
	M131T346	2	HanXRQChr01_8931750	HanXRQChr11_127698364
	M131T346	2	HanXRQChr01_8931750	HanXRQChr05_12722713
	M131T346	2	HanXRQChr01_8931750	HanXRQChr11_127829905
	M131T346	2	HanXRQChr01_8931750	HanXRQChr05_12717618
	M131T346	2	HanXRQChr01_8931750	HanXRQChr05_12637518
	M131T346	2	HanXRQChr01_8931750	HanXRQChr01_8941872
	M131T346	2	HanXRQChr01_8931750	HanXRQChr05_12900314
	M131T346	2	HanXRQChr01_8931750	HanXRQChr05_12754295
	M131T346	2	HanXRQChr01_8931750	HanXRQChr05_12772380
	M131T346	2	HanXRQChr01_8931750	HanXRQChr05_12701368
	M131T346	2	HanXRQChr01_8931750	HanXRQChr05_12795461
	M131T346	2	HanXRQChr01_8931750	HanXRQChr05_12760254
	M131T346	2	HanXRQChr01_8931750	HanXRQChr11_127829667
	M131T346	2	HanXRQChr01_8931750	HanXRQChr11_127755015
	M131T346	2	HanXRQChr01_8931750	HanXRQChr05_12749002
	M131T346	2	HanXRQChr01_8931750	HanXRQChr05_12776416
	M131T346	2	HanXRQChr01_8931750	HanXRQChr05_12795402
	M131T346	2	HanXRQChr01_8931750	HanXRQChr01_8940246
	M131T346	2	HanXRQChr01_8931750	HanXRQChr05_12803158
	M131T346	2	HanXRQChr01_8931750	HanXRQChr11_127771010
	M131T346	2	HanXRQChr01_8931750	HanXRQChr05_12695056
	M131T346	2	HanXRQChr01_8931750	HanXRQChr05_12698696
	M131T346	2	HanXRQChr01_8931750	HanXRQChr05_12758057
	M131T346	2	HanXRQChr01_8931750	HanXRQChr05_12691444
	M131T346	2	HanXRQChr01_8931750	HanXRQChr05_12705815
	M131T346	2	HanXRQChr01_8931750	HanXRQChr05_12872723
	M131T346	2	HanXRQChr01_8931750	HanXRQChr05_12665475
	M131T346	2	HanXRQChr01_8931750	HanXRQChr05_12794144
	M131T346	2	HanXRQChr01_8931750	HanXRQChr05_12898427
	M131T346	2	HanXRQChr01_8931750	HanXRQChr05_12719707
	M131T346	2	HanXRQChr01_8931750	HanXRQChr11_127698316
	M131T346	2	HanXRQChr01_8931750	HanXRQChr01_8931750
	M131T346	2	HanXRQChr01_8931750	HanXRQChr05_12778041
	M131T346	2	HanXRQChr01_8931750	HanXRQChr05_12733650
	M131T346	2	HanXRQChr01_8931750	HanXRQChr11_127794295
	M131T346	2	HanXRQChr01_8931750	HanXRQChr05_12869334
	M131T346	2	HanXRQChr01_8931750	HanXRQChr05_12872904
	M131T346	2	HanXRQChr01_8931750	HanXRQChr11_127707787
	M131T346	2	HanXRQChr01_8931750	HanXRQChr05_12739530
	M131T346	2	HanXRQChr01_8931750	HanXRQChr05_12872727
	M131T346	2	HanXRQChr01_8931750	HanXRQChr11_127714187
	M131T346	2	HanXRQChr01_8931750	HanXRQChr11_127715675
	M131T346	2	HanXRQChr01_8931750	HanXRQChr05_12749197
	M131T346	2	HanXRQChr01_8931750	HanXRQChr01_8939592
	M131T346	2	HanXRQChr01_8931750	HanXRQChr05_12639811
	M131T346	2	HanXRQChr01_8931750	HanXRQChr05_12872702
	M131T346	2	HanXRQChr01_8931750	HanXRQChr05_12691944
	M131T346	2	HanXRQChr01_8931750	HanXRQChr05_12758234
	M131T346	2	HanXRQChr01_8931750	HanXRQChr05_12666108
	M131T346	2	HanXRQChr01_8931750	HanXRQChr11_127720447
	M131T346	2	HanXRQChr01_8931750	HanXRQChr05_12778039
	M131T346	2	HanXRQChr01_8931750	HanXRQChr05_12777184
	M131T346	2	HanXRQChr01_8931750	HanXRQChr05_12687326
	M131T346	2	HanXRQChr01_8931750	HanXRQChr05_12807480
	M131T346	2	HanXRQChr01_8931750	HanXRQChr05_12665486
	M131T346	2	HanXRQChr01_8931750	HanXRQChr05_12675025
	M131T346	2	HanXRQChr01_8931750	HanXRQChr05_12694911
	M131T346	2	HanXRQChr01_8931750	HanXRQChr11_127707183
	M131T346	2	HanXRQChr01_8931750	HanXRQChr11_127778214
	M131T346	2	HanXRQChr01_8931750	HanXRQChr05_12872701
	M131T346	2	HanXRQChr01_8931750	HanXRQChr05_12737382
	M131T346	2	HanXRQChr01_8931750	HanXRQChr11_127720421
	M131T346	2	HanXRQChr01_8931750	HanXRQChr05_12665474
	M131T346	2	HanXRQChr01_8931750	HanXRQChr05_12740567
	M131T346	2	HanXRQChr01_8931750	HanXRQChr05_12880549
	M131T346	2	HanXRQChr01_8931750	HanXRQChr11_127698342
	M131T346	2	HanXRQChr01_8931750	HanXRQChr05_12690932
	M131T346	2	HanXRQChr01_8931750	HanXRQChr05_12754339
	M131T346	2	HanXRQChr01_8931750	HanXRQChr05_12771941
	M131T346	2	HanXRQChr01_8931750	HanXRQChr05_12733982
	M131T346	2	HanXRQChr01_8931750	HanXRQChr11_127816574
	M131T346	2	HanXRQChr01_8931750	HanXRQChr05_12736862
	M131T346	2	HanXRQChr01_8931750	HanXRQChr05_12736860
	M131T346	2	HanXRQChr01_8931750	HanXRQChr05_12747792
	M131T346	2	HanXRQChr01_8931750	HanXRQChr11_127712133
	M131T346	2	HanXRQChr01_8931750	HanXRQChr11_127700868
	M131T346	2	HanXRQChr01_8931750	HanXRQChr05_12695078
	M131T346	2	HanXRQChr01_8931750	HanXRQChr05_12639802
	M131T346	2	HanXRQChr01_8931750	HanXRQChr11_127698385
	M131T346	2	HanXRQChr01_8931750	HanXRQChr05_12739641
	M131T346	2	HanXRQChr01_8931750	HanXRQChr05_12658793
	M131T346	3	HanXRQChr07_90208932	HanXRQChr07_90264216
	M131T346	3	HanXRQChr07_90208932	HanXRQChr07_90267118
	M131T346	3	HanXRQChr07_90208932	HanXRQChr07_90211399
	M131T346	3	HanXRQChr07_90208932	HanXRQChr07_90211048
	M131T346	3	HanXRQChr07_90208932	HanXRQChr07_90208932
	M131T346	3	HanXRQChr07_90208932	HanXRQChr07_90211315
	M131T346	3	HanXRQChr07_90208932	HanXRQChr07_90266555
	M131T346	3	HanXRQChr07_90208932	HanXRQChr07_90260786
	M131T346	3	HanXRQChr07_90208932	HanXRQChr07_90213077
	M131T346	3	HanXRQChr07_90208932	HanXRQChr07_90264127
	M131T346	3	HanXRQChr07_90208932	HanXRQChr07_90266589
	M131T346	3	HanXRQChr07_90208932	HanXRQChr07_90269361
	M131T346	3	HanXRQChr07_90208932	HanXRQChr07_90266429
	M131T346	3	HanXRQChr07_90208932	HanXRQChr07_90263968
	M131T346	3	HanXRQChr07_90208932	HanXRQChr07_90209029
	M131T346	3	HanXRQChr07_90208932	HanXRQChr07_90211303
	M131T346	3	HanXRQChr07_90208932	HanXRQChr07_90213097
	M131T346	3	HanXRQChr07_90208932	HanXRQChr07_90212748
	M131T346	3	HanXRQChr07_90208932	HanXRQChr07_90266356
	M131T346	3	HanXRQChr07_90208932	HanXRQChr07_90211676
	M131T346	3	HanXRQChr07_90208932	HanXRQChr07_90269260
	M131T346	3	HanXRQChr07_90208932	HanXRQChr07_90212775
	M131T346	3	HanXRQChr07_90208932	HanXRQChr07_90264303
	M131T346	3	HanXRQChr07_90208932	HanXRQChr07_90266437
	M131T346	3	HanXRQChr07_90208932	HanXRQChr07_90265002
	M131T346	3	HanXRQChr07_90208932	HanXRQChr07_90212819
	M131T346	3	HanXRQChr07_90208932	HanXRQChr07_90264854
	M131T346	3	HanXRQChr07_90208932	HanXRQChr07_90267187
	M131T346	3	HanXRQChr07_90208932	HanXRQChr07_90212969
	M131T346	3	HanXRQChr07_90208932	HanXRQChr07_90265084
	M131T346	3	HanXRQChr07_90208932	HanXRQChr07_90265461
	M131T346	3	HanXRQChr07_90208932	HanXRQChr07_90264269
	M131T346	3	HanXRQChr07_90208932	HanXRQChr07_90264883
	M131T346	3	HanXRQChr07_90208932	HanXRQChr07_90211903
	M131T346	3	HanXRQChr07_90208932	HanXRQChr07_90269394
	M131T346	3	HanXRQChr07_90208932	HanXRQChr07_90211606
	M131T346	1	HanXRQChr14_34720642	HanXRQChr14_34720642
	M131T346	4	HanXRQChr17_191346414	HanXRQChr17_191346414
	M131T390	1	HanXRQChr14_61658399	HanXRQChr14_61658399
	M131T619	2	HanXRQChr05_173692770	HanXRQChr05_173692770
	M131T619	1	HanXRQChr10_241842676	HanXRQChr10_241843507
	M131T619	1	HanXRQChr10_241842676	HanXRQChr10_241842676
	M131T619	1	HanXRQChr10_241842676	HanXRQChr10_241894338
	M131T619	1	HanXRQChr10_241842676	HanXRQChr10_241842825
	M131T619	1	HanXRQChr10_241842676	HanXRQChr10_241874521
	M131T619	1	HanXRQChr10_241842676	HanXRQChr10_241893943
	M131T619	1	HanXRQChr10_241842676	HanXRQChr10_241894198
	M131T619	1	HanXRQChr10_241842676	HanXRQChr10_241893221
	M131T619	1	HanXRQChr10_241842676	HanXRQChr10_241893833
	M131T648	1	HanXRQChr14_134682577	HanXRQChr14_134682577
	M133T311	1	HanXRQChr07_93132278	HanXRQChr07_93132278
	M133T425	3	HanXRQChr02_40003059	HanXRQChr02_40003059
	M133T425	2	HanXRQChr07_77936558	HanXRQChr07_77936558
	M133T425	1	HanXRQChr10_73436177	HanXRQChr10_73436177
	M133T510_2	1	HanXRQChr08_21211835	HanXRQChr08_21212099
	M133T510_2	1	HanXRQChr08_21211835	HanXRQChr08_21211835
	M135T378	5	HanXRQChr04_10446575	HanXRQChr04_10446974
	M135T378	5	HanXRQChr04_10446575	HanXRQChr04_10446715
	M135T378	5	HanXRQChr04_10446575	HanXRQChr04_10446575
	M135T378	5	HanXRQChr04_10446575	HanXRQChr04_10446751
	M135T378	2	HanXRQChr05_2160695	HanXRQChr05_2160695
	M135T378	7	HanXRQChr07_17274357	HanXRQChr07_17274357
	M135T378	6	HanXRQChr08_537638	HanXRQChr08_537638
	M135T378	8	HanXRQChr08_94987971	HanXRQChr08_94987971
	M135T378	1	HanXRQChr10_147745561	HanXRQChr10_147745561
	M135T378	3	HanXRQChr13_24440418	HanXRQChr13_24440419
	M135T378	3	HanXRQChr13_24440418	HanXRQChr13_24440418
	M135T378	4	HanXRQChr17_194499166	HanXRQChr17_194555591
	M135T378	4	HanXRQChr17_194499166	HanXRQChr17_194540542
	M135T378	4	HanXRQChr17_194499166	HanXRQChr17_194555519
	M135T378	4	HanXRQChr17_194499166	HanXRQChr17_194540712
	M135T378	4	HanXRQChr17_194499166	HanXRQChr17_194499166
	M135T378	4	HanXRQChr17_194499166	HanXRQChr17_194540566
	M135T378	4	HanXRQChr17_194499166	HanXRQChr17_194555513
	M135T538	1	HanXRQChr06_6465371	HanXRQChr06_6465371
	M135T538	2	HanXRQChr09_109607545	HanXRQChr09_109617311
	M135T538	2	HanXRQChr09_109607545	HanXRQChr09_109612792
	M135T538	2	HanXRQChr09_109607545	HanXRQChr09_109644259
	M135T538	2	HanXRQChr09_109607545	HanXRQChr09_109658804
	M135T538	2	HanXRQChr09_109607545	HanXRQChr09_109607545
	M135T551	1	HanXRQChr14_116312296	HanXRQChr14_116312296
	M136T275	1	HanXRQChr01_88139707	HanXRQChr01_88144262
	M136T275	1	HanXRQChr01_88139707	HanXRQChr01_88139707
	M136T275	1	HanXRQChr01_88139707	HanXRQChr01_88145442
	M136T275	1	HanXRQChr01_88139707	HanXRQChr01_88196018
	M138T210	2	HanXRQChr02_7231969	HanXRQChr04_123512185
	M138T210	2	HanXRQChr02_7231969	HanXRQChr04_118618410
	M138T210	2	HanXRQChr02_7231969	HanXRQChr02_7231969
	M138T210	2	HanXRQChr02_7231969	HanXRQChr04_122581154
	M138T210	2	HanXRQChr02_7231969	HanXRQChr04_123696544
	M138T210	2	HanXRQChr02_7231969	HanXRQChr04_130876269
	M138T210	1	HanXRQChr12_7678870	HanXRQChr12_7679280
	M138T210	1	HanXRQChr12_7678870	HanXRQChr12_7681317
	M138T210	1	HanXRQChr12_7678870	HanXRQChr12_7678870
	M138T210	1	HanXRQChr12_7678870	HanXRQChr12_7682897
	M139T286	9	HanXRQChr01_88686081	HanXRQChr01_88688500
	M139T286	9	HanXRQChr01_88686081	HanXRQChr01_88686081
	M139T286	7	HanXRQChr02_176261690	HanXRQChr02_176261690
	M139T286	7	HanXRQChr02_176261690	HanXRQChr02_176262918
	M139T286	7	HanXRQChr02_176261690	HanXRQChr02_176261785
	M139T286	7	HanXRQChr02_176261690	HanXRQChr02_176264732
	M139T286	7	HanXRQChr02_176261690	HanXRQChr02_176264742
	M139T286	7	HanXRQChr02_176261690	HanXRQChr02_176264741
	M139T286	7	HanXRQChr02_176261690	HanXRQChr02_176264780
	M139T286	7	HanXRQChr02_176261690	HanXRQChr02_176264773
	M139T286	7	HanXRQChr02_176261690	HanXRQChr02_176264127
	M139T286	7	HanXRQChr02_176261690	HanXRQChr02_176264542
	M139T286	5	HanXRQChr03_19194414	HanXRQChr03_19194414
	M139T286	3	HanXRQChr05_6082452	HanXRQChr05_6082452
	M139T286	2	HanXRQChr06_36496096	HanXRQChr06_36496096
	M139T286	1	HanXRQChr08_934319	HanXRQChr08_935837
	M139T286	1	HanXRQChr08_934319	HanXRQChr08_936432
	M139T286	1	HanXRQChr08_934319	HanXRQChr08_936563
	M139T286	1	HanXRQChr08_934319	HanXRQChr08_935878
	M139T286	1	HanXRQChr08_934319	HanXRQChr08_936464
	M139T286	1	HanXRQChr08_934319	HanXRQChr08_934647
	M139T286	1	HanXRQChr08_934319	HanXRQChr08_934856
	M139T286	1	HanXRQChr08_934319	HanXRQChr08_934319
	M139T286	8	HanXRQChr12_7686388	HanXRQChr12_7686478
	M139T286	8	HanXRQChr12_7686388	HanXRQChr12_7686388
	M139T286	8	HanXRQChr12_7686388	HanXRQChr12_7686543
	M139T286	6	HanXRQChr15_52724273	HanXRQChr00c1339_1539
	M139T286	6	HanXRQChr15_52724273	HanXRQChr15_52724273
	M139T286	6	HanXRQChr15_52724273	HanXRQChr00c1339_1607
	M139T286	4	HanXRQChr15_57680160	HanXRQChr15_58622781
	M139T286	4	HanXRQChr15_57680160	HanXRQChr15_58081515
	M139T286	4	HanXRQChr15_57680160	HanXRQChr15_57684823
	M139T286	4	HanXRQChr15_57680160	HanXRQChr15_58252517
	M139T286	4	HanXRQChr15_57680160	HanXRQChr15_58560096
	M139T286	4	HanXRQChr15_57680160	HanXRQChr15_58109078
	M139T286	4	HanXRQChr15_57680160	HanXRQChr15_58560116
	M139T286	4	HanXRQChr15_57680160	HanXRQChr15_58245598
	M139T286	4	HanXRQChr15_57680160	HanXRQChr15_58179963
	M139T286	4	HanXRQChr15_57680160	HanXRQChr15_58081535
	M139T286	4	HanXRQChr15_57680160	HanXRQChr15_58560118
	M139T286	4	HanXRQChr15_57680160	HanXRQChr15_58245665
	M139T286	4	HanXRQChr15_57680160	HanXRQChr15_58559468
	M139T286	4	HanXRQChr15_57680160	HanXRQChr15_58081980
	M139T286	4	HanXRQChr15_57680160	HanXRQChr15_58622752
	M139T286	4	HanXRQChr15_57680160	HanXRQChr15_57680160
	M140T476	2	HanXRQChr03_161120392	HanXRQChr03_161120392
	M140T476	2	HanXRQChr03_161120392	HanXRQChr03_161120396
	M140T476	3	HanXRQChr11_128161798	HanXRQChr11_128161798
	M140T476	1	HanXRQChr15_11048931	HanXRQChr15_11048931
	M141T497	1	HanXRQChr01_152425383	HanXRQChr01_152453029
	M141T497	1	HanXRQChr01_152425383	HanXRQChr01_152452916
	M141T497	1	HanXRQChr01_152425383	HanXRQChr01_152456939
	M141T497	1	HanXRQChr01_152425383	HanXRQChr01_152456857
	M141T497	1	HanXRQChr01_152425383	HanXRQChr01_152425383
	M141T497	1	HanXRQChr01_152425383	HanXRQChr01_152453435
	M141T497	1	HanXRQChr01_152425383	HanXRQChr01_152455360
	M141T497	1	HanXRQChr01_152425383	HanXRQChr01_152425400
	M141T497	1	HanXRQChr01_152425383	HanXRQChr01_152426237
	M141T497	1	HanXRQChr01_152425383	HanXRQChr01_152447527
	M141T497	1	HanXRQChr01_152425383	HanXRQChr01_152456446
	M141T497	1	HanXRQChr01_152425383	HanXRQChr01_152453856
	M141T497	1	HanXRQChr01_152425383	HanXRQChr01_152452994
	M141T497	1	HanXRQChr01_152425383	HanXRQChr01_152455338
	M141T497	1	HanXRQChr01_152425383	HanXRQChr01_152427024
	M141T497	1	HanXRQChr01_152425383	HanXRQChr01_152456625
	M141T497	1	HanXRQChr01_152425383	HanXRQChr01_152447451
	M141T497	1	HanXRQChr01_152425383	HanXRQChr01_152430700
	M141T497	1	HanXRQChr01_152425383	HanXRQChr01_152453087
	M141T497	1	HanXRQChr01_152425383	HanXRQChr01_152453028
	M141T497	1	HanXRQChr01_152425383	HanXRQChr01_152457287
	M141T497	1	HanXRQChr01_152425383	HanXRQChr01_152452897
	M141T497	1	HanXRQChr01_152425383	HanXRQChr01_152452868
	M141T497	1	HanXRQChr01_152425383	HanXRQChr01_152453022
	M141T497	2	HanXRQChr04_174879875	HanXRQChr04_174879880
	M141T497	2	HanXRQChr04_174879875	HanXRQChr04_174880037
	M141T497	2	HanXRQChr04_174879875	HanXRQChr04_174879875
	M141T497	3	HanXRQChr10_59211231	HanXRQChr10_59211231
	M141T497	3	HanXRQChr10_59211231	HanXRQChr17_37174054
	M141T620	1	HanXRQChr12_64993033	HanXRQChr12_64993033
	M141T646	1	HanXRQChr06_36505740	HanXRQChr06_36505740
	M142T153	3	HanXRQChr01_11558314	HanXRQChr01_11669035
	M142T153	3	HanXRQChr01_11558314	HanXRQChr01_11642849
	M142T153	3	HanXRQChr01_11558314	HanXRQChr01_11705145
	M142T153	3	HanXRQChr01_11558314	HanXRQChr14_34942014
	M142T153	3	HanXRQChr01_11558314	HanXRQChr01_11724688
	M142T153	3	HanXRQChr01_11558314	HanXRQChr01_11558314
	M142T153	6	HanXRQChr01_142541687	HanXRQChr01_142541687
	M142T153	17	HanXRQChr01_72841732	HanXRQChr01_72841732
	M142T153	12	HanXRQChr02_171464201	HanXRQChr02_171479429
	M142T153	12	HanXRQChr02_171464201	HanXRQChr02_171469411
	M142T153	12	HanXRQChr02_171464201	HanXRQChr02_171475640
	M142T153	12	HanXRQChr02_171464201	HanXRQChr02_171468844
	M142T153	12	HanXRQChr02_171464201	HanXRQChr02_171467774
	M142T153	12	HanXRQChr02_171464201	HanXRQChr02_171467530
	M142T153	12	HanXRQChr02_171464201	HanXRQChr02_171468898
	M142T153	12	HanXRQChr02_171464201	HanXRQChr02_171468209
	M142T153	12	HanXRQChr02_171464201	HanXRQChr02_171468158
	M142T153	12	HanXRQChr02_171464201	HanXRQChr02_171470005
	M142T153	12	HanXRQChr02_171464201	HanXRQChr02_171477191
	M142T153	12	HanXRQChr02_171464201	HanXRQChr02_171464915
	M142T153	12	HanXRQChr02_171464201	HanXRQChr02_171477686
	M142T153	12	HanXRQChr02_171464201	HanXRQChr02_171477737
	M142T153	12	HanXRQChr02_171464201	HanXRQChr02_171469858
	M142T153	12	HanXRQChr02_171464201	HanXRQChr02_171467778
	M142T153	12	HanXRQChr02_171464201	HanXRQChr02_171467718
	M142T153	12	HanXRQChr02_171464201	HanXRQChr02_171467516
	M142T153	12	HanXRQChr02_171464201	HanXRQChr02_171477482
	M142T153	12	HanXRQChr02_171464201	HanXRQChr02_171480011
	M142T153	12	HanXRQChr02_171464201	HanXRQChr02_171464897
	M142T153	12	HanXRQChr02_171464201	HanXRQChr02_171464444
	M142T153	12	HanXRQChr02_171464201	HanXRQChr02_171465880
	M142T153	12	HanXRQChr02_171464201	HanXRQChr02_171464693
	M142T153	12	HanXRQChr02_171464201	HanXRQChr02_171481989
	M142T153	12	HanXRQChr02_171464201	HanXRQChr02_171482018
	M142T153	12	HanXRQChr02_171464201	HanXRQChr02_171465639
	M142T153	12	HanXRQChr02_171464201	HanXRQChr02_171477781
	M142T153	12	HanXRQChr02_171464201	HanXRQChr02_171469976
	M142T153	12	HanXRQChr02_171464201	HanXRQChr02_171467713
	M142T153	12	HanXRQChr02_171464201	HanXRQChr02_171465736
	M142T153	12	HanXRQChr02_171464201	HanXRQChr02_171477707
	M142T153	12	HanXRQChr02_171464201	HanXRQChr02_171465714
	M142T153	12	HanXRQChr02_171464201	HanXRQChr02_171464202
	M142T153	12	HanXRQChr02_171464201	HanXRQChr02_171475889
	M142T153	12	HanXRQChr02_171464201	HanXRQChr02_171464436
	M142T153	12	HanXRQChr02_171464201	HanXRQChr02_171467962
	M142T153	12	HanXRQChr02_171464201	HanXRQChr02_171481304
	M142T153	12	HanXRQChr02_171464201	HanXRQChr02_171481016
	M142T153	12	HanXRQChr02_171464201	HanXRQChr02_171465588
	M142T153	12	HanXRQChr02_171464201	HanXRQChr02_171464201
	M142T153	12	HanXRQChr02_171464201	HanXRQChr02_171478950
	M142T153	12	HanXRQChr02_171464201	HanXRQChr02_171469904
	M142T153	12	HanXRQChr02_171464201	HanXRQChr02_171465408
	M142T153	12	HanXRQChr02_171464201	HanXRQChr02_171465626
	M142T153	12	HanXRQChr02_171464201	HanXRQChr02_171481041
	M142T153	8	HanXRQChr03_157796962	HanXRQChr03_157796962
	M142T153	16	HanXRQChr04_126370531	HanXRQChr04_126370531
	M142T153	10	HanXRQChr04_176163386	HanXRQChr04_176163386
	M142T153	10	HanXRQChr04_176163386	HanXRQChr04_176180684
	M142T153	1	HanXRQChr06_22207758	HanXRQChr06_22207758
	M142T153	1	HanXRQChr06_22207758	HanXRQChr15_78683811
	M142T153	19	HanXRQChr08_56552432	HanXRQChr08_56672535
	M142T153	19	HanXRQChr08_56552432	HanXRQChr08_56672430
	M142T153	19	HanXRQChr08_56552432	HanXRQChr08_56552432
	M142T153	19	HanXRQChr08_56552432	HanXRQChr08_56552498
	M142T153	7	HanXRQChr09_19456416	HanXRQChr09_19456416
	M142T153	13	HanXRQChr09_64102979	HanXRQChr09_91555160
	M142T153	13	HanXRQChr09_64102979	HanXRQChr09_106095355
	M142T153	13	HanXRQChr09_64102979	HanXRQChr09_83078780
	M142T153	13	HanXRQChr09_64102979	HanXRQChr09_83076558
	M142T153	13	HanXRQChr09_64102979	HanXRQChr09_106110030
	M142T153	13	HanXRQChr09_64102979	HanXRQChr09_64102979
	M142T153	13	HanXRQChr09_64102979	HanXRQChr09_91532482
	M142T153	13	HanXRQChr09_64102979	HanXRQChr09_106110327
	M142T153	13	HanXRQChr09_64102979	HanXRQChr09_83072803
	M142T153	13	HanXRQChr09_64102979	HanXRQChr09_91294726
	M142T153	13	HanXRQChr09_64102979	HanXRQChr09_106169359
	M142T153	13	HanXRQChr09_64102979	HanXRQChr09_68350524
	M142T153	13	HanXRQChr09_64102979	HanXRQChr09_64604363
	M142T153	5	HanXRQChr09_8379606	HanXRQChr09_8379606
	M142T153	2	HanXRQChr10_241932585	HanXRQChr10_241933775
	M142T153	2	HanXRQChr10_241932585	HanXRQChr10_241932585
	M142T153	2	HanXRQChr10_241932585	HanXRQChr10_241933380
	M142T153	2	HanXRQChr10_241932585	HanXRQChr10_241933394
	M142T153	15	HanXRQChr11_102180310	HanXRQChr11_102180310
	M142T153	4	HanXRQChr15_93812052	HanXRQChr15_93812052
	M142T153	11	HanXRQChr16_84334573	HanXRQChr16_84431823
	M142T153	11	HanXRQChr16_84334573	HanXRQChr16_84334573
	M142T153	11	HanXRQChr16_84334573	HanXRQChr16_84439097
	M142T153	11	HanXRQChr16_84334573	HanXRQChr16_84414453
	M142T153	11	HanXRQChr16_84334573	HanXRQChr16_84439145
	M142T153	11	HanXRQChr16_84334573	HanXRQChr16_84433722
	M142T153	11	HanXRQChr16_84334573	HanXRQChr16_84379795
	M142T153	11	HanXRQChr16_84334573	HanXRQChr16_84438975
	M142T153	11	HanXRQChr16_84334573	HanXRQChr16_84433710
	M142T153	11	HanXRQChr16_84334573	HanXRQChr16_84438962
	M142T153	11	HanXRQChr16_84334573	HanXRQChr16_84336947
	M142T153	18	HanXRQChr17_12336335	HanXRQChr17_12336335
	M142T153	14	HanXRQChr17_156649252	HanXRQChr17_156649252
	M142T153	9	HanXRQChr17_56514412	HanXRQChr17_56514412
	M143T487	1	HanXRQChr16_157246524	HanXRQChr16_157246524
	M143T487	2	HanXRQChr16_5667545	HanXRQChr16_5667545
	M143T487	3	HanXRQChr16_9560685	HanXRQChr16_9560685
	M145T446	1	HanXRQChr12_157215288	HanXRQChr12_157217025
	M145T446	1	HanXRQChr12_157215288	HanXRQChr12_157217534
	M145T446	1	HanXRQChr12_157215288	HanXRQChr12_157217442
	M145T446	1	HanXRQChr12_157215288	HanXRQChr12_157217429
	M145T446	1	HanXRQChr12_157215288	HanXRQChr12_157218937
	M145T446	1	HanXRQChr12_157215288	HanXRQChr12_157215288
	M145T446	2	HanXRQChr13_161092665	HanXRQChr13_161092665
	M145T650	1	HanXRQChr14_134682577	HanXRQChr14_134682577
	M145T650	2	HanXRQChr16_157246524	HanXRQChr16_157246524
	M147T362	1	HanXRQChr04_100956223	HanXRQChr04_100956223
	M147T579	1	HanXRQChr14_147123569	HanXRQChr14_147123569
	M149T323	1	HanXRQChr12_40640677	HanXRQChr12_40729276
	M149T323	1	HanXRQChr12_40640677	HanXRQChr12_40678559
	M149T323	1	HanXRQChr12_40640677	HanXRQChr12_40779439
	M149T323	1	HanXRQChr12_40640677	HanXRQChr12_40679052
	M149T323	1	HanXRQChr12_40640677	HanXRQChr12_40640677
	M149T323	1	HanXRQChr12_40640677	HanXRQChr12_40653308
	M149T400	2	HanXRQChr03_11927600	HanXRQChr03_11927600
	M149T400	1	HanXRQChr03_122656889	HanXRQChr03_122656889
	M150T195	1	HanXRQChr10_17811437	HanXRQChr10_17811437
	M150T195	2	HanXRQChr12_3460537	HanXRQChr12_3460537
	M151T299	3	HanXRQChr09_48113997	HanXRQChr09_48113997
	M151T299	1	HanXRQChr16_150216391	HanXRQChr16_150216391
	M151T299	2	HanXRQChr16_150233009	HanXRQChr16_150233009
	M151T299	2	HanXRQChr16_150233009	HanXRQChr16_150234488
	M151T309	1	HanXRQChr02_138484695	HanXRQChr02_138484695
	M151T309	2	HanXRQChr08_126213002	HanXRQChr08_127081821
	M151T309	2	HanXRQChr08_126213002	HanXRQChr08_126892068
	M151T309	2	HanXRQChr08_126213002	HanXRQChr08_126878057
	M151T309	2	HanXRQChr08_126213002	HanXRQChr08_126927039
	M151T309	2	HanXRQChr08_126213002	HanXRQChr08_126873056
	M151T309	2	HanXRQChr08_126213002	HanXRQChr08_127080651
	M151T309	2	HanXRQChr08_126213002	HanXRQChr08_126615970
	M151T309	2	HanXRQChr08_126213002	HanXRQChr08_127081795
	M151T309	2	HanXRQChr08_126213002	HanXRQChr08_126213002
	M151T309	2	HanXRQChr08_126213002	HanXRQChr08_126412377
	M151T309	2	HanXRQChr08_126213002	HanXRQChr08_126621619
	M151T309	2	HanXRQChr08_126213002	HanXRQChr08_126520327
	M151T309	2	HanXRQChr08_126213002	HanXRQChr08_126415632
	M151T309	2	HanXRQChr08_126213002	HanXRQChr08_126412380
	M151T309	2	HanXRQChr08_126213002	HanXRQChr08_126518650
	M151T309	2	HanXRQChr08_126213002	HanXRQChr08_126518624
	M151T309	2	HanXRQChr08_126213002	HanXRQChr08_126520223
	M151T309	2	HanXRQChr08_126213002	HanXRQChr08_126615987
	M151T309	2	HanXRQChr08_126213002	HanXRQChr08_126520211
	M151T309	2	HanXRQChr08_126213002	HanXRQChr08_126516624
	M151T309	2	HanXRQChr08_126213002	HanXRQChr08_126517812
	M151T309	3	HanXRQChr16_170219375	HanXRQChr16_170219445
	M151T309	3	HanXRQChr16_170219375	HanXRQChr16_170219393
	M151T309	3	HanXRQChr16_170219375	HanXRQChr16_170219375
	M151T309	3	HanXRQChr16_170219375	HanXRQChr16_170219461
	M151T325	1	HanXRQChr16_144594767	HanXRQChr16_144594767
	M151T342	6	HanXRQChr10_8852123	HanXRQChr10_8934228
	M151T342	6	HanXRQChr10_8852123	HanXRQChr10_8928690
	M151T342	6	HanXRQChr10_8852123	HanXRQChr10_8953086
	M151T342	6	HanXRQChr10_8852123	HanXRQChr10_8929012
	M151T342	6	HanXRQChr10_8852123	HanXRQChr10_8929199
	M151T342	6	HanXRQChr10_8852123	HanXRQChr10_8898142
	M151T342	6	HanXRQChr10_8852123	HanXRQChr10_8919030
	M151T342	6	HanXRQChr10_8852123	HanXRQChr10_8897748
	M151T342	6	HanXRQChr10_8852123	HanXRQChr10_8897784
	M151T342	6	HanXRQChr10_8852123	HanXRQChr10_8899035
	M151T342	6	HanXRQChr10_8852123	HanXRQChr10_8893256
	M151T342	6	HanXRQChr10_8852123	HanXRQChr10_8852123
	M151T342	6	HanXRQChr10_8852123	HanXRQChr10_8897728
	M151T342	6	HanXRQChr10_8852123	HanXRQChr10_8898363
	M151T342	6	HanXRQChr10_8852123	HanXRQChr10_8896923
	M151T342	6	HanXRQChr10_8852123	HanXRQChr10_8918925
	M151T342	6	HanXRQChr10_8852123	HanXRQChr10_8898368
	M151T342	6	HanXRQChr10_8852123	HanXRQChr10_8914177
	M151T342	6	HanXRQChr10_8852123	HanXRQChr10_8918999
	M151T342	6	HanXRQChr10_8852123	HanXRQChr10_8883864
	M151T342	6	HanXRQChr10_8852123	HanXRQChr10_8954730
	M151T342	6	HanXRQChr10_8852123	HanXRQChr10_8913996
	M151T342	6	HanXRQChr10_8852123	HanXRQChr10_8897298
	M151T342	6	HanXRQChr10_8852123	HanXRQChr10_8898910
	M151T342	6	HanXRQChr10_8852123	HanXRQChr10_8883628
	M151T342	6	HanXRQChr10_8852123	HanXRQChr10_8897673
	M151T342	6	HanXRQChr10_8852123	HanXRQChr10_8899233
	M151T342	6	HanXRQChr10_8852123	HanXRQChr10_8954265
	M151T342	6	HanXRQChr10_8852123	HanXRQChr10_8884393
	M151T342	6	HanXRQChr10_8852123	HanXRQChr10_8918889
	M151T342	6	HanXRQChr10_8852123	HanXRQChr10_8893464
	M151T342	6	HanXRQChr10_8852123	HanXRQChr10_8853091
	M151T342	6	HanXRQChr10_8852123	HanXRQChr10_8898773
	M151T342	6	HanXRQChr10_8852123	HanXRQChr10_8898068
	M151T342	6	HanXRQChr10_8852123	HanXRQChr10_8958896
	M151T342	6	HanXRQChr10_8852123	HanXRQChr10_8902621
	M151T342	6	HanXRQChr10_8852123	HanXRQChr10_8896860
	M151T342	6	HanXRQChr10_8852123	HanXRQChr10_8936631
	M151T342	6	HanXRQChr10_8852123	HanXRQChr10_8897777
	M151T342	6	HanXRQChr10_8852123	HanXRQChr10_8896446
	M151T342	6	HanXRQChr10_8852123	HanXRQChr10_8916843
	M151T342	6	HanXRQChr10_8852123	HanXRQChr10_8901466
	M151T342	6	HanXRQChr10_8852123	HanXRQChr10_8953220
	M151T342	6	HanXRQChr10_8852123	HanXRQChr10_8953158
	M151T342	6	HanXRQChr10_8852123	HanXRQChr10_8955586
	M151T342	6	HanXRQChr10_8852123	HanXRQChr10_8898432
	M151T342	6	HanXRQChr10_8852123	HanXRQChr10_8853658
	M151T342	6	HanXRQChr10_8852123	HanXRQChr10_8898503
	M151T342	6	HanXRQChr10_8852123	HanXRQChr10_8853617
	M151T342	6	HanXRQChr10_8852123	HanXRQChr10_8935893
	M151T342	6	HanXRQChr10_8852123	HanXRQChr10_8897195
	M151T342	6	HanXRQChr10_8852123	HanXRQChr10_8883074
	M151T342	6	HanXRQChr10_8852123	HanXRQChr10_8958000
	M151T342	6	HanXRQChr10_8852123	HanXRQChr10_8883671
	M151T342	6	HanXRQChr10_8852123	HanXRQChr10_8892634
	M151T342	6	HanXRQChr10_8852123	HanXRQChr10_8892538
	M151T342	6	HanXRQChr10_8852123	HanXRQChr10_8883784
	M151T342	6	HanXRQChr10_8852123	HanXRQChr10_8900532
	M151T342	6	HanXRQChr10_8852123	HanXRQChr10_8954640
	M151T342	6	HanXRQChr10_8852123	HanXRQChr10_8935158
	M151T342	6	HanXRQChr10_8852123	HanXRQChr10_8900754
	M151T342	6	HanXRQChr10_8852123	HanXRQChr10_8896326
	M151T342	6	HanXRQChr10_8852123	HanXRQChr10_8900997
	M151T342	6	HanXRQChr10_8852123	HanXRQChr10_8959461
	M151T342	6	HanXRQChr10_8852123	HanXRQChr10_8960897
	M151T342	6	HanXRQChr10_8852123	HanXRQChr10_9140707
	M151T342	6	HanXRQChr10_8852123	HanXRQChr10_8853944
	M151T342	6	HanXRQChr10_8852123	HanXRQChr10_8937502
	M151T342	6	HanXRQChr10_8852123	HanXRQChr10_8899882
	M151T342	6	HanXRQChr10_8852123	HanXRQChr10_8883691
	M151T342	6	HanXRQChr10_8852123	HanXRQChr10_8883673
	M151T342	6	HanXRQChr10_8852123	HanXRQChr10_8900567
	M151T342	6	HanXRQChr10_8852123	HanXRQChr10_8956388
	M151T342	6	HanXRQChr10_8852123	HanXRQChr10_8900500
	M151T342	6	HanXRQChr10_8852123	HanXRQChr10_8893342
	M151T342	6	HanXRQChr10_8852123	HanXRQChr10_8902318
	M151T342	6	HanXRQChr10_8852123	HanXRQChr10_8952876
	M151T342	6	HanXRQChr10_8852123	HanXRQChr10_8953084
	M151T342	6	HanXRQChr10_8852123	HanXRQChr10_8951617
	M151T342	6	HanXRQChr10_8852123	HanXRQChr10_8901242
	M151T342	6	HanXRQChr10_8852123	HanXRQChr10_8901243
	M151T342	6	HanXRQChr10_8852123	HanXRQChr10_8901400
	M151T342	6	HanXRQChr10_8852123	HanXRQChr10_9002290
	M151T342	6	HanXRQChr10_8852123	HanXRQChr10_8995616
	M151T342	6	HanXRQChr10_8852123	HanXRQChr10_9015485
	M151T342	6	HanXRQChr10_8852123	HanXRQChr10_8896290
	M151T342	6	HanXRQChr10_8852123	HanXRQChr10_8900495
	M151T342	6	HanXRQChr10_8852123	HanXRQChr10_8896305
	M151T342	6	HanXRQChr10_8852123	HanXRQChr10_8896242
	M151T342	6	HanXRQChr10_8852123	HanXRQChr10_8895210
	M151T342	6	HanXRQChr10_8852123	HanXRQChr10_8958838
	M151T342	6	HanXRQChr10_8852123	HanXRQChr10_8893723
	M151T342	6	HanXRQChr10_8852123	HanXRQChr10_8893594
	M151T342	6	HanXRQChr10_8852123	HanXRQChr10_8875514
	M151T342	6	HanXRQChr10_8852123	HanXRQChr10_8937377
	M151T342	6	HanXRQChr10_8852123	HanXRQChr10_8854224
	M151T342	6	HanXRQChr10_8852123	HanXRQChr10_8896500
	M151T342	6	HanXRQChr10_8852123	HanXRQChr10_8937697
	M151T342	6	HanXRQChr10_8852123	HanXRQChr10_8937685
	M151T342	6	HanXRQChr10_8852123	HanXRQChr10_8901873
	M151T342	6	HanXRQChr10_8852123	HanXRQChr10_9138002
	M151T342	6	HanXRQChr10_8852123	HanXRQChr10_8895988
	M151T342	6	HanXRQChr10_8852123	HanXRQChr10_8896308
	M151T342	6	HanXRQChr10_8852123	HanXRQChr10_8952576
	M151T342	6	HanXRQChr10_8852123	HanXRQChr10_8896365
	M151T342	6	HanXRQChr10_8852123	HanXRQChr10_8901195
	M151T342	6	HanXRQChr10_8852123	HanXRQChr10_8956843
	M151T342	6	HanXRQChr10_8852123	HanXRQChr10_9141086
	M151T342	6	HanXRQChr10_8852123	HanXRQChr10_9141279
	M151T342	6	HanXRQChr10_8852123	HanXRQChr10_8960992
	M151T342	6	HanXRQChr10_8852123	HanXRQChr10_8853953
	M151T342	6	HanXRQChr10_8852123	HanXRQChr10_8961806
	M151T342	6	HanXRQChr10_8852123	HanXRQChr10_8895663
	M151T342	6	HanXRQChr10_8852123	HanXRQChr10_8901971
	M151T342	6	HanXRQChr10_8852123	HanXRQChr10_8895963
	M151T342	6	HanXRQChr10_8852123	HanXRQChr10_8896839
	M151T342	6	HanXRQChr10_8852123	HanXRQChr10_8900816
	M151T342	6	HanXRQChr10_8852123	HanXRQChr10_8874507
	M151T342	6	HanXRQChr10_8852123	HanXRQChr10_8882940
	M151T342	6	HanXRQChr10_8852123	HanXRQChr10_8901203
	M151T342	6	HanXRQChr10_8852123	HanXRQChr10_8957289
	M151T342	6	HanXRQChr10_8852123	HanXRQChr10_8896397
	M151T342	6	HanXRQChr10_8852123	HanXRQChr10_9140720
	M151T342	6	HanXRQChr10_8852123	HanXRQChr10_8943498
	M151T342	6	HanXRQChr10_8852123	HanXRQChr10_8896649
	M151T342	6	HanXRQChr10_8852123	HanXRQChr10_8901590
	M151T342	6	HanXRQChr10_8852123	HanXRQChr10_9007160
	M151T342	6	HanXRQChr10_8852123	HanXRQChr10_8901776
	M151T342	6	HanXRQChr10_8852123	HanXRQChr10_9137636
	M151T342	6	HanXRQChr10_8852123	HanXRQChr10_8896675
	M151T342	6	HanXRQChr10_8852123	HanXRQChr10_8874020
	M151T342	6	HanXRQChr10_8852123	HanXRQChr10_8875085
	M151T342	6	HanXRQChr10_8852123	HanXRQChr10_8893500
	M151T342	6	HanXRQChr10_8852123	HanXRQChr10_8941141
	M151T342	6	HanXRQChr10_8852123	HanXRQChr10_8893475
	M151T342	6	HanXRQChr10_8852123	HanXRQChr10_8873730
	M151T342	6	HanXRQChr10_8852123	HanXRQChr10_8900430
	M151T342	6	HanXRQChr10_8852123	HanXRQChr10_8960991
	M151T342	6	HanXRQChr10_8852123	HanXRQChr10_8937543
	M151T342	6	HanXRQChr10_8852123	HanXRQChr10_8896664
	M151T342	6	HanXRQChr10_8852123	HanXRQChr10_8896145
	M151T342	6	HanXRQChr10_8852123	HanXRQChr10_8939836
	M151T342	6	HanXRQChr10_8852123	HanXRQChr10_8859228
	M151T342	6	HanXRQChr10_8852123	HanXRQChr10_8875493
	M151T342	6	HanXRQChr10_8852123	HanXRQChr10_8854462
	M151T342	6	HanXRQChr10_8852123	HanXRQChr10_8896344
	M151T342	6	HanXRQChr10_8852123	HanXRQChr10_8956707
	M151T342	6	HanXRQChr10_8852123	HanXRQChr10_8874124
	M151T342	6	HanXRQChr10_8852123	HanXRQChr10_8939545
	M151T342	6	HanXRQChr10_8852123	HanXRQChr10_9141961
	M151T342	6	HanXRQChr10_8852123	HanXRQChr10_8899717
	M151T342	6	HanXRQChr10_8852123	HanXRQChr10_8901474
	M151T342	6	HanXRQChr10_8852123	HanXRQChr10_8940499
	M151T342	6	HanXRQChr10_8852123	HanXRQChr10_8875189
	M151T342	6	HanXRQChr10_8852123	HanXRQChr10_8875119
	M151T342	6	HanXRQChr10_8852123	HanXRQChr10_8902098
	M151T342	6	HanXRQChr10_8852123	HanXRQChr10_8939394
	M151T342	6	HanXRQChr10_8852123	HanXRQChr10_8896623
	M151T342	6	HanXRQChr10_8852123	HanXRQChr10_8895609
	M151T342	6	HanXRQChr10_8852123	HanXRQChr10_8940958
	M151T342	6	HanXRQChr10_8852123	HanXRQChr10_8875101
	M151T342	6	HanXRQChr10_8852123	HanXRQChr10_8896743
	M151T342	6	HanXRQChr10_8852123	HanXRQChr10_8951408
	M151T342	6	HanXRQChr10_8852123	HanXRQChr10_8901664
	M151T342	6	HanXRQChr10_8852123	HanXRQChr10_8858829
	M151T342	6	HanXRQChr10_8852123	HanXRQChr10_8895933
	M151T342	6	HanXRQChr10_8852123	HanXRQChr10_8961783
	M151T342	6	HanXRQChr10_8852123	HanXRQChr10_8951011
	M151T342	6	HanXRQChr10_8852123	HanXRQChr10_8895391
	M151T342	6	HanXRQChr10_8852123	HanXRQChr10_8949549
	M151T342	6	HanXRQChr10_8852123	HanXRQChr10_8874253
	M151T342	6	HanXRQChr10_8852123	HanXRQChr10_8874153
	M151T342	6	HanXRQChr10_8852123	HanXRQChr10_8949498
	M151T342	6	HanXRQChr10_8852123	HanXRQChr10_8949500
	M151T342	6	HanXRQChr10_8852123	HanXRQChr10_8949511
	M151T342	6	HanXRQChr10_8852123	HanXRQChr10_8874182
	M151T342	6	HanXRQChr10_8852123	HanXRQChr10_8895290
	M151T342	6	HanXRQChr10_8852123	HanXRQChr10_8895214
	M151T342	6	HanXRQChr10_8852123	HanXRQChr10_8896489
	M151T342	6	HanXRQChr10_8852123	HanXRQChr10_8874247
	M151T342	6	HanXRQChr10_8852123	HanXRQChr10_8895443
	M151T342	3	HanXRQChr16_144594767	HanXRQChr16_144594767
	M151T342	5	HanXRQChr16_1460506	HanXRQChr16_1498727
	M151T342	5	HanXRQChr16_1460506	HanXRQChr16_1498293
	M151T342	5	HanXRQChr16_1460506	HanXRQChr16_1498469
	M151T342	5	HanXRQChr16_1460506	HanXRQChr16_1499481
	M151T342	5	HanXRQChr16_1460506	HanXRQChr16_1497650
	M151T342	5	HanXRQChr16_1460506	HanXRQChr16_1501954
	M151T342	5	HanXRQChr16_1460506	HanXRQChr16_1499988
	M151T342	5	HanXRQChr16_1460506	HanXRQChr16_1499540
	M151T342	5	HanXRQChr16_1460506	HanXRQChr16_1498373
	M151T342	5	HanXRQChr16_1460506	HanXRQChr16_1500092
	M151T342	5	HanXRQChr16_1460506	HanXRQChr16_1556576
	M151T342	5	HanXRQChr16_1460506	HanXRQChr16_1496262
	M151T342	5	HanXRQChr16_1460506	HanXRQChr16_1499478
	M151T342	5	HanXRQChr16_1460506	HanXRQChr16_1460506
	M151T342	5	HanXRQChr16_1460506	HanXRQChr16_1555576
	M151T342	5	HanXRQChr16_1460506	HanXRQChr16_1498312
	M151T342	5	HanXRQChr16_1460506	HanXRQChr16_1502052
	M151T342	5	HanXRQChr16_1460506	HanXRQChr16_1499495
	M151T342	5	HanXRQChr16_1460506	HanXRQChr16_1499636
	M151T342	5	HanXRQChr16_1460506	HanXRQChr16_1463817
	M151T342	5	HanXRQChr16_1460506	HanXRQChr16_1460566
	M151T342	5	HanXRQChr16_1460506	HanXRQChr16_1497316
	M151T342	5	HanXRQChr16_1460506	HanXRQChr16_1499512
	M151T342	5	HanXRQChr16_1460506	HanXRQChr16_1469911
	M151T342	5	HanXRQChr16_1460506	HanXRQChr16_1497629
	M151T342	5	HanXRQChr16_1460506	HanXRQChr16_1464262
	M151T342	5	HanXRQChr16_1460506	HanXRQChr16_1499527
	M151T342	5	HanXRQChr16_1460506	HanXRQChr16_1467934
	M151T342	5	HanXRQChr16_1460506	HanXRQChr16_1465584
	M151T342	5	HanXRQChr16_1460506	HanXRQChr16_1503496
	M151T342	5	HanXRQChr16_1460506	HanXRQChr16_1499662
	M151T342	5	HanXRQChr16_1460506	HanXRQChr16_1499610
	M151T342	5	HanXRQChr16_1460506	HanXRQChr16_1499558
	M151T342	5	HanXRQChr16_1460506	HanXRQChr16_1499884
	M151T342	5	HanXRQChr16_1460506	HanXRQChr16_1501944
	M151T342	5	HanXRQChr16_1460506	HanXRQChr16_1500202
	M151T342	5	HanXRQChr16_1460506	HanXRQChr16_1499537
	M151T342	5	HanXRQChr16_1460506	HanXRQChr16_1556766
	M151T342	5	HanXRQChr16_1460506	HanXRQChr16_1555917
	M151T342	5	HanXRQChr16_1460506	HanXRQChr16_1465577
	M151T342	5	HanXRQChr16_1460506	HanXRQChr16_1466368
	M151T342	5	HanXRQChr16_1460506	HanXRQChr16_1467648
	M151T342	5	HanXRQChr16_1460506	HanXRQChr16_1503287
	M151T342	5	HanXRQChr16_1460506	HanXRQChr16_1503283
	M151T342	5	HanXRQChr16_1460506	HanXRQChr16_1500373
	M151T342	5	HanXRQChr16_1460506	HanXRQChr16_1465582
	M151T342	5	HanXRQChr16_1460506	HanXRQChr16_1500130
	M151T342	5	HanXRQChr16_1460506	HanXRQChr16_1500216
	M151T342	5	HanXRQChr16_1460506	HanXRQChr16_1555691
	M151T342	5	HanXRQChr16_1460506	HanXRQChr16_1499868
	M151T342	5	HanXRQChr16_1460506	HanXRQChr16_1467935
	M151T342	5	HanXRQChr16_1460506	HanXRQChr16_1469512
	M151T342	5	HanXRQChr16_1460506	HanXRQChr16_1500048
	M151T342	5	HanXRQChr16_1460506	HanXRQChr16_1468077
	M151T342	5	HanXRQChr16_1460506	HanXRQChr16_1467883
	M151T342	5	HanXRQChr16_1460506	HanXRQChr16_1463956
	M151T342	5	HanXRQChr16_1460506	HanXRQChr16_1467762
	M151T342	5	HanXRQChr16_1460506	HanXRQChr16_1499854
	M151T342	5	HanXRQChr16_1460506	HanXRQChr16_1499905
	M151T342	5	HanXRQChr16_1460506	HanXRQChr16_1460662
	M151T342	5	HanXRQChr16_1460506	HanXRQChr16_1463860
	M151T342	5	HanXRQChr16_1460506	HanXRQChr16_1467650
	M151T342	5	HanXRQChr16_1460506	HanXRQChr16_1499680
	M151T342	5	HanXRQChr16_1460506	HanXRQChr16_1463939
	M151T342	5	HanXRQChr16_1460506	HanXRQChr16_1467628
	M151T342	5	HanXRQChr16_1460506	HanXRQChr16_1555515
	M151T342	5	HanXRQChr16_1460506	HanXRQChr16_1555620
	M151T342	5	HanXRQChr16_1460506	HanXRQChr16_1467633
	M151T342	5	HanXRQChr16_1460506	HanXRQChr16_1514752
	M151T342	4	HanXRQChr16_149823830	HanXRQChr16_149823830
	M151T342	4	HanXRQChr16_149823830	HanXRQChr16_149870156
	M151T342	4	HanXRQChr16_149823830	HanXRQChr16_149826490
	M151T342	2	HanXRQChr16_149831562	HanXRQChr16_149831562
	M151T342	2	HanXRQChr16_149831562	HanXRQChr16_149831605
	M151T342	1	HanXRQChr16_150216391	HanXRQChr16_150216391
	M151T585	1	HanXRQChr14_8170046	HanXRQChr14_8170046
	M151T585	2	HanXRQChr16_153800248	HanXRQChr16_153872859
	M151T585	2	HanXRQChr16_153800248	HanXRQChr16_153807186
	M151T585	2	HanXRQChr16_153800248	HanXRQChr16_153872698
	M151T585	2	HanXRQChr16_153800248	HanXRQChr16_153931350
	M151T585	2	HanXRQChr16_153800248	HanXRQChr16_153872884
	M151T585	2	HanXRQChr16_153800248	HanXRQChr16_153872725
	M151T585	2	HanXRQChr16_153800248	HanXRQChr16_153806047
	M151T585	2	HanXRQChr16_153800248	HanXRQChr16_153872475
	M151T585	2	HanXRQChr16_153800248	HanXRQChr16_153872350
	M151T585	2	HanXRQChr16_153800248	HanXRQChr16_153804973
	M151T585	2	HanXRQChr16_153800248	HanXRQChr16_153807097
	M151T585	2	HanXRQChr16_153800248	HanXRQChr16_153805464
	M151T585	2	HanXRQChr16_153800248	HanXRQChr16_153872693
	M151T585	2	HanXRQChr16_153800248	HanXRQChr16_153872385
	M151T585	2	HanXRQChr16_153800248	HanXRQChr16_153844371
	M151T585	2	HanXRQChr16_153800248	HanXRQChr16_153950039
	M151T585	2	HanXRQChr16_153800248	HanXRQChr16_153950106
	M151T585	2	HanXRQChr16_153800248	HanXRQChr16_153950479
	M151T585	2	HanXRQChr16_153800248	HanXRQChr16_153930444
	M151T585	2	HanXRQChr16_153800248	HanXRQChr16_153949973
	M151T585	2	HanXRQChr16_153800248	HanXRQChr16_153872196
	M151T585	2	HanXRQChr16_153800248	HanXRQChr16_153805978
	M151T585	2	HanXRQChr16_153800248	HanXRQChr16_153808417
	M151T585	2	HanXRQChr16_153800248	HanXRQChr16_153941715
	M151T585	2	HanXRQChr16_153800248	HanXRQChr16_153808528
	M151T585	2	HanXRQChr16_153800248	HanXRQChr16_153844369
	M151T585	2	HanXRQChr16_153800248	HanXRQChr16_153960257
	M151T585	2	HanXRQChr16_153800248	HanXRQChr16_153931169
	M151T585	2	HanXRQChr16_153800248	HanXRQChr16_153807517
	M151T585	2	HanXRQChr16_153800248	HanXRQChr16_153807865
	M151T585	2	HanXRQChr16_153800248	HanXRQChr16_153930457
	M151T585	2	HanXRQChr16_153800248	HanXRQChr16_153805513
	M151T585	2	HanXRQChr16_153800248	HanXRQChr16_153950939
	M151T585	2	HanXRQChr16_153800248	HanXRQChr16_153925928
	M151T585	2	HanXRQChr16_153800248	HanXRQChr16_153958825
	M151T585	2	HanXRQChr16_153800248	HanXRQChr16_153949946
	M151T585	2	HanXRQChr16_153800248	HanXRQChr16_153843963
	M151T585	2	HanXRQChr16_153800248	HanXRQChr16_153872920
	M151T585	2	HanXRQChr16_153800248	HanXRQChr16_153807421
	M151T585	2	HanXRQChr16_153800248	HanXRQChr16_153930681
	M151T585	2	HanXRQChr16_153800248	HanXRQChr16_153931068
	M151T585	2	HanXRQChr16_153800248	HanXRQChr16_153842956
	M151T585	2	HanXRQChr16_153800248	HanXRQChr16_154056121
	M151T585	2	HanXRQChr16_153800248	HanXRQChr16_153804372
	M151T585	2	HanXRQChr16_153800248	HanXRQChr16_153940849
	M151T585	2	HanXRQChr16_153800248	HanXRQChr16_153804878
	M151T585	2	HanXRQChr16_153800248	HanXRQChr16_153873165
	M151T585	2	HanXRQChr16_153800248	HanXRQChr16_153941746
	M151T585	2	HanXRQChr16_153800248	HanXRQChr16_153949174
	M151T585	2	HanXRQChr16_153800248	HanXRQChr16_153950317
	M151T585	2	HanXRQChr16_153800248	HanXRQChr16_153930863
	M151T585	2	HanXRQChr16_153800248	HanXRQChr16_153807197
	M151T585	2	HanXRQChr16_153800248	HanXRQChr16_153809443
	M151T585	2	HanXRQChr16_153800248	HanXRQChr16_153931264
	M151T585	2	HanXRQChr16_153800248	HanXRQChr16_153872922
	M151T585	2	HanXRQChr16_153800248	HanXRQChr16_153949935
	M151T585	2	HanXRQChr16_153800248	HanXRQChr16_153949581
	M151T585	2	HanXRQChr16_153800248	HanXRQChr16_153941676
	M151T585	2	HanXRQChr16_153800248	HanXRQChr16_153807868
	M151T585	2	HanXRQChr16_153800248	HanXRQChr16_153843523
	M151T585	2	HanXRQChr16_153800248	HanXRQChr16_153844368
	M151T585	2	HanXRQChr16_153800248	HanXRQChr16_153801958
	M151T585	2	HanXRQChr16_153800248	HanXRQChr16_153960112
	M151T585	2	HanXRQChr16_153800248	HanXRQChr16_153950424
	M151T585	2	HanXRQChr16_153800248	HanXRQChr16_153960351
	M151T585	2	HanXRQChr16_153800248	HanXRQChr16_153872931
	M151T585	2	HanXRQChr16_153800248	HanXRQChr16_153930777
	M151T585	2	HanXRQChr16_153800248	HanXRQChr16_153960410
	M151T585	2	HanXRQChr16_153800248	HanXRQChr16_153883062
	M151T585	2	HanXRQChr16_153800248	HanXRQChr16_153950737
	M151T585	2	HanXRQChr16_153800248	HanXRQChr16_153949578
	M151T585	2	HanXRQChr16_153800248	HanXRQChr16_153804236
	M151T585	2	HanXRQChr16_153800248	HanXRQChr16_153925971
	M151T585	2	HanXRQChr16_153800248	HanXRQChr16_153882517
	M151T585	2	HanXRQChr16_153800248	HanXRQChr16_153882766
	M151T585	2	HanXRQChr16_153800248	HanXRQChr16_153882853
	M151T585	2	HanXRQChr16_153800248	HanXRQChr16_153806562
	M151T585	2	HanXRQChr16_153800248	HanXRQChr16_153807031
	M151T585	2	HanXRQChr16_153800248	HanXRQChr16_153950566
	M151T585	2	HanXRQChr16_153800248	HanXRQChr16_153943997
	M151T585	2	HanXRQChr16_153800248	HanXRQChr16_153842904
	M151T585	2	HanXRQChr16_153800248	HanXRQChr16_153801272
	M151T585	2	HanXRQChr16_153800248	HanXRQChr16_153842948
	M151T585	2	HanXRQChr16_153800248	HanXRQChr16_154051201
	M151T585	2	HanXRQChr16_153800248	HanXRQChr16_153950886
	M151T585	2	HanXRQChr16_153800248	HanXRQChr16_153962465
	M151T585	2	HanXRQChr16_153800248	HanXRQChr16_153885577
	M151T585	2	HanXRQChr16_153800248	HanXRQChr16_153873550
	M151T585	2	HanXRQChr16_153800248	HanXRQChr16_153941961
	M151T585	2	HanXRQChr16_153800248	HanXRQChr16_153958804
	M151T585	2	HanXRQChr16_153800248	HanXRQChr16_153882907
	M151T585	2	HanXRQChr16_153800248	HanXRQChr16_153950556
	M151T585	2	HanXRQChr16_153800248	HanXRQChr16_153943778
	M151T585	2	HanXRQChr16_153800248	HanXRQChr16_153882976
	M151T585	2	HanXRQChr16_153800248	HanXRQChr16_153960399
	M151T585	2	HanXRQChr16_153800248	HanXRQChr16_153872135
	M151T585	2	HanXRQChr16_153800248	HanXRQChr16_153872049
	M151T585	2	HanXRQChr16_153800248	HanXRQChr16_153919486
	M151T585	2	HanXRQChr16_153800248	HanXRQChr16_153801427
	M151T585	2	HanXRQChr16_153800248	HanXRQChr16_155760809
	M151T585	2	HanXRQChr16_153800248	HanXRQChr16_153946400
	M151T585	2	HanXRQChr16_153800248	HanXRQChr16_153946460
	M151T585	2	HanXRQChr16_153800248	HanXRQChr16_153946892
	M151T585	2	HanXRQChr16_153800248	HanXRQChr16_153844387
	M151T585	2	HanXRQChr16_153800248	HanXRQChr16_153960324
	M151T585	2	HanXRQChr16_153800248	HanXRQChr16_153882870
	M151T585	2	HanXRQChr16_153800248	HanXRQChr16_153832050
	M151T585	2	HanXRQChr16_153800248	HanXRQChr16_153826600
	M151T585	2	HanXRQChr16_153800248	HanXRQChr16_153883045
	M151T585	2	HanXRQChr16_153800248	HanXRQChr16_153874511
	M151T585	2	HanXRQChr16_153800248	HanXRQChr16_153804232
	M151T585	2	HanXRQChr16_153800248	HanXRQChr16_153949096
	M151T585	2	HanXRQChr16_153800248	HanXRQChr16_153882469
	M151T585	2	HanXRQChr16_153800248	HanXRQChr16_153958746
	M151T585	2	HanXRQChr16_153800248	HanXRQChr16_153958795
	M151T585	2	HanXRQChr16_153800248	HanXRQChr16_153958802
	M151T585	2	HanXRQChr16_153800248	HanXRQChr16_153942020
	M151T585	2	HanXRQChr16_153800248	HanXRQChr16_153930770
	M151T585	2	HanXRQChr16_153800248	HanXRQChr16_153913818
	M151T585	2	HanXRQChr16_153800248	HanXRQChr16_153858659
	M151T585	2	HanXRQChr16_153800248	HanXRQChr16_153919032
	M151T585	2	HanXRQChr16_153800248	HanXRQChr16_153842396
	M151T585	2	HanXRQChr16_153800248	HanXRQChr16_153872175
	M151T585	2	HanXRQChr16_153800248	HanXRQChr16_153874608
	M151T585	2	HanXRQChr16_153800248	HanXRQChr16_153950671
	M151T585	2	HanXRQChr16_153800248	HanXRQChr16_153941670
	M151T585	2	HanXRQChr16_153800248	HanXRQChr16_153941132
	M151T585	2	HanXRQChr16_153800248	HanXRQChr16_153931573
	M151T585	2	HanXRQChr16_153800248	HanXRQChr16_153951081
	M151T585	2	HanXRQChr16_153800248	HanXRQChr16_153946745
	M151T585	2	HanXRQChr16_153800248	HanXRQChr16_153958907
	M151T585	2	HanXRQChr16_153800248	HanXRQChr16_153858570
	M151T585	2	HanXRQChr16_153800248	HanXRQChr16_153942762
	M151T585	2	HanXRQChr16_153800248	HanXRQChr16_153858626
	M151T585	2	HanXRQChr16_153800248	HanXRQChr16_153882912
	M151T585	2	HanXRQChr16_153800248	HanXRQChr16_153942795
	M151T585	2	HanXRQChr16_153800248	HanXRQChr16_153925334
	M151T585	2	HanXRQChr16_153800248	HanXRQChr16_153842397
	M151T585	2	HanXRQChr16_153800248	HanXRQChr16_153843314
	M151T585	2	HanXRQChr16_153800248	HanXRQChr16_153944087
	M151T585	2	HanXRQChr16_153800248	HanXRQChr16_153801442
	M151T585	2	HanXRQChr16_153800248	HanXRQChr16_153801452
	M151T585	2	HanXRQChr16_153800248	HanXRQChr16_153882448
	M151T585	2	HanXRQChr16_153800248	HanXRQChr16_153802013
	M151T585	2	HanXRQChr16_153800248	HanXRQChr16_153958841
	M151T585	2	HanXRQChr16_153800248	HanXRQChr16_153958867
	M151T585	2	HanXRQChr16_153800248	HanXRQChr16_153874286
	M151T585	2	HanXRQChr16_153800248	HanXRQChr16_153919088
	M151T585	2	HanXRQChr16_153800248	HanXRQChr16_153858658
	M151T585	2	HanXRQChr16_153800248	HanXRQChr16_154047501
	M151T585	2	HanXRQChr16_153800248	HanXRQChr16_153925098
	M151T585	2	HanXRQChr16_153800248	HanXRQChr16_153925867
	M151T585	2	HanXRQChr16_153800248	HanXRQChr16_153924240
	M151T585	2	HanXRQChr16_153800248	HanXRQChr16_153958742
	M151T585	2	HanXRQChr16_153800248	HanXRQChr16_153885096
	M151T585	2	HanXRQChr16_153800248	HanXRQChr16_153885693
	M151T585	2	HanXRQChr16_153800248	HanXRQChr16_153873640
	M151T585	2	HanXRQChr16_153800248	HanXRQChr16_153809624
	M151T585	2	HanXRQChr16_153800248	HanXRQChr16_153873801
	M151T585	2	HanXRQChr16_153800248	HanXRQChr16_153802320
	M151T585	2	HanXRQChr16_153800248	HanXRQChr16_153942784
	M151T585	2	HanXRQChr16_153800248	HanXRQChr16_154022404
	M151T585	2	HanXRQChr16_153800248	HanXRQChr16_153871838
	M151T585	2	HanXRQChr16_153800248	HanXRQChr16_153801163
	M151T585	2	HanXRQChr16_153800248	HanXRQChr16_154050337
	M151T585	2	HanXRQChr16_153800248	HanXRQChr16_153801379
	M151T585	2	HanXRQChr16_153800248	HanXRQChr16_153962387
	M151T585	2	HanXRQChr16_153800248	HanXRQChr16_153944580
	M151T585	2	HanXRQChr16_153800248	HanXRQChr16_153944543
	M151T585	2	HanXRQChr16_153800248	HanXRQChr16_155851403
	M151T585	2	HanXRQChr16_153800248	HanXRQChr16_155851491
	M151T585	2	HanXRQChr16_153800248	HanXRQChr16_153946872
	M151T585	2	HanXRQChr16_153800248	HanXRQChr16_153982680
	M151T585	2	HanXRQChr16_153800248	HanXRQChr16_153858579
	M151T585	2	HanXRQChr16_153800248	HanXRQChr16_153802096
	M151T585	2	HanXRQChr16_153800248	HanXRQChr16_154033613
	M151T585	2	HanXRQChr16_153800248	HanXRQChr16_153804084
	M151T585	2	HanXRQChr16_153800248	HanXRQChr16_153958580
	M151T585	2	HanXRQChr16_153800248	HanXRQChr16_153924725
	M151T585	2	HanXRQChr16_153800248	HanXRQChr16_153874630
	M151T585	2	HanXRQChr16_153800248	HanXRQChr16_153961925
	M151T585	2	HanXRQChr16_153800248	HanXRQChr16_153885566
	M151T585	2	HanXRQChr16_153800248	HanXRQChr16_153884996
	M151T585	2	HanXRQChr16_153800248	HanXRQChr16_153884111
	M151T585	2	HanXRQChr16_153800248	HanXRQChr16_153873755
	M151T585	2	HanXRQChr16_153800248	HanXRQChr16_153801962
	M151T585	2	HanXRQChr16_153800248	HanXRQChr16_153997573
	M151T585	2	HanXRQChr16_153800248	HanXRQChr16_153951258
	M151T585	2	HanXRQChr16_153800248	HanXRQChr16_153948971
	M151T585	2	HanXRQChr16_153800248	HanXRQChr16_153874487
	M151T585	2	HanXRQChr16_153800248	HanXRQChr16_153874510
	M151T585	2	HanXRQChr16_153800248	HanXRQChr16_153952287
	M151T585	2	HanXRQChr16_153800248	HanXRQChr16_153875654
	M151T585	2	HanXRQChr16_153800248	HanXRQChr16_153801324
	M151T585	2	HanXRQChr16_153800248	HanXRQChr16_155757892
	M151T585	2	HanXRQChr16_153800248	HanXRQChr16_153874693
	M151T585	2	HanXRQChr16_153800248	HanXRQChr16_155775237
	M151T585	2	HanXRQChr16_153800248	HanXRQChr16_153920973
	M151T585	2	HanXRQChr16_153800248	HanXRQChr16_153951174
	M151T585	2	HanXRQChr16_153800248	HanXRQChr16_153947604
	M151T585	2	HanXRQChr16_153800248	HanXRQChr16_153922386
	M151T585	2	HanXRQChr16_153800248	HanXRQChr16_153951416
	M151T585	2	HanXRQChr16_153800248	HanXRQChr16_153804127
	M151T585	2	HanXRQChr16_153800248	HanXRQChr16_153948737
	M151T585	2	HanXRQChr16_153800248	HanXRQChr16_153958546
	M151T585	2	HanXRQChr16_153800248	HanXRQChr16_153801111
	M151T585	2	HanXRQChr16_153800248	HanXRQChr16_153801108
	M151T585	2	HanXRQChr16_153800248	HanXRQChr16_153961897
	M151T585	2	HanXRQChr16_153800248	HanXRQChr16_153884005
	M151T585	2	HanXRQChr16_153800248	HanXRQChr16_153883875
	M151T585	2	HanXRQChr16_153800248	HanXRQChr16_153952417
	M151T585	2	HanXRQChr16_153800248	HanXRQChr16_155762736
	M151T585	2	HanXRQChr16_153800248	HanXRQChr16_153962776
	M151T585	2	HanXRQChr16_153800248	HanXRQChr16_153874701
	M151T585	2	HanXRQChr16_153800248	HanXRQChr16_153874706
	M151T585	2	HanXRQChr16_153800248	HanXRQChr16_153942115
	M151T585	2	HanXRQChr16_153800248	HanXRQChr16_153914297
	M151T585	2	HanXRQChr16_153800248	HanXRQChr16_153800805
	M151T585	2	HanXRQChr16_153800248	HanXRQChr16_153882327
	M151T585	2	HanXRQChr16_153800248	HanXRQChr16_153882251
	M151T585	2	HanXRQChr16_153800248	HanXRQChr16_153952314
	M151T585	2	HanXRQChr16_153800248	HanXRQChr16_153952376
	M151T585	2	HanXRQChr16_153800248	HanXRQChr16_153920125
	M151T585	2	HanXRQChr16_153800248	HanXRQChr16_153995466
	M151T585	2	HanXRQChr16_153800248	HanXRQChr16_153924250
	M151T585	2	HanXRQChr16_153800248	HanXRQChr16_153921049
	M151T585	2	HanXRQChr16_153800248	HanXRQChr16_153924290
	M151T585	2	HanXRQChr16_153800248	HanXRQChr16_153800847
	M151T585	2	HanXRQChr16_153800248	HanXRQChr16_153952077
	M151T585	2	HanXRQChr16_153800248	HanXRQChr16_153949032
	M151T585	2	HanXRQChr16_153800248	HanXRQChr16_153952299
	M151T585	2	HanXRQChr16_153800248	HanXRQChr16_153960870
	M151T585	2	HanXRQChr16_153800248	HanXRQChr16_153953530
	M151T585	2	HanXRQChr16_153800248	HanXRQChr16_153951699
	M151T585	2	HanXRQChr16_153800248	HanXRQChr16_153874274
	M151T585	2	HanXRQChr16_153800248	HanXRQChr16_153800753
	M151T585	2	HanXRQChr16_153800248	HanXRQChr16_153919205
	M151T585	2	HanXRQChr16_153800248	HanXRQChr16_153913556
	M151T585	2	HanXRQChr16_153800248	HanXRQChr16_153958406
	M151T585	2	HanXRQChr16_153800248	HanXRQChr16_153953501
	M151T585	2	HanXRQChr16_153800248	HanXRQChr16_153948770
	M151T585	2	HanXRQChr16_153800248	HanXRQChr16_153800779
	M151T585	2	HanXRQChr16_153800248	HanXRQChr16_153952461
	M151T585	2	HanXRQChr16_153800248	HanXRQChr16_153875575
	M151T585	2	HanXRQChr16_153800248	HanXRQChr16_153951226
	M151T585	2	HanXRQChr16_153800248	HanXRQChr16_153951546
	M151T585	2	HanXRQChr16_153800248	HanXRQChr16_153924055
	M151T585	2	HanXRQChr16_153800248	HanXRQChr16_153875647
	M151T585	2	HanXRQChr16_153800248	HanXRQChr16_153952560
	M151T585	2	HanXRQChr16_153800248	HanXRQChr16_153913640
	M151T585	2	HanXRQChr16_153800248	HanXRQChr16_153882350
	M151T585	2	HanXRQChr16_153800248	HanXRQChr16_153913123
	M151T585	2	HanXRQChr16_153800248	HanXRQChr16_153802499
	M151T585	2	HanXRQChr16_153800248	HanXRQChr16_153800601
	M151T585	2	HanXRQChr16_153800248	HanXRQChr16_153952575
	M151T585	2	HanXRQChr16_153800248	HanXRQChr16_153952822
	M151T585	2	HanXRQChr16_153800248	HanXRQChr16_153885916
	M151T585	2	HanXRQChr16_153800248	HanXRQChr16_153800248
	M151T585	2	HanXRQChr16_153800248	HanXRQChr16_153913460
	M152T421	3	HanXRQChr01_72848942	HanXRQChr01_72848942
	M152T421	5	HanXRQChr02_177963557	HanXRQChr02_177963557
	M152T421	2	HanXRQChr08_19983617	HanXRQChr08_19983617
	M152T421	1	HanXRQChr10_95028638	HanXRQChr10_95028638
	M152T421	4	HanXRQChr14_56027793	HanXRQChr14_56027793
	M152T623	1	HanXRQChr14_167107215	HanXRQChr14_167107544
	M152T623	1	HanXRQChr14_167107215	HanXRQChr14_167107215
	M152T623	2	HanXRQChr16_162298869	HanXRQChr16_162298869
	M152T623	2	HanXRQChr16_162298869	HanXRQChr16_162305180
	M152T644	1	HanXRQChr07_77923934	HanXRQChr07_77923934
	M152T644	1	HanXRQChr07_77923934	HanXRQChr07_77935848
	M153T211	1	HanXRQChr14_138566149	HanXRQChr14_138566149
	M153T476_1	1	HanXRQChr01_26277611	HanXRQChr01_26277611
	M153T476_1	2	HanXRQChr09_193804639	HanXRQChr09_193804639
	M153T509	2	HanXRQChr03_126189546	HanXRQChr03_126189546
	M153T509	1	HanXRQChr13_92614976	HanXRQChr13_92614976
	M153T509	1	HanXRQChr13_92614976	HanXRQChr13_92615008
	M153T509	1	HanXRQChr13_92614976	HanXRQChr13_92614977
	M153T509	1	HanXRQChr13_92614976	HanXRQChr13_92614996
	M153T509	1	HanXRQChr13_92614976	HanXRQChr13_92615007
	M155T380	1	HanXRQChr11_35912201	HanXRQChr11_35912201
	M155T446	2	HanXRQChr06_22877182	HanXRQChr06_22877182
	M155T446	3	HanXRQChr08_53966502	HanXRQChr08_53966502
	M155T446	1	HanXRQChr13_158351895	HanXRQChr13_158676754
	M155T446	1	HanXRQChr13_158351895	HanXRQChr13_158517469
	M155T446	1	HanXRQChr13_158351895	HanXRQChr13_158445489
	M155T446	1	HanXRQChr13_158351895	HanXRQChr13_158676799
	M155T446	1	HanXRQChr13_158351895	HanXRQChr13_158666340
	M155T446	1	HanXRQChr13_158351895	HanXRQChr13_158681264
	M155T446	1	HanXRQChr13_158351895	HanXRQChr13_158351895
	M155T552_1	1	HanXRQChr04_130693104	HanXRQChr09_145084456
	M155T552_1	1	HanXRQChr04_130693104	HanXRQChr09_145084496
	M155T552_1	1	HanXRQChr04_130693104	HanXRQChr09_145084426
	M155T552_1	1	HanXRQChr04_130693104	HanXRQChr09_145077938
	M155T552_1	1	HanXRQChr04_130693104	HanXRQChr09_145084511
	M155T552_1	1	HanXRQChr04_130693104	HanXRQChr09_145077741
	M155T552_1	1	HanXRQChr04_130693104	HanXRQChr09_145076927
	M155T552_1	1	HanXRQChr04_130693104	HanXRQChr09_145083567
	M155T552_1	1	HanXRQChr04_130693104	HanXRQChr09_145084533
	M155T552_1	1	HanXRQChr04_130693104	HanXRQChr09_145077172
	M155T552_1	1	HanXRQChr04_130693104	HanXRQChr09_145084417
	M155T552_1	1	HanXRQChr04_130693104	HanXRQChr09_145083197
	M155T552_1	1	HanXRQChr04_130693104	HanXRQChr09_145077614
	M155T552_1	1	HanXRQChr04_130693104	HanXRQChr09_145083139
	M155T552_1	1	HanXRQChr04_130693104	HanXRQChr09_145076897
	M155T552_1	1	HanXRQChr04_130693104	HanXRQChr09_145077838
	M155T552_1	1	HanXRQChr04_130693104	HanXRQChr09_145080385
	M155T552_1	1	HanXRQChr04_130693104	HanXRQChr09_145077220
	M155T552_1	1	HanXRQChr04_130693104	HanXRQChr09_145080661
	M155T552_1	1	HanXRQChr04_130693104	HanXRQChr09_145076705
	M155T552_1	1	HanXRQChr04_130693104	HanXRQChr09_145080103
	M155T552_1	1	HanXRQChr04_130693104	HanXRQChr09_145082669
	M155T552_1	1	HanXRQChr04_130693104	HanXRQChr09_145080626
	M155T552_1	1	HanXRQChr04_130693104	HanXRQChr09_145082749
	M155T552_1	1	HanXRQChr04_130693104	HanXRQChr09_145076214
	M155T552_1	1	HanXRQChr04_130693104	HanXRQChr09_145075958
	M155T552_1	1	HanXRQChr04_130693104	HanXRQChr09_145079585
	M155T552_1	1	HanXRQChr04_130693104	HanXRQChr09_145083447
	M155T552_1	1	HanXRQChr04_130693104	HanXRQChr09_145075766
	M155T552_1	1	HanXRQChr04_130693104	HanXRQChr09_145084901
	M155T552_1	1	HanXRQChr04_130693104	HanXRQChr09_145083728
	M155T552_1	1	HanXRQChr04_130693104	HanXRQChr09_144995780
	M155T552_1	1	HanXRQChr04_130693104	HanXRQChr09_145078817
	M155T552_1	1	HanXRQChr04_130693104	HanXRQChr09_145082795
	M155T552_1	1	HanXRQChr04_130693104	HanXRQChr09_145084555
	M155T552_1	1	HanXRQChr04_130693104	HanXRQChr09_145076099
	M155T552_1	1	HanXRQChr04_130693104	HanXRQChr09_145079578
	M155T552_1	1	HanXRQChr04_130693104	HanXRQChr09_145076904
	M155T552_1	1	HanXRQChr04_130693104	HanXRQChr09_145073885
	M155T552_1	1	HanXRQChr04_130693104	HanXRQChr09_145080670
	M155T552_1	1	HanXRQChr04_130693104	HanXRQChr09_145076182
	M155T552_1	1	HanXRQChr04_130693104	HanXRQChr09_145073891
	M155T552_1	1	HanXRQChr04_130693104	HanXRQChr09_145079576
	M155T552_1	1	HanXRQChr04_130693104	HanXRQChr09_145076760
	M155T552_1	1	HanXRQChr04_130693104	HanXRQChr04_130696353
	M155T552_1	1	HanXRQChr04_130693104	HanXRQChr09_145084427
	M155T552_1	1	HanXRQChr04_130693104	HanXRQChr09_145084419
	M155T552_1	1	HanXRQChr04_130693104	HanXRQChr09_145076390
	M155T552_1	1	HanXRQChr04_130693104	HanXRQChr09_145075686
	M155T552_1	1	HanXRQChr04_130693104	HanXRQChr04_130693232
	M155T552_1	1	HanXRQChr04_130693104	HanXRQChr09_145084575
	M155T552_1	1	HanXRQChr04_130693104	HanXRQChr09_145083786
	M155T552_1	1	HanXRQChr04_130693104	HanXRQChr04_130693104
	M155T552_1	1	HanXRQChr04_130693104	HanXRQChr09_145084003
	M155T552_1	1	HanXRQChr04_130693104	HanXRQChr09_145084224
	M155T552_1	1	HanXRQChr04_130693104	HanXRQChr09_145076484
	M155T552_1	1	HanXRQChr04_130693104	HanXRQChr09_145076886
	M155T552_1	1	HanXRQChr04_130693104	HanXRQChr04_130696432
	M155T552_1	1	HanXRQChr04_130693104	HanXRQChr09_145084402
	M155T552_1	1	HanXRQChr04_130693104	HanXRQChr09_145084571
	M155T552_1	1	HanXRQChr04_130693104	HanXRQChr09_145073638
	M155T552_1	1	HanXRQChr04_130693104	HanXRQChr09_145083568
	M155T552_1	1	HanXRQChr04_130693104	HanXRQChr09_145080664
	M155T552_1	1	HanXRQChr04_130693104	HanXRQChr09_145084278
	M155T552_1	1	HanXRQChr04_130693104	HanXRQChr09_145076493
	M155T552_1	1	HanXRQChr04_130693104	HanXRQChr09_145076406
	M155T552_1	1	HanXRQChr04_130693104	HanXRQChr04_130705735
	M155T552_1	1	HanXRQChr04_130693104	HanXRQChr09_145080800
	M155T552_1	1	HanXRQChr04_130693104	HanXRQChr09_145084186
	M155T552_1	1	HanXRQChr04_130693104	HanXRQChr09_145084410
	M155T552_1	1	HanXRQChr04_130693104	HanXRQChr09_145070531
	M155T552_1	1	HanXRQChr04_130693104	HanXRQChr09_145076262
	M155T552_1	1	HanXRQChr04_130693104	HanXRQChr09_145076475
	M155T552_1	1	HanXRQChr04_130693104	HanXRQChr09_145080683
	M155T552_1	1	HanXRQChr04_130693104	HanXRQChr09_145083802
	M155T552_1	1	HanXRQChr04_130693104	HanXRQChr09_145076226
	M155T552_1	1	HanXRQChr04_130693104	HanXRQChr09_145080934
	M155T552_1	1	HanXRQChr04_130693104	HanXRQChr09_145083803
	M155T552_1	1	HanXRQChr04_130693104	HanXRQChr09_145081110
	M155T552_1	9	HanXRQChr08_57189423	HanXRQChr08_59297383
	M155T552_1	9	HanXRQChr08_57189423	HanXRQChr08_57189423
	M155T552_1	9	HanXRQChr08_57189423	HanXRQChr08_59300903
	M155T552_1	9	HanXRQChr08_57189423	HanXRQChr08_57189642
	M155T552_1	6	HanXRQChr10_211500003	HanXRQChr10_211500003
	M155T552_1	6	HanXRQChr10_211500003	HanXRQChr10_211500024
	M155T552_1	2	HanXRQChr10_8457678	HanXRQChr10_8457777
	M155T552_1	2	HanXRQChr10_8457678	HanXRQChr10_8457678
	M155T552_1	8	HanXRQChr11_13992070	HanXRQChr11_13992070
	M155T552_1	4	HanXRQChr13_104055794	HanXRQChr13_104055801
	M155T552_1	4	HanXRQChr13_104055794	HanXRQChr13_104055794
	M155T552_1	4	HanXRQChr13_104055794	HanXRQChr13_104055808
	M155T552_1	4	HanXRQChr13_104055794	HanXRQChr13_104055796
	M155T552_1	7	HanXRQChr13_155988630	HanXRQChr13_155988630
	M155T552_1	5	HanXRQChr13_4412062	HanXRQChr13_4472964
	M155T552_1	5	HanXRQChr13_4412062	HanXRQChr13_4470393
	M155T552_1	5	HanXRQChr13_4412062	HanXRQChr13_4472965
	M155T552_1	5	HanXRQChr13_4412062	HanXRQChr13_4412062
	M155T552_1	3	HanXRQChr16_22605890	HanXRQChr16_22605890
	M155T552_1	3	HanXRQChr16_22605890	HanXRQChr16_22605987
	M157T415	1	HanXRQChr16_126199423	HanXRQChr16_126199423
	M157T527_2	1	HanXRQChr08_9713060	HanXRQChr08_9713060
	M157T673	1	HanXRQChr05_185039383	HanXRQChr05_185304248
	M157T673	1	HanXRQChr05_185039383	HanXRQChr05_185039383
	M157T673	1	HanXRQChr05_185039383	HanXRQChr05_188758445
	M158T210	2	HanXRQChr01_57077662	HanXRQChr01_57077662
	M158T210	1	HanXRQChr06_36505740	HanXRQChr06_36505740
	M158T234	1	HanXRQChr11_22048626	HanXRQChr11_22048626
	M158T601	1	HanXRQChr06_39004918	HanXRQChr06_40441773
	M158T601	1	HanXRQChr06_39004918	HanXRQChr06_39292147
	M158T601	1	HanXRQChr06_39004918	HanXRQChr06_39060415
	M158T601	1	HanXRQChr06_39004918	HanXRQChr06_39285087
	M158T601	1	HanXRQChr06_39004918	HanXRQChr06_40441769
	M158T601	1	HanXRQChr06_39004918	HanXRQChr06_39052361
	M158T601	1	HanXRQChr06_39004918	HanXRQChr06_39057378
	M158T601	1	HanXRQChr06_39004918	HanXRQChr06_39004918
	M158T601	1	HanXRQChr06_39004918	HanXRQChr06_39057844
	M158T601	1	HanXRQChr06_39004918	HanXRQChr06_39009656
	M158T601	1	HanXRQChr06_39004918	HanXRQChr06_39297611
	M158T601	1	HanXRQChr06_39004918	HanXRQChr06_39060607
	M159T263	4	HanXRQChr07_74065789	HanXRQChr07_74065789
	M159T263	2	HanXRQChr16_123463525	HanXRQChr16_124883641
	M159T263	2	HanXRQChr16_123463525	HanXRQChr16_123477234
	M159T263	2	HanXRQChr16_123463525	HanXRQChr16_123463525
	M159T263	2	HanXRQChr16_123463525	HanXRQChr16_123526541
	M159T263	2	HanXRQChr16_123463525	HanXRQChr16_124883633
	M159T263	5	HanXRQChr16_123513086	HanXRQChr16_123513086
	M159T263	1	HanXRQChr16_125816966	HanXRQChr16_126260365
	M159T263	1	HanXRQChr16_125816966	HanXRQChr16_125816966
	M159T263	1	HanXRQChr16_125816966	HanXRQChr16_126288391
	M159T263	1	HanXRQChr16_125816966	HanXRQChr16_126251728
	M159T263	1	HanXRQChr16_125816966	HanXRQChr16_126255168
	M159T263	1	HanXRQChr16_125816966	HanXRQChr16_126255174
	M159T263	1	HanXRQChr16_125816966	HanXRQChr16_126251997
	M159T263	1	HanXRQChr16_125816966	HanXRQChr16_126264687
	M159T263	1	HanXRQChr16_125816966	HanXRQChr16_126259373
	M159T263	1	HanXRQChr16_125816966	HanXRQChr16_126288091
	M159T263	1	HanXRQChr16_125816966	HanXRQChr16_126270852
	M159T263	1	HanXRQChr16_125816966	HanXRQChr16_126270818
	M159T263	1	HanXRQChr16_125816966	HanXRQChr16_126261056
	M159T263	1	HanXRQChr16_125816966	HanXRQChr16_126288386
	M159T263	1	HanXRQChr16_125816966	HanXRQChr16_126288353
	M159T263	1	HanXRQChr16_125816966	HanXRQChr16_126248280
	M159T263	1	HanXRQChr16_125816966	HanXRQChr16_126270628
	M159T263	1	HanXRQChr16_125816966	HanXRQChr16_126251998
	M159T263	1	HanXRQChr16_125816966	HanXRQChr16_126249808
	M159T263	1	HanXRQChr16_125816966	HanXRQChr16_126250034
	M159T263	1	HanXRQChr16_125816966	HanXRQChr16_126282435
	M159T263	1	HanXRQChr16_125816966	HanXRQChr16_126267354
	M159T263	1	HanXRQChr16_125816966	HanXRQChr16_126239807
	M159T263	1	HanXRQChr16_125816966	HanXRQChr16_126159643
	M159T263	1	HanXRQChr16_125816966	HanXRQChr16_126283361
	M159T263	1	HanXRQChr16_125816966	HanXRQChr16_126257061
	M159T263	1	HanXRQChr16_125816966	HanXRQChr16_126245273
	M159T263	1	HanXRQChr16_125816966	HanXRQChr16_126257108
	M159T263	1	HanXRQChr16_125816966	HanXRQChr16_126248259
	M159T263	1	HanXRQChr16_125816966	HanXRQChr16_126260577
	M159T263	1	HanXRQChr16_125816966	HanXRQChr16_125817608
	M159T263	1	HanXRQChr16_125816966	HanXRQChr16_125978888
	M159T263	1	HanXRQChr16_125816966	HanXRQChr16_125818968
	M159T263	1	HanXRQChr16_125816966	HanXRQChr16_126239775
	M159T263	1	HanXRQChr16_125816966	HanXRQChr16_125818348
	M159T263	1	HanXRQChr16_125816966	HanXRQChr16_126260997
	M159T263	3	HanXRQChr16_157230442	HanXRQChr16_157230631
	M159T263	3	HanXRQChr16_157230442	HanXRQChr16_157230632
	M159T263	3	HanXRQChr16_157230442	HanXRQChr16_157240483
	M159T263	3	HanXRQChr16_157230442	HanXRQChr16_157230908
	M159T263	3	HanXRQChr16_157230442	HanXRQChr16_157230445
	M159T263	3	HanXRQChr16_157230442	HanXRQChr16_157252022
	M159T263	3	HanXRQChr16_157230442	HanXRQChr16_157233198
	M159T263	3	HanXRQChr16_157230442	HanXRQChr16_157251631
	M159T263	3	HanXRQChr16_157230442	HanXRQChr16_157230642
	M159T263	3	HanXRQChr16_157230442	HanXRQChr16_157230448
	M159T263	3	HanXRQChr16_157230442	HanXRQChr16_157230455
	M159T263	3	HanXRQChr16_157230442	HanXRQChr16_157251863
	M159T263	3	HanXRQChr16_157230442	HanXRQChr16_157248276
	M159T263	3	HanXRQChr16_157230442	HanXRQChr16_157230442
	M159T263	3	HanXRQChr16_157230442	HanXRQChr16_157251602
	M159T263	3	HanXRQChr16_157230442	HanXRQChr16_157251612
	M159T263	3	HanXRQChr16_157230442	HanXRQChr16_157249471
	M159T263	3	HanXRQChr16_157230442	HanXRQChr16_157253077
	M159T263	3	HanXRQChr16_157230442	HanXRQChr16_157230927
	M159T263	3	HanXRQChr16_157230442	HanXRQChr16_157250013
	M159T263	3	HanXRQChr16_157230442	HanXRQChr16_157249137
	M159T263	3	HanXRQChr16_157230442	HanXRQChr16_157251911
	M159T263	3	HanXRQChr16_157230442	HanXRQChr16_157251676
	M159T263	3	HanXRQChr16_157230442	HanXRQChr16_157251588
	M159T263	3	HanXRQChr16_157230442	HanXRQChr16_157249371
	M159T263	3	HanXRQChr16_157230442	HanXRQChr16_157248297
	M159T263	3	HanXRQChr16_157230442	HanXRQChr16_157244620
	M159T263	3	HanXRQChr16_157230442	HanXRQChr16_157249180
	M159T263	3	HanXRQChr16_157230442	HanXRQChr16_157248693
	M159T263	3	HanXRQChr16_157230442	HanXRQChr16_157249102
	M159T483	1	HanXRQChr10_163075825	HanXRQChr10_163075825
	M159T483	1	HanXRQChr10_163075825	HanXRQChr10_163078252
	M159T510	1	HanXRQChr16_164374382	HanXRQChr16_164379748
	M159T510	1	HanXRQChr16_164374382	HanXRQChr16_164374382
	M159T510	1	HanXRQChr16_164374382	HanXRQChr16_164376052
	M159T526	1	HanXRQChr14_116312296	HanXRQChr14_116312296
	M159T552_1	1	HanXRQChr05_151676496	HanXRQChr05_151676542
	M159T552_1	1	HanXRQChr05_151676496	HanXRQChr05_151676496
	M159T552_1	1	HanXRQChr05_151676496	HanXRQChr09_151617315
	M159T552_1	6	HanXRQChr07_98651872	HanXRQChr07_98651872
	M159T552_1	5	HanXRQChr10_31167181	HanXRQChr10_31167181
	M159T552_1	2	HanXRQChr13_185109011	HanXRQChr13_185156245
	M159T552_1	2	HanXRQChr13_185109011	HanXRQChr13_185109191
	M159T552_1	2	HanXRQChr13_185109011	HanXRQChr13_185156289
	M159T552_1	2	HanXRQChr13_185109011	HanXRQChr13_185109011
	M159T552_1	2	HanXRQChr13_185109011	HanXRQChr13_185156452
	M159T552_1	3	HanXRQChr14_61735876	HanXRQChr14_61735876
	M159T552_1	4	HanXRQChr15_3522741	HanXRQChr15_3522745
	M159T552_1	4	HanXRQChr15_3522741	HanXRQChr15_3522741
	M159T619	1	HanXRQChr14_109542333	HanXRQChr14_109542333
	M159T668	1	HanXRQChr05_183914457	HanXRQChr05_192379448
	M159T668	1	HanXRQChr05_183914457	HanXRQChr05_184017949
	M159T668	1	HanXRQChr05_183914457	HanXRQChr05_192379327
	M159T668	1	HanXRQChr05_183914457	HanXRQChr05_192379236
	M159T668	1	HanXRQChr05_183914457	HanXRQChr05_183927626
	M159T668	1	HanXRQChr05_183914457	HanXRQChr05_192379474
	M159T668	1	HanXRQChr05_183914457	HanXRQChr05_183967265
	M159T668	1	HanXRQChr05_183914457	HanXRQChr05_183984756
	M159T668	1	HanXRQChr05_183914457	HanXRQChr05_192379917
	M159T668	1	HanXRQChr05_183914457	HanXRQChr05_183952031
	M159T668	1	HanXRQChr05_183914457	HanXRQChr05_183914457
	M159T668	1	HanXRQChr05_183914457	HanXRQChr05_183917330
	M159T668	1	HanXRQChr05_183914457	HanXRQChr05_183935206
	M159T668	1	HanXRQChr05_183914457	HanXRQChr05_192379523
	M159T668	1	HanXRQChr05_183914457	HanXRQChr05_192379509
	M159T668	1	HanXRQChr05_183914457	HanXRQChr05_183968022
	M159T668	1	HanXRQChr05_183914457	HanXRQChr05_183969725
	M159T668	1	HanXRQChr05_183914457	HanXRQChr05_183921901
	M159T668	1	HanXRQChr05_183914457	HanXRQChr05_192379570
	M159T668	1	HanXRQChr05_183914457	HanXRQChr05_192379655
	M159T668	1	HanXRQChr05_183914457	HanXRQChr05_192379648
	M159T668	2	HanXRQChr14_134682577	HanXRQChr14_134682577
	M160T342	1	HanXRQChr16_149758079	HanXRQChr16_149758079
	M160T342	2	HanXRQChr16_150174462	HanXRQChr16_150174462
	M161T341	3	HanXRQChr00c0517_18254	HanXRQChr00c0517_18254
	M161T341	8	HanXRQChr01_112570139	HanXRQChr01_112570139
	M161T341	7	HanXRQChr06_15177407	HanXRQChr06_16152626
	M161T341	7	HanXRQChr06_15177407	HanXRQChr06_16152661
	M161T341	7	HanXRQChr06_15177407	HanXRQChr06_15177407
	M161T341	9	HanXRQChr10_34474505	HanXRQChr10_34474505
	M161T341	5	HanXRQChr13_135220615	HanXRQChr13_135220615
	M161T341	6	HanXRQChr16_149781136	HanXRQChr16_149870852
	M161T341	6	HanXRQChr16_149781136	HanXRQChr16_149926877
	M161T341	6	HanXRQChr16_149781136	HanXRQChr16_149872661
	M161T341	6	HanXRQChr16_149781136	HanXRQChr16_149781136
	M161T341	6	HanXRQChr16_149781136	HanXRQChr16_149926709
	M161T341	6	HanXRQChr16_149781136	HanXRQChr16_149925171
	M161T341	6	HanXRQChr16_149781136	HanXRQChr16_149926922
	M161T341	6	HanXRQChr16_149781136	HanXRQChr16_149791919
	M161T341	6	HanXRQChr16_149781136	HanXRQChr16_149835491
	M161T341	6	HanXRQChr16_149781136	HanXRQChr16_149870089
	M161T341	6	HanXRQChr16_149781136	HanXRQChr16_149924436
	M161T341	6	HanXRQChr16_149781136	HanXRQChr16_149835056
	M161T341	6	HanXRQChr16_149781136	HanXRQChr16_149872788
	M161T341	6	HanXRQChr16_149781136	HanXRQChr16_149921235
	M161T341	6	HanXRQChr16_149781136	HanXRQChr16_149836363
	M161T341	6	HanXRQChr16_149781136	HanXRQChr16_149928382
	M161T341	6	HanXRQChr16_149781136	HanXRQChr16_149825206
	M161T341	6	HanXRQChr16_149781136	HanXRQChr16_149868738
	M161T341	6	HanXRQChr16_149781136	HanXRQChr16_149836030
	M161T341	4	HanXRQChr16_149831562	HanXRQChr16_149831562
	M161T341	4	HanXRQChr16_149831562	HanXRQChr16_149831605
	M161T341	2	HanXRQChr16_150216391	HanXRQChr16_150216391
	M161T341	1	HanXRQChr16_160934150	HanXRQChr16_160934150
	M161T341	1	HanXRQChr16_160934150	HanXRQChr16_160934303
	M161T359	2	HanXRQChr01_88617791	HanXRQChr01_88617791
	M161T359	1	HanXRQChr03_31618456	HanXRQChr03_31618456
	M161T446	1	HanXRQChr17_189849955	HanXRQChr17_189920784
	M161T446	1	HanXRQChr17_189849955	HanXRQChr17_189920665
	M161T446	1	HanXRQChr17_189849955	HanXRQChr17_189921131
	M161T446	1	HanXRQChr17_189849955	HanXRQChr17_189849955
	M161T446	1	HanXRQChr17_189849955	HanXRQChr17_189919405
	M162T387	2	HanXRQChr03_163379410	HanXRQChr03_163379956
	M162T387	2	HanXRQChr03_163379410	HanXRQChr03_163379410
	M162T387	2	HanXRQChr03_163379410	HanXRQChr03_163381469
	M162T387	1	HanXRQChr16_155406030	HanXRQChr16_155409825
	M162T387	1	HanXRQChr16_155406030	HanXRQChr16_155406275
	M162T387	1	HanXRQChr16_155406030	HanXRQChr16_155410933
	M162T387	1	HanXRQChr16_155406030	HanXRQChr16_155406030
	M162T387	1	HanXRQChr16_155406030	HanXRQChr16_155406244
	M162T387	1	HanXRQChr16_155406030	HanXRQChr16_155406535
	M162T387	1	HanXRQChr16_155406030	HanXRQChr16_155406257
	M163T223	3	HanXRQChr06_39422407	HanXRQChr06_39422407
	M163T223	3	HanXRQChr06_39422407	HanXRQChr06_39422474
	M163T223	2	HanXRQChr13_181994029	HanXRQChr13_181994029
	M163T223	1	HanXRQChr17_147898442	HanXRQChr17_147898442
	M163T390	1	HanXRQChr13_169491150	HanXRQChr13_169491150
	M163T390	1	HanXRQChr13_169491150	HanXRQChr13_169493794
	M163T390	1	HanXRQChr13_169491150	HanXRQChr13_169491429
	M163T390	1	HanXRQChr13_169491150	HanXRQChr13_169493815
	M163T390	1	HanXRQChr13_169491150	HanXRQChr13_169493757
	M163T390	1	HanXRQChr13_169491150	HanXRQChr13_169494175
	M163T390	1	HanXRQChr13_169491150	HanXRQChr13_169494065
	M163T390	1	HanXRQChr13_169491150	HanXRQChr13_169494179
	M163T390	1	HanXRQChr13_169491150	HanXRQChr13_169494006
	M163T390	1	HanXRQChr13_169491150	HanXRQChr13_169494030
	M163T390	1	HanXRQChr13_169491150	HanXRQChr13_169493941
	M163T390	1	HanXRQChr13_169491150	HanXRQChr13_169491464
	M163T390	1	HanXRQChr13_169491150	HanXRQChr13_169491890
	M163T390	1	HanXRQChr13_169491150	HanXRQChr13_169491579
	M163T390	1	HanXRQChr13_169491150	HanXRQChr13_169493934
	M163T402	1	HanXRQChr07_86631217	HanXRQChr07_86658690
	M163T402	1	HanXRQChr07_86631217	HanXRQChr07_86663532
	M163T402	1	HanXRQChr07_86631217	HanXRQChr07_86663587
	M163T402	1	HanXRQChr07_86631217	HanXRQChr07_86658677
	M163T402	1	HanXRQChr07_86631217	HanXRQChr07_86631217
	M163T402	1	HanXRQChr07_86631217	HanXRQChr07_86663386
	M163T402	1	HanXRQChr07_86631217	HanXRQChr07_86661593
	M163T402	1	HanXRQChr07_86631217	HanXRQChr07_86658734
	M163T402	1	HanXRQChr07_86631217	HanXRQChr07_86663075
	M163T466	1	HanXRQChr06_22385956	HanXRQChr06_22385956
	M163T502	1	HanXRQChr10_9945107	HanXRQChr10_9945830
	M163T502	1	HanXRQChr10_9945107	HanXRQChr10_9945107
	M164T520	1	HanXRQChr15_90180485	HanXRQChr15_90180485
	M164T538	1	HanXRQChr05_128459997	HanXRQChr05_128460030
	M164T538	1	HanXRQChr05_128459997	HanXRQChr05_128466823
	M164T538	1	HanXRQChr05_128459997	HanXRQChr05_128459998
	M164T538	1	HanXRQChr05_128459997	HanXRQChr05_128460013
	M164T538	1	HanXRQChr05_128459997	HanXRQChr05_128466820
	M164T538	1	HanXRQChr05_128459997	HanXRQChr05_128466830
	M164T538	1	HanXRQChr05_128459997	HanXRQChr05_128459997
	M165T301	2	HanXRQChr02_101617192	HanXRQChr02_101617192
	M165T301	1	HanXRQChr17_193654088	HanXRQChr17_193654088
	M165T467	1	HanXRQChr16_154121199	HanXRQChr16_154374206
	M165T467	1	HanXRQChr16_154121199	HanXRQChr16_154121199
	M165T572	1	HanXRQChr13_187737653	HanXRQChr13_187741375
	M165T572	1	HanXRQChr13_187737653	HanXRQChr13_187737653
	M165T572	1	HanXRQChr13_187737653	HanXRQChr13_187738798
	M165T597	1	HanXRQChr03_159359599	HanXRQChr03_159359599
	M165T620	3	HanXRQChr03_10714209	HanXRQChr03_10714209
	M165T620	3	HanXRQChr03_10714209	HanXRQChr03_10714509
	M165T620	2	HanXRQChr11_15941708	HanXRQChr14_86578281
	M165T620	2	HanXRQChr11_15941708	HanXRQChr14_86578724
	M165T620	2	HanXRQChr11_15941708	HanXRQChr14_90192786
[truncated: 60,136 more rows]
