# Supplementary material for: Genetic control of abiotic stress-related specialized metabolites in sunflower
Source: BMC Genomics. 2024 Feb 20;25:199. doi: 10.1186/s12864-024-10104-9 (PMC10877922; doi:10.1186/s12864-024-10104-9)
Supplement: Supplementary file 7 — Supplementary Material 7. [file 12864_2024_10104_MOESM7_ESM.xlsx]

## Sheet: Supplementary table S05
	Supplementary table S05. List of co-inherited SNPs mapping in exons and of the corresponding genes. Columns two and three show the genes into which the SNPs are found, using v1.0 and v2.1 naming codes, respectively. Column four correspond to the gene description of the v2.1 genes
	Co-inherited SNP	v1.0 gene	v2.1 gene	v2.1 gene description
	HanXRQChr00c1257_1083	HanXRQChr00c1257g0578881	HanXRQr2_Chr14g0650551	Putative formin, FH2 domain-containing protein
	HanXRQChr00c1257_372	HanXRQChr00c1257g0578881	HanXRQr2_Chr14g0650551	Putative formin, FH2 domain-containing protein
	HanXRQChr00c1257_567	HanXRQChr00c1257g0578881	HanXRQr2_Chr14g0650551	Putative formin, FH2 domain-containing protein
	HanXRQChr00c1257_579	HanXRQChr00c1257g0578881	HanXRQr2_Chr14g0650551	Putative formin, FH2 domain-containing protein
	HanXRQChr00c1257_615	HanXRQChr00c1257g0578881	HanXRQr2_Chr14g0650551	Putative formin, FH2 domain-containing protein
	HanXRQChr00c1257_645	HanXRQChr00c1257g0578881	HanXRQr2_Chr14g0650551	Putative formin, FH2 domain-containing protein
	HanXRQChr00c1257_798	HanXRQChr00c1257g0578881	HanXRQr2_Chr14g0650551	Putative formin, FH2 domain-containing protein
	HanXRQChr00c1257_819	HanXRQChr00c1257g0578881	HanXRQr2_Chr14g0650551	Putative formin, FH2 domain-containing protein
	HanXRQChr01_101580788	HanXRQChr01g0016921	HanXRQr2_Chr01g0029191	Putative DNA topoisomerase transcription factor interactor and regulator CCHC(Zn) family
	HanXRQChr01_101580800	HanXRQChr01g0016921	HanXRQr2_Chr01g0029191	Putative DNA topoisomerase transcription factor interactor and regulator CCHC(Zn) family
	HanXRQChr01_101580854	HanXRQChr01g0016921	HanXRQr2_Chr01g0029191	Putative DNA topoisomerase transcription factor interactor and regulator CCHC(Zn) family
	HanXRQChr01_101905100	HanXRQChr01g0017031	HanXRQr2_Chr01g0028991	Putative arginine and glutamate-rich protein
	HanXRQChr01_101912631	HanXRQChr01g0017051	-	-
	HanXRQChr01_101912675	HanXRQChr01g0017051	-	-
	HanXRQChr01_101912689	HanXRQChr01g0017051	-	-
	HanXRQChr01_112293586	HanXRQChr01g0019021	HanXRQr2_Chr01g0028571	Putative membrane attack complex component/perforin (MACPF) domain-containing protein
	HanXRQChr01_112293742	HanXRQChr01g0019021	HanXRQr2_Chr01g0028571	Putative membrane attack complex component/perforin (MACPF) domain-containing protein
	HanXRQChr01_112295701	HanXRQChr01g0019021	HanXRQr2_Chr01g0028571	Putative membrane attack complex component/perforin (MACPF) domain-containing protein
	HanXRQChr01_112295914	HanXRQChr01g0019021	HanXRQr2_Chr01g0028571	Putative membrane attack complex component/perforin (MACPF) domain-containing protein
	HanXRQChr01_112295944	HanXRQChr01g0019021	HanXRQr2_Chr01g0028571	Putative membrane attack complex component/perforin (MACPF) domain-containing protein
	HanXRQChr01_11412771	HanXRQChr01g0002611	HanXRQr2_Chr14g0625701	hypothetical protein
	HanXRQChr01_11413252	HanXRQChr01g0002611	HanXRQr2_Chr14g0625701	hypothetical protein
	HanXRQChr01_11625093	HanXRQChr01g0002641	HanXRQr2_Chr14g0625651	hypothetical protein
	HanXRQChr01_11796758	HanXRQChr01g0002671	HanXRQr2_Chr14g0625611	hypothetical protein
	HanXRQChr01_11835612	HanXRQChr01g0002681	HanXRQr2_Chr14g0625591	Putative C2 domain-containing protein
	HanXRQChr01_11835615	HanXRQChr01g0002681	HanXRQr2_Chr14g0625591	Putative C2 domain-containing protein
	HanXRQChr01_11835626	HanXRQChr01g0002681	HanXRQr2_Chr14g0625591	Putative C2 domain-containing protein
	HanXRQChr01_125322003	HanXRQChr01g0021941	HanXRQr2_Chr01g0033301	hypothetical protein
	HanXRQChr01_125322007	HanXRQChr01g0021941	HanXRQr2_Chr01g0033301	hypothetical protein
	HanXRQChr01_140231636	HanXRQChr01g0026771	HanXRQr2_Chr06g0263451	Putative periplasmic binding protein-like I
	HanXRQChr01_145526432	HanXRQChr01g0028141	HanXRQr2_Chr01g0041251	Putative structural maintenance of chromosomes protein
	HanXRQChr01_145528523	HanXRQChr01g0028141	HanXRQr2_Chr01g0041251	Putative structural maintenance of chromosomes protein
	HanXRQChr01_145530104	HanXRQChr01g0028141	HanXRQr2_Chr01g0041251	Putative structural maintenance of chromosomes protein
	HanXRQChr01_145530115	HanXRQChr01g0028141	HanXRQr2_Chr01g0041251	Putative structural maintenance of chromosomes protein
	HanXRQChr01_145533090	HanXRQChr01g0028141	HanXRQr2_Chr01g0041251	Putative structural maintenance of chromosomes protein
	HanXRQChr01_145560505	HanXRQChr01g0028181	HanXRQr2_Chr01g0041181	Putative threonine ammonia-lyase
	HanXRQChr01_145560665	HanXRQChr01g0028181	HanXRQr2_Chr01g0041181	Putative threonine ammonia-lyase
	HanXRQChr01_145985216	HanXRQChr01g0028441	HanXRQr2_Chr16g0770421	Putative histone-lysine N-methyltransferase chromatin remodeling SET family
	HanXRQChr01_145990195	HanXRQChr01g0028451	HanXRQr2_Chr16g0770431	hypothetical protein
	HanXRQChr01_145990342	HanXRQChr01g0028451	HanXRQr2_Chr16g0770431	hypothetical protein
	HanXRQChr01_145990358	HanXRQChr01g0028451	HanXRQr2_Chr16g0770431	hypothetical protein
	HanXRQChr01_145990474	HanXRQChr01g0028451	HanXRQr2_Chr16g0770431	hypothetical protein
	HanXRQChr01_145992695	HanXRQChr01g0028461	HanXRQr2_Chr16g0770441	Putative transcription factor C2H2 family
	HanXRQChr01_145992697	HanXRQChr01g0028461	HanXRQr2_Chr16g0770441	Putative transcription factor C2H2 family
	HanXRQChr01_145992699	HanXRQChr01g0028461	HanXRQr2_Chr16g0770441	Putative transcription factor C2H2 family
	HanXRQChr01_145992701	HanXRQChr01g0028461	HanXRQr2_Chr16g0770441	Putative transcription factor C2H2 family
	HanXRQChr01_145992717	HanXRQChr01g0028461	HanXRQr2_Chr16g0770441	Putative transcription factor C2H2 family
	HanXRQChr01_146019300	HanXRQChr01g0028471	HanXRQr2_Chr16g0770451	Putative transcription factor C2H2 family
	HanXRQChr01_146019308	HanXRQChr01g0028471	HanXRQr2_Chr16g0770451	Putative transcription factor C2H2 family
	HanXRQChr01_146019479	HanXRQChr01g0028471	HanXRQr2_Chr16g0770451	Putative transcription factor C2H2 family
	HanXRQChr01_146101530	HanXRQChr01g0028501	HanXRQr2_Chr16g0770501	Putative transferase, protein kinase RLK-Pelle-LRR-I-1 family
	HanXRQChr01_146356520	HanXRQChr01g0028591	HanXRQr2_Chr16g0770611	Putative protodermal factor 1
	HanXRQChr01_146414938	HanXRQChr01g0028611	HanXRQr2_Chr16g0770631	Putative aspartate transaminase
	HanXRQChr01_152381645	HanXRQChr01g0030571	-	-
	HanXRQChr01_152457287	HanXRQChr01g0030611	HanXRQr2_Chr01g0044891	Putative Ubiquitin domain-containing protein
	HanXRQChr01_3036719	HanXRQChr01g0000931	HanXRQr2_Chr01g0001011	Putative minus-end-directed kinesin ATPase
	HanXRQChr01_3036719	HanXRQChr01g0000931	HanXRQr2_Chr01g0001021	Putative minus-end-directed kinesin ATPase
	HanXRQChr01_3037020	HanXRQChr01g0000931	HanXRQr2_Chr01g0001011	Putative minus-end-directed kinesin ATPase
	HanXRQChr01_3037020	HanXRQChr01g0000931	HanXRQr2_Chr01g0001021	Putative minus-end-directed kinesin ATPase
	HanXRQChr01_3037910	HanXRQChr01g0000931	HanXRQr2_Chr01g0001011	Putative minus-end-directed kinesin ATPase
	HanXRQChr01_3037910	HanXRQChr01g0000931	HanXRQr2_Chr01g0001021	Putative minus-end-directed kinesin ATPase
	HanXRQChr01_3038231	HanXRQChr01g0000931	HanXRQr2_Chr01g0001011	Putative minus-end-directed kinesin ATPase
	HanXRQChr01_3038231	HanXRQChr01g0000931	HanXRQr2_Chr01g0001021	Putative minus-end-directed kinesin ATPase
	HanXRQChr01_3038644	HanXRQChr01g0000931	HanXRQr2_Chr01g0001011	Putative minus-end-directed kinesin ATPase
	HanXRQChr01_3038644	HanXRQChr01g0000931	HanXRQr2_Chr01g0001021	Putative minus-end-directed kinesin ATPase
	HanXRQChr01_3038683	HanXRQChr01g0000931	HanXRQr2_Chr01g0001011	Putative minus-end-directed kinesin ATPase
	HanXRQChr01_3038683	HanXRQChr01g0000931	HanXRQr2_Chr01g0001021	Putative minus-end-directed kinesin ATPase
	HanXRQChr01_5925246	HanXRQChr01g0001701	HanXRQr2_Chr01g0001721	Putative ELM2 domain, Homeobox-like domain superfamily protein
	HanXRQChr01_65737802	HanXRQChr01g0009831	HanXRQr2_Chr01g0014811	Putative methyl-CpG DNA binding, DNA-binding domain superfamily
	HanXRQChr01_65738101	HanXRQChr01g0009831	HanXRQr2_Chr01g0014811	Putative methyl-CpG DNA binding, DNA-binding domain superfamily
	HanXRQChr01_65766947	HanXRQChr01g0009851	HanXRQr2_Chr01g0014791	Putative methyl-CpG DNA binding, DNA-binding domain superfamily
	HanXRQChr01_65766950	HanXRQChr01g0009851	HanXRQr2_Chr01g0014791	Putative methyl-CpG DNA binding, DNA-binding domain superfamily
	HanXRQChr01_65767422	HanXRQChr01g0009851	HanXRQr2_Chr01g0014791	Putative methyl-CpG DNA binding, DNA-binding domain superfamily
	HanXRQChr01_65767449	HanXRQChr01g0009851	HanXRQr2_Chr01g0014791	Putative methyl-CpG DNA binding, DNA-binding domain superfamily
	HanXRQChr01_65767530	HanXRQChr01g0009851	HanXRQr2_Chr01g0014791	Putative methyl-CpG DNA binding, DNA-binding domain superfamily
	HanXRQChr01_67219484	HanXRQChr01g0010081	HanXRQr2_Chr01g0014041	Putative chloramphenicol acetyltransferase-like domain superfamily
	HanXRQChr01_72697678	HanXRQChr01g0011231	HanXRQr2_Chr01g0016621	Putative P-loop containing nucleoside triphosphate hydrolase, Clp domain superfamily
	HanXRQChr01_72697679	HanXRQChr01g0011231	HanXRQr2_Chr01g0016621	Putative P-loop containing nucleoside triphosphate hydrolase, Clp domain superfamily
	HanXRQChr01_86186213	HanXRQChr01g0014321	HanXRQr2_Chr01g0021641	Putative transcription factor GRAS family
	HanXRQChr01_87981221	HanXRQChr01g0014761	HanXRQr2_Chr01g0022571	Putative protein kinase RLK-Pelle-CrRLK1L-1 family
	HanXRQChr01_87986150	HanXRQChr01g0014771	HanXRQr2_Chr01g0022551	Putative proteasome endopeptidase complex
	HanXRQChr01_88811726	HanXRQChr01g0015021	HanXRQr2_Chr01g0022191	Putative transcription factor MYB-related family
	HanXRQChr01_88818260	HanXRQChr01g0015031	HanXRQr2_Chr01g0022181	Putative protein kinase RLK-Pelle-LRR-XI-1 family
	HanXRQChr01_88818272	HanXRQChr01g0015031	HanXRQr2_Chr01g0022181	Putative protein kinase RLK-Pelle-LRR-XI-1 family
	HanXRQChr01_88818390	HanXRQChr01g0015031	HanXRQr2_Chr01g0022181	Putative protein kinase RLK-Pelle-LRR-XI-1 family
	HanXRQChr01_88818811	HanXRQChr01g0015031	HanXRQr2_Chr01g0022181	Putative protein kinase RLK-Pelle-LRR-XI-1 family
	HanXRQChr01_88818856	HanXRQChr01g0015031	HanXRQr2_Chr01g0022181	Putative protein kinase RLK-Pelle-LRR-XI-1 family
	HanXRQChr01_88818859	HanXRQChr01g0015031	HanXRQr2_Chr01g0022181	Putative protein kinase RLK-Pelle-LRR-XI-1 family
	HanXRQChr01_88818865	HanXRQChr01g0015031	HanXRQr2_Chr01g0022181	Putative protein kinase RLK-Pelle-LRR-XI-1 family
	HanXRQChr01_88818868	HanXRQChr01g0015031	HanXRQr2_Chr01g0022181	Putative protein kinase RLK-Pelle-LRR-XI-1 family
	HanXRQChr01_88819111	HanXRQChr01g0015031	HanXRQr2_Chr01g0022181	Putative protein kinase RLK-Pelle-LRR-XI-1 family
	HanXRQChr01_88819168	HanXRQChr01g0015031	HanXRQr2_Chr01g0022181	Putative protein kinase RLK-Pelle-LRR-XI-1 family
	HanXRQChr01_88819210	HanXRQChr01g0015031	HanXRQr2_Chr01g0022181	Putative protein kinase RLK-Pelle-LRR-XI-1 family
	HanXRQChr01_88819323	HanXRQChr01g0015031	HanXRQr2_Chr01g0022181	Putative protein kinase RLK-Pelle-LRR-XI-1 family
	HanXRQChr01_88819365	HanXRQChr01g0015031	HanXRQr2_Chr01g0022181	Putative protein kinase RLK-Pelle-LRR-XI-1 family
	HanXRQChr01_88819368	HanXRQChr01g0015031	HanXRQr2_Chr01g0022181	Putative protein kinase RLK-Pelle-LRR-XI-1 family
	HanXRQChr01_88819385	HanXRQChr01g0015031	HanXRQr2_Chr01g0022181	Putative protein kinase RLK-Pelle-LRR-XI-1 family
	HanXRQChr01_88820080	HanXRQChr01g0015031	HanXRQr2_Chr01g0022181	Putative protein kinase RLK-Pelle-LRR-XI-1 family
	HanXRQChr01_88820179	HanXRQChr01g0015031	HanXRQr2_Chr01g0022181	Putative protein kinase RLK-Pelle-LRR-XI-1 family
	HanXRQChr01_88820896	HanXRQChr01g0015031	HanXRQr2_Chr01g0022181	Putative protein kinase RLK-Pelle-LRR-XI-1 family
	HanXRQChr01_88821138	HanXRQChr01g0015031	HanXRQr2_Chr01g0022181	Putative protein kinase RLK-Pelle-LRR-XI-1 family
	HanXRQChr01_88821199	HanXRQChr01g0015031	HanXRQr2_Chr01g0022181	Putative protein kinase RLK-Pelle-LRR-XI-1 family
	HanXRQChr01_88821581	HanXRQChr01g0015031	HanXRQr2_Chr01g0022181	Putative protein kinase RLK-Pelle-LRR-XI-1 family
	HanXRQChr01_88821682	HanXRQChr01g0015031	HanXRQr2_Chr01g0022181	Putative protein kinase RLK-Pelle-LRR-XI-1 family
	HanXRQChr01_88821695	HanXRQChr01g0015031	HanXRQr2_Chr01g0022181	Putative protein kinase RLK-Pelle-LRR-XI-1 family
	HanXRQChr01_88821741	HanXRQChr01g0015031	HanXRQr2_Chr01g0022181	Putative protein kinase RLK-Pelle-LRR-XI-1 family
	HanXRQChr01_88821751	HanXRQChr01g0015031	HanXRQr2_Chr01g0022181	Putative protein kinase RLK-Pelle-LRR-XI-1 family
	HanXRQChr01_88891366	HanXRQChr01g0015041	HanXRQr2_Chr01g0022171	Putative protein kinase RLK-Pelle-LRR-XI-1 family
	HanXRQChr01_88891817	HanXRQChr01g0015041	HanXRQr2_Chr01g0022171	Putative protein kinase RLK-Pelle-LRR-XI-1 family
	HanXRQChr01_88891836	HanXRQChr01g0015041	HanXRQr2_Chr01g0022171	Putative protein kinase RLK-Pelle-LRR-XI-1 family
	HanXRQChr01_88891950	HanXRQChr01g0015041	HanXRQr2_Chr01g0022171	Putative protein kinase RLK-Pelle-LRR-XI-1 family
	HanXRQChr01_88892194	HanXRQChr01g0015041	HanXRQr2_Chr01g0022171	Putative protein kinase RLK-Pelle-LRR-XI-1 family
	HanXRQChr01_88892272	HanXRQChr01g0015041	HanXRQr2_Chr01g0022171	Putative protein kinase RLK-Pelle-LRR-XI-1 family
	HanXRQChr01_88892283	HanXRQChr01g0015041	HanXRQr2_Chr01g0022171	Putative protein kinase RLK-Pelle-LRR-XI-1 family
	HanXRQChr01_88892330	HanXRQChr01g0015041	HanXRQr2_Chr01g0022171	Putative protein kinase RLK-Pelle-LRR-XI-1 family
	HanXRQChr01_88892425	HanXRQChr01g0015041	HanXRQr2_Chr01g0022171	Putative protein kinase RLK-Pelle-LRR-XI-1 family
	HanXRQChr01_88892465	HanXRQChr01g0015041	HanXRQr2_Chr01g0022171	Putative protein kinase RLK-Pelle-LRR-XI-1 family
	HanXRQChr01_88892497	HanXRQChr01g0015041	HanXRQr2_Chr01g0022171	Putative protein kinase RLK-Pelle-LRR-XI-1 family
	HanXRQChr01_88892506	HanXRQChr01g0015041	HanXRQr2_Chr01g0022171	Putative protein kinase RLK-Pelle-LRR-XI-1 family
	HanXRQChr01_88892513	HanXRQChr01g0015041	HanXRQr2_Chr01g0022171	Putative protein kinase RLK-Pelle-LRR-XI-1 family
	HanXRQChr01_88892605	HanXRQChr01g0015041	HanXRQr2_Chr01g0022171	Putative protein kinase RLK-Pelle-LRR-XI-1 family
	HanXRQChr01_88892679	HanXRQChr01g0015041	HanXRQr2_Chr01g0022171	Putative protein kinase RLK-Pelle-LRR-XI-1 family
	HanXRQChr01_88892791	HanXRQChr01g0015041	HanXRQr2_Chr01g0022171	Putative protein kinase RLK-Pelle-LRR-XI-1 family
	HanXRQChr01_88892872	HanXRQChr01g0015041	HanXRQr2_Chr01g0022171	Putative protein kinase RLK-Pelle-LRR-XI-1 family
	HanXRQChr01_88893171	HanXRQChr01g0015041	HanXRQr2_Chr01g0022171	Putative protein kinase RLK-Pelle-LRR-XI-1 family
	HanXRQChr01_89915063	HanXRQChr01g0015261	HanXRQr2_Chr01g0023001	Putative Ccc1 family protein
	HanXRQChr01_95510133	HanXRQChr01g0015991	HanXRQr2_Chr06g0242401	Putative cyclophilin-type peptidyl-prolyl cis-trans isomerase domain-containing protein
	HanXRQChr01_95510296	HanXRQChr01g0015991	HanXRQr2_Chr06g0242401	Putative cyclophilin-type peptidyl-prolyl cis-trans isomerase domain-containing protein
	HanXRQChr01_95510304	HanXRQChr01g0015991	HanXRQr2_Chr06g0242401	Putative cyclophilin-type peptidyl-prolyl cis-trans isomerase domain-containing protein
	HanXRQChr01_95510354	HanXRQChr01g0015991	HanXRQr2_Chr06g0242401	Putative cyclophilin-type peptidyl-prolyl cis-trans isomerase domain-containing protein
	HanXRQChr01_95510360	HanXRQChr01g0015991	HanXRQr2_Chr06g0242401	Putative cyclophilin-type peptidyl-prolyl cis-trans isomerase domain-containing protein
	HanXRQChr01_95511983	HanXRQChr01g0016001	HanXRQr2_Chr06g0242391	Putative ERCC4 domain, RuvA domain 2, restriction endonuclease type II
	HanXRQChr01_95512240	HanXRQChr01g0016001	HanXRQr2_Chr06g0242391	Putative ERCC4 domain, RuvA domain 2, restriction endonuclease type II
	HanXRQChr01_95513661	HanXRQChr01g0016001	HanXRQr2_Chr06g0242391	Putative ERCC4 domain, RuvA domain 2, restriction endonuclease type II
	HanXRQChr01_95513882	HanXRQChr01g0016001	HanXRQr2_Chr06g0242391	Putative ERCC4 domain, RuvA domain 2, restriction endonuclease type II
	HanXRQChr01_95513887	HanXRQChr01g0016001	HanXRQr2_Chr06g0242391	Putative ERCC4 domain, RuvA domain 2, restriction endonuclease type II
	HanXRQChr01_95514060	HanXRQChr01g0016001	HanXRQr2_Chr06g0242391	Putative ERCC4 domain, RuvA domain 2, restriction endonuclease type II
	HanXRQChr01_95514237	HanXRQChr01g0016001	HanXRQr2_Chr06g0242391	Putative ERCC4 domain, RuvA domain 2, restriction endonuclease type II
	HanXRQChr01_95514907	HanXRQChr01g0016001	HanXRQr2_Chr06g0242391	Putative ERCC4 domain, RuvA domain 2, restriction endonuclease type II
	HanXRQChr01_95514929	HanXRQChr01g0016001	HanXRQr2_Chr06g0242391	Putative ERCC4 domain, RuvA domain 2, restriction endonuclease type II
	HanXRQChr01_95515241	HanXRQChr01g0016001	HanXRQr2_Chr06g0242391	Putative ERCC4 domain, RuvA domain 2, restriction endonuclease type II
	HanXRQChr01_95515352	HanXRQChr01g0016001	HanXRQr2_Chr06g0242391	Putative ERCC4 domain, RuvA domain 2, restriction endonuclease type II
	HanXRQChr01_95515389	HanXRQChr01g0016001	HanXRQr2_Chr06g0242391	Putative ERCC4 domain, RuvA domain 2, restriction endonuclease type II
	HanXRQChr01_95515405	HanXRQChr01g0016001	HanXRQr2_Chr06g0242391	Putative ERCC4 domain, RuvA domain 2, restriction endonuclease type II
	HanXRQChr01_95515600	HanXRQChr01g0016001	HanXRQr2_Chr06g0242391	Putative ERCC4 domain, RuvA domain 2, restriction endonuclease type II
	HanXRQChr01_95515887	HanXRQChr01g0016001	HanXRQr2_Chr06g0242391	Putative ERCC4 domain, RuvA domain 2, restriction endonuclease type II
	HanXRQChr01_95516704	HanXRQChr01g0016001	HanXRQr2_Chr06g0242391	Putative ERCC4 domain, RuvA domain 2, restriction endonuclease type II
	HanXRQChr01_95516851	HanXRQChr01g0016001	HanXRQr2_Chr06g0242391	Putative ERCC4 domain, RuvA domain 2, restriction endonuclease type II
	HanXRQChr01_95516884	HanXRQChr01g0016001	HanXRQr2_Chr06g0242391	Putative ERCC4 domain, RuvA domain 2, restriction endonuclease type II
	HanXRQChr02_100937586	HanXRQChr02g0044491	HanXRQr2_Chr06g0256171	Putative CRAL-TRIO lipid binding domain-containing protein
	HanXRQChr02_100937654	HanXRQChr02g0044491	HanXRQr2_Chr06g0256171	Putative CRAL-TRIO lipid binding domain-containing protein
	HanXRQChr02_100937667	HanXRQChr02g0044491	HanXRQr2_Chr06g0256171	Putative CRAL-TRIO lipid binding domain-containing protein
	HanXRQChr02_100937729	HanXRQChr02g0044491	HanXRQr2_Chr06g0256171	Putative CRAL-TRIO lipid binding domain-containing protein
	HanXRQChr02_100937731	HanXRQChr02g0044491	HanXRQr2_Chr06g0256171	Putative CRAL-TRIO lipid binding domain-containing protein
	HanXRQChr02_100937754	HanXRQChr02g0044491	HanXRQr2_Chr06g0256171	Putative CRAL-TRIO lipid binding domain-containing protein
	HanXRQChr02_100939435	HanXRQChr02g0044491	HanXRQr2_Chr06g0256171	Putative CRAL-TRIO lipid binding domain-containing protein
	HanXRQChr02_100939664	HanXRQChr02g0044491	HanXRQr2_Chr06g0256171	Putative CRAL-TRIO lipid binding domain-containing protein
	HanXRQChr02_100939668	HanXRQChr02g0044491	HanXRQr2_Chr06g0256171	Putative CRAL-TRIO lipid binding domain-containing protein
	HanXRQChr02_100939930	HanXRQChr02g0044491	HanXRQr2_Chr06g0256171	Putative CRAL-TRIO lipid binding domain-containing protein
	HanXRQChr02_100940014	HanXRQChr02g0044491	HanXRQr2_Chr06g0256171	Putative CRAL-TRIO lipid binding domain-containing protein
	HanXRQChr02_126863556	HanXRQChr02g0047811	HanXRQr2_Chr02g0069801	Putative proteasome component (PCI) domain, winged helix DNA-binding domain superfamily
	HanXRQChr02_126863604	HanXRQChr02g0047811	HanXRQr2_Chr02g0069801	Putative proteasome component (PCI) domain, winged helix DNA-binding domain superfamily
	HanXRQChr02_149444198	HanXRQChr02g0051591	HanXRQr2_Chr02g0076641	Putative transcription factor NAM family
	HanXRQChr02_164949499	HanXRQChr02g0055421	HanXRQr2_Chr02g0081921	Putative 4-coumarate--CoA ligase
	HanXRQChr02_165191441	HanXRQChr02g0055461	HanXRQr2_Chr02g0081861	Putative xylogalacturonan beta-1,3-xylosyltransferase
	HanXRQChr02_16686857	HanXRQChr02g0034341	HanXRQr2_Chr02g0049441	Putative F-box domain, FIST domain, F-box-like domain superfamily protein
	HanXRQChr02_16686870	HanXRQChr02g0034341	HanXRQr2_Chr02g0049441	Putative F-box domain, FIST domain, F-box-like domain superfamily protein
	HanXRQChr02_167493117	HanXRQChr02g0055811	HanXRQr2_Chr02g0082121	Putative transcription factor & lipid binding HD-SAD family
	HanXRQChr02_167495322	HanXRQChr02g0055811	HanXRQr2_Chr02g0082121	Putative transcription factor & lipid binding HD-SAD family
	HanXRQChr02_167894879	HanXRQChr02g0055931	-	-
	HanXRQChr02_167894888	HanXRQChr02g0055931	-	-
	HanXRQChr02_168789488	HanXRQChr02g0056041	HanXRQr2_Chr02g0082461	Putative protein kinase RLK-Pelle-DLSV family
	HanXRQChr02_168792457	HanXRQChr02g0056041	HanXRQr2_Chr02g0082461	Putative protein kinase RLK-Pelle-DLSV family
	HanXRQChr02_171464693	HanXRQChr02g0056671	HanXRQr2_Chr02g0083021	Putative nucleolar complex protein
	HanXRQChr02_171464897	HanXRQChr02g0056671	HanXRQr2_Chr02g0083021	Putative nucleolar complex protein
	HanXRQChr02_171464915	HanXRQChr02g0056671	HanXRQr2_Chr02g0083021	Putative nucleolar complex protein
	HanXRQChr02_171465880	HanXRQChr02g0056671	HanXRQr2_Chr02g0083021	Putative nucleolar complex protein
	HanXRQChr02_171467516	HanXRQChr02g0056671	HanXRQr2_Chr02g0083021	Putative nucleolar complex protein
	HanXRQChr02_171467530	HanXRQChr02g0056671	HanXRQr2_Chr02g0083021	Putative nucleolar complex protein
	HanXRQChr02_171469904	HanXRQChr02g0056671	HanXRQr2_Chr02g0083021	Putative nucleolar complex protein
	HanXRQChr02_171475640	HanXRQChr02g0056681	HanXRQr2_Chr02g0083011	Putative transcription factor C3H family
	HanXRQChr02_171475889	HanXRQChr02g0056681	HanXRQr2_Chr02g0083011	Putative transcription factor C3H family
	HanXRQChr02_171481304	HanXRQChr02g0056691	HanXRQr2_Chr02g0083001	hypothetical protein
	HanXRQChr02_171571111	HanXRQChr02g0056751	HanXRQr2_Chr02g0082951	Putative linoleate 13S-lipoxygenase
	HanXRQChr02_171571117	HanXRQChr02g0056751	HanXRQr2_Chr02g0082951	Putative linoleate 13S-lipoxygenase
	HanXRQChr02_171571471	HanXRQChr02g0056751	HanXRQr2_Chr02g0082951	Putative linoleate 13S-lipoxygenase
	HanXRQChr02_171571474	HanXRQChr02g0056751	HanXRQr2_Chr02g0082951	Putative linoleate 13S-lipoxygenase
	HanXRQChr02_176063462	HanXRQChr02g0058331	HanXRQr2_Chr02g0085221	Putative F-box domain, galactose oxidase/kelch, beta-propeller, F-box associated interaction
	HanXRQChr02_176264127	HanXRQChr02g0058461	HanXRQr2_Chr02g0085401	Putative selenium-binding protein
	HanXRQChr02_176264542	HanXRQChr02g0058461	HanXRQr2_Chr02g0085401	Putative selenium-binding protein
	HanXRQChr02_24942712	HanXRQChr02g0035871	HanXRQr2_Chr15g0688391	Putative carboxypeptidase C
	HanXRQChr02_24951603	HanXRQChr02g0035871	HanXRQr2_Chr15g0688391	Putative carboxypeptidase C
	HanXRQChr02_24951737	HanXRQChr02g0035871	HanXRQr2_Chr15g0688391	Putative carboxypeptidase C
	HanXRQChr02_24951801	HanXRQChr02g0035871	HanXRQr2_Chr15g0688391	Putative carboxypeptidase C
	HanXRQChr02_24951809	HanXRQChr02g0035871	HanXRQr2_Chr15g0688391	Putative carboxypeptidase C
	HanXRQChr02_24951813	HanXRQChr02g0035871	HanXRQr2_Chr15g0688391	Putative carboxypeptidase C
	HanXRQChr02_24951837	HanXRQChr02g0035871	HanXRQr2_Chr15g0688391	Putative carboxypeptidase C
	HanXRQChr02_24951840	HanXRQChr02g0035871	HanXRQr2_Chr15g0688391	Putative carboxypeptidase C
	HanXRQChr02_24952293	HanXRQChr02g0035871	HanXRQr2_Chr15g0688391	Putative carboxypeptidase C
	HanXRQChr02_28471424	HanXRQChr02g0036451	HanXRQr2_Chr02g0052841	Putative chloroplast enhancing stress tolerance protein
	HanXRQChr02_28475027	HanXRQChr02g0036461	HanXRQr2_Chr02g0052831	Putative ribosomal protein S26e
	HanXRQChr02_28579309	HanXRQChr02g0036481	HanXRQr2_Chr02g0052811	Putative AIG1-type guanine nucleotide-binding (G) domain-containing protein
	HanXRQChr02_28579366	HanXRQChr02g0036481	HanXRQr2_Chr02g0052811	Putative AIG1-type guanine nucleotide-binding (G) domain-containing protein
	HanXRQChr02_37264743	HanXRQChr02g0037701	HanXRQr2_Chr02g0055901	Putative transcription factor B3-Domain family
	HanXRQChr02_37725937	HanXRQChr02g0037731	HanXRQr2_Chr02g0056031	Putative carboxylesterase
	HanXRQChr02_37726210	HanXRQChr02g0037731	HanXRQr2_Chr02g0056031	Putative carboxylesterase
	HanXRQChr02_37726301	HanXRQChr02g0037731	HanXRQr2_Chr02g0056031	Putative carboxylesterase
	HanXRQChr02_37726387	HanXRQChr02g0037731	HanXRQr2_Chr02g0056031	Putative carboxylesterase
	HanXRQChr02_37863425	HanXRQChr02g0037741	HanXRQr2_Chr02g0056041	Putative protein kinase RLK-Pelle-DLSV family
	HanXRQChr02_37863702	HanXRQChr02g0037741	HanXRQr2_Chr02g0056041	Putative protein kinase RLK-Pelle-DLSV family
	HanXRQChr02_37863820	HanXRQChr02g0037741	HanXRQr2_Chr02g0056041	Putative protein kinase RLK-Pelle-DLSV family
	HanXRQChr02_37863853	HanXRQChr02g0037741	HanXRQr2_Chr02g0056041	Putative protein kinase RLK-Pelle-DLSV family
	HanXRQChr02_37863997	HanXRQChr02g0037741	HanXRQr2_Chr02g0056041	Putative protein kinase RLK-Pelle-DLSV family
	HanXRQChr02_37864147	HanXRQChr02g0037741	HanXRQr2_Chr02g0056041	Putative protein kinase RLK-Pelle-DLSV family
	HanXRQChr02_37864522	HanXRQChr02g0037741	HanXRQr2_Chr02g0056041	Putative protein kinase RLK-Pelle-DLSV family
	HanXRQChr02_37864588	HanXRQChr02g0037741	HanXRQr2_Chr02g0056041	Putative protein kinase RLK-Pelle-DLSV family
	HanXRQChr02_37864611	HanXRQChr02g0037741	HanXRQr2_Chr02g0056041	Putative protein kinase RLK-Pelle-DLSV family
	HanXRQChr02_37864756	HanXRQChr02g0037741	HanXRQr2_Chr02g0056041	Putative protein kinase RLK-Pelle-DLSV family
	HanXRQChr02_37866089	HanXRQChr02g0037741	HanXRQr2_Chr02g0056041	Putative protein kinase RLK-Pelle-DLSV family
	HanXRQChr02_37866273	HanXRQChr02g0037741	HanXRQr2_Chr02g0056041	Putative protein kinase RLK-Pelle-DLSV family
	HanXRQChr02_37866443	HanXRQChr02g0037741	HanXRQr2_Chr02g0056041	Putative protein kinase RLK-Pelle-DLSV family
	HanXRQChr02_41309451	HanXRQChr02g0038351	HanXRQr2_Chr02g0056091	Putative patatin-like phospholipase domain, Acyl transferase/acyl hydrolase/lysophospholipase
	HanXRQChr02_41309693	HanXRQChr02g0038351	HanXRQr2_Chr02g0056091	Putative patatin-like phospholipase domain, Acyl transferase/acyl hydrolase/lysophospholipase
	HanXRQChr02_47126346	HanXRQChr02g0039411	HanXRQr2_Chr02g0055841	Putative phosphatidate phosphatase
	HanXRQChr02_48839104	HanXRQChr02g0039551	HanXRQr2_Chr02g0054881	Putative armadillo-like helical, pumilio domain-containing protein
	HanXRQChr02_48839209	HanXRQChr02g0039551	HanXRQr2_Chr02g0054881	Putative armadillo-like helical, pumilio domain-containing protein
	HanXRQChr02_49708741	HanXRQChr02g0039751	HanXRQr2_Chr02g0058761	Putative very-long-chain 3-oxoacyl-CoA synthase
	HanXRQChr02_57677601	HanXRQChr02g0040551	HanXRQr2_Chr02g0064531	Putative AAA+ ATPase domain, ATPase, AAA-type, core, aspartate decarboxylase-like domain superfamily
	HanXRQChr02_7547712	HanXRQChr02g0032401	HanXRQr2_Chr14g0625531	Putative leucine-rich repeat domain superfamily
	HanXRQChr02_7553106	HanXRQChr02g0032401	HanXRQr2_Chr14g0625531	Putative leucine-rich repeat domain superfamily
	HanXRQChr02_7568320	HanXRQChr02g0032411	HanXRQr2_Chr14g0625521	Putative membrane transport protein
	HanXRQChr02_7570274	HanXRQChr02g0032411	HanXRQr2_Chr14g0625521	Putative membrane transport protein
	HanXRQChr02_7652549	HanXRQChr02g0032431	HanXRQr2_Chr14g0625501	Putative tetratricopeptide-like helical domain superfamily
	HanXRQChr02_7653070	HanXRQChr02g0032431	HanXRQr2_Chr14g0625501	Putative tetratricopeptide-like helical domain superfamily
	HanXRQChr02_7653180	HanXRQChr02g0032431	HanXRQr2_Chr14g0625501	Putative tetratricopeptide-like helical domain superfamily
	HanXRQChr02_7653185	HanXRQChr02g0032431	HanXRQr2_Chr14g0625501	Putative tetratricopeptide-like helical domain superfamily
	HanXRQChr02_7653299	HanXRQChr02g0032431	HanXRQr2_Chr14g0625501	Putative tetratricopeptide-like helical domain superfamily
	HanXRQChr02_7653315	HanXRQChr02g0032431	HanXRQr2_Chr14g0625501	Putative tetratricopeptide-like helical domain superfamily
	HanXRQChr02_7653320	HanXRQChr02g0032431	HanXRQr2_Chr14g0625501	Putative tetratricopeptide-like helical domain superfamily
	HanXRQChr02_7653324	HanXRQChr02g0032431	HanXRQr2_Chr14g0625501	Putative tetratricopeptide-like helical domain superfamily
	HanXRQChr02_7653330	HanXRQChr02g0032431	HanXRQr2_Chr14g0625501	Putative tetratricopeptide-like helical domain superfamily
	HanXRQChr02_7653339	HanXRQChr02g0032431	HanXRQr2_Chr14g0625501	Putative tetratricopeptide-like helical domain superfamily
	HanXRQChr02_7653411	HanXRQChr02g0032431	HanXRQr2_Chr14g0625501	Putative tetratricopeptide-like helical domain superfamily
	HanXRQChr02_7653417	HanXRQChr02g0032431	HanXRQr2_Chr14g0625501	Putative tetratricopeptide-like helical domain superfamily
	HanXRQChr02_7653423	HanXRQChr02g0032431	HanXRQr2_Chr14g0625501	Putative tetratricopeptide-like helical domain superfamily
	HanXRQChr02_7653440	HanXRQChr02g0032431	HanXRQr2_Chr14g0625501	Putative tetratricopeptide-like helical domain superfamily
	HanXRQChr02_7653455	HanXRQChr02g0032431	HanXRQr2_Chr14g0625501	Putative tetratricopeptide-like helical domain superfamily
	HanXRQChr02_7653486	HanXRQChr02g0032431	HanXRQr2_Chr14g0625501	Putative tetratricopeptide-like helical domain superfamily
	HanXRQChr02_7653492	HanXRQChr02g0032431	HanXRQr2_Chr14g0625501	Putative tetratricopeptide-like helical domain superfamily
	HanXRQChr02_7653493	HanXRQChr02g0032431	HanXRQr2_Chr14g0625501	Putative tetratricopeptide-like helical domain superfamily
	HanXRQChr02_7653623	HanXRQChr02g0032431	HanXRQr2_Chr14g0625501	Putative tetratricopeptide-like helical domain superfamily
	HanXRQChr02_7653685	HanXRQChr02g0032431	HanXRQr2_Chr14g0625501	Putative tetratricopeptide-like helical domain superfamily
	HanXRQChr02_7653693	HanXRQChr02g0032431	HanXRQr2_Chr14g0625501	Putative tetratricopeptide-like helical domain superfamily
	HanXRQChr02_7653909	HanXRQChr02g0032431	HanXRQr2_Chr14g0625501	Putative tetratricopeptide-like helical domain superfamily
	HanXRQChr02_7654013	HanXRQChr02g0032431	HanXRQr2_Chr14g0625501	Putative tetratricopeptide-like helical domain superfamily
	HanXRQChr02_7654080	HanXRQChr02g0032431	HanXRQr2_Chr14g0625501	Putative tetratricopeptide-like helical domain superfamily
	HanXRQChr02_7654322	HanXRQChr02g0032431	HanXRQr2_Chr14g0625501	Putative tetratricopeptide-like helical domain superfamily
	HanXRQChr02_7654323	HanXRQChr02g0032431	HanXRQr2_Chr14g0625501	Putative tetratricopeptide-like helical domain superfamily
	HanXRQChr02_7654358	HanXRQChr02g0032431	HanXRQr2_Chr14g0625501	Putative tetratricopeptide-like helical domain superfamily
	HanXRQChr02_7694280	HanXRQChr02g0032441	HanXRQr2_Chr14g0625491	Putative protein-serine/threonine phosphatase
	HanXRQChr02_7694315	HanXRQChr02g0032441	HanXRQr2_Chr14g0625491	Putative protein-serine/threonine phosphatase
	HanXRQChr02_7694333	HanXRQChr02g0032441	HanXRQr2_Chr14g0625491	Putative protein-serine/threonine phosphatase
	HanXRQChr02_7694375	HanXRQChr02g0032441	HanXRQr2_Chr14g0625491	Putative protein-serine/threonine phosphatase
	HanXRQChr02_7694390	HanXRQChr02g0032441	HanXRQr2_Chr14g0625491	Putative protein-serine/threonine phosphatase
	HanXRQChr02_7694432	HanXRQChr02g0032441	HanXRQr2_Chr14g0625491	Putative protein-serine/threonine phosphatase
	HanXRQChr02_7694462	HanXRQChr02g0032441	HanXRQr2_Chr14g0625491	Putative protein-serine/threonine phosphatase
	HanXRQChr02_7695947	HanXRQChr02g0032441	HanXRQr2_Chr14g0625491	Putative protein-serine/threonine phosphatase
	HanXRQChr02_7698629	HanXRQChr02g0032441	HanXRQr2_Chr14g0625491	Putative protein-serine/threonine phosphatase
	HanXRQChr02_8844242	HanXRQChr02g0032671	HanXRQr2_Chr02g0047741	Putative transcription factor interactor and regulator AUX-IAA family
	HanXRQChr02_8844459	HanXRQChr02g0032671	HanXRQr2_Chr02g0047741	Putative transcription factor interactor and regulator AUX-IAA family
	HanXRQChr03_122856350	HanXRQChr03g0078941	HanXRQr2_Chr03g0121081	Putative protein kinase RLK-Pelle-LRR-XI-1 family
	HanXRQChr03_124432501	HanXRQChr03g0079291	HanXRQr2_Chr03g0119551	Putative amino acid transporter, transmembrane domain-containing protein
	HanXRQChr03_126831750	HanXRQChr03g0080061	HanXRQr2_Chr03g0122161	Putative protein-serine/threonine kinase CMGC-CDK-CRK7-CDK9 family
	HanXRQChr03_126831786	HanXRQChr03g0080061	HanXRQr2_Chr03g0122161	Putative protein-serine/threonine kinase CMGC-CDK-CRK7-CDK9 family
	HanXRQChr03_126832276	HanXRQChr03g0080061	HanXRQr2_Chr03g0122161	Putative protein-serine/threonine kinase CMGC-CDK-CRK7-CDK9 family
	HanXRQChr03_126832300	HanXRQChr03g0080061	HanXRQr2_Chr03g0122161	Putative protein-serine/threonine kinase CMGC-CDK-CRK7-CDK9 family
	HanXRQChr03_126832474	HanXRQChr03g0080061	HanXRQr2_Chr03g0122161	Putative protein-serine/threonine kinase CMGC-CDK-CRK7-CDK9 family
	HanXRQChr03_126833398	HanXRQChr03g0080061	HanXRQr2_Chr03g0122161	Putative protein-serine/threonine kinase CMGC-CDK-CRK7-CDK9 family
	HanXRQChr03_126833750	HanXRQChr03g0080061	HanXRQr2_Chr03g0122161	Putative protein-serine/threonine kinase CMGC-CDK-CRK7-CDK9 family
	HanXRQChr03_126834263	HanXRQChr03g0080071	HanXRQr2_Chr03g0122171	Putative beta-amylase
	HanXRQChr03_126834354	HanXRQChr03g0080071	HanXRQr2_Chr03g0122171	Putative beta-amylase
	HanXRQChr03_126834393	HanXRQChr03g0080071	HanXRQr2_Chr03g0122171	Putative beta-amylase
	HanXRQChr03_126834459	HanXRQChr03g0080071	HanXRQr2_Chr03g0122171	Putative beta-amylase
	HanXRQChr03_134947776	HanXRQChr03g0082821	HanXRQr2_Chr03g0125781	hypothetical protein
	HanXRQChr03_139760138	HanXRQChr03g0084371	HanXRQr2_Chr03g0130651	Putative cytochrome P450
	HanXRQChr03_139760168	HanXRQChr03g0084371	HanXRQr2_Chr03g0130651	Putative cytochrome P450
	HanXRQChr03_141036075	HanXRQChr03g0084661	HanXRQr2_Chr03g0125711	Putative PRONE domain, Rop guanine nucleotide exchange factor
	HanXRQChr03_141036126	HanXRQChr03g0084661	HanXRQr2_Chr03g0125711	Putative PRONE domain, Rop guanine nucleotide exchange factor
	HanXRQChr03_141036183	HanXRQChr03g0084661	HanXRQr2_Chr03g0125711	Putative PRONE domain, Rop guanine nucleotide exchange factor
	HanXRQChr03_141036189	HanXRQChr03g0084661	HanXRQr2_Chr03g0125711	Putative PRONE domain, Rop guanine nucleotide exchange factor
	HanXRQChr03_150277178	HanXRQChr03g0087501	HanXRQr2_Chr03g0131471	Putative cucumisin
	HanXRQChr03_151863046	HanXRQChr03g0088031	HanXRQr2_Chr03g0131781	Putative cytochrome P450
	HanXRQChr03_159399055	HanXRQChr03g0090161	HanXRQr2_Chr03g0133741	Putative tetratricopeptide-like helical domain superfamily
	HanXRQChr03_161093763	HanXRQChr03g0091051	HanXRQr2_Chr03g0134661	hypothetical protein
	HanXRQChr03_161119129	HanXRQChr03g0091071	HanXRQr2_Chr03g0134681	Putative DnaJ domain, Chaperone J-domain superfamily
	HanXRQChr03_161120473	HanXRQChr03g0091081	HanXRQr2_Chr03g0134691	Putative ribosomal protein S17/S11
	HanXRQChr03_161120599	HanXRQChr03g0091081	HanXRQr2_Chr03g0134691	Putative ribosomal protein S17/S11
	HanXRQChr03_161178918	HanXRQChr03g0091111	HanXRQr2_Chr03g0134731	Putative protein kinase RLK-Pelle-CR4L family
	HanXRQChr03_161178954	HanXRQChr03g0091111	HanXRQr2_Chr03g0134731	Putative protein kinase RLK-Pelle-CR4L family
	HanXRQChr03_162363608	HanXRQChr03g0091551	HanXRQr2_Chr03g0135231	Putative tetratricopeptide-like helical domain superfamily
	HanXRQChr03_163335790	HanXRQChr03g0092041	HanXRQr2_Chr03g0135941	Putative transcription factor bHLH family
	HanXRQChr03_164187129	HanXRQChr03g0092321	HanXRQr2_Chr03g0136421	Putative MATH/TRAF domain-containing protein
	HanXRQChr03_164191615	HanXRQChr03g0092331	HanXRQr2_Chr03g0136441	Putative MATH/TRAF domain-containing protein
	HanXRQChr03_164191649	HanXRQChr03g0092331	HanXRQr2_Chr03g0136441	Putative MATH/TRAF domain-containing protein
	HanXRQChr03_164193196	HanXRQChr03g0092331	HanXRQr2_Chr03g0136441	Putative MATH/TRAF domain-containing protein
	HanXRQChr03_167720462	HanXRQChr03g0093701	HanXRQr2_Chr03g0138141	Putative protein NUCLEAR FUSION DEFECTIVE 6, chloroplastic/mitochondrial
	HanXRQChr03_167725031	HanXRQChr03g0093711	HanXRQr2_Chr03g0138131	Putative abieta-7,13-dien-18-ol hydroxylase
	HanXRQChr03_167725033	HanXRQChr03g0093711	HanXRQr2_Chr03g0138131	Putative abieta-7,13-dien-18-ol hydroxylase
	HanXRQChr03_167725034	HanXRQChr03g0093711	HanXRQr2_Chr03g0138131	Putative abieta-7,13-dien-18-ol hydroxylase
	HanXRQChr03_167725319	HanXRQChr03g0093711	HanXRQr2_Chr03g0138131	Putative abieta-7,13-dien-18-ol hydroxylase
	HanXRQChr03_167725321	HanXRQChr03g0093711	HanXRQr2_Chr03g0138131	Putative abieta-7,13-dien-18-ol hydroxylase
	HanXRQChr03_167726945	HanXRQChr03g0093711	HanXRQr2_Chr03g0138131	Putative abieta-7,13-dien-18-ol hydroxylase
	HanXRQChr03_167727349	HanXRQChr03g0093711	HanXRQr2_Chr03g0138131	Putative abieta-7,13-dien-18-ol hydroxylase
	HanXRQChr03_167752914	HanXRQChr03g0093721	HanXRQr2_Chr03g0138111	Putative abieta-7,13-dien-18-ol hydroxylase
	HanXRQChr03_167752917	HanXRQChr03g0093721	HanXRQr2_Chr03g0138111	Putative abieta-7,13-dien-18-ol hydroxylase
	HanXRQChr03_167753025	HanXRQChr03g0093721	HanXRQr2_Chr03g0138111	Putative abieta-7,13-dien-18-ol hydroxylase
	HanXRQChr03_167753738	HanXRQChr03g0093721	HanXRQr2_Chr03g0138111	Putative abieta-7,13-dien-18-ol hydroxylase
	HanXRQChr03_167760235	HanXRQChr03g0093721	HanXRQr2_Chr03g0138111	Putative abieta-7,13-dien-18-ol hydroxylase
	HanXRQChr03_167830553	HanXRQChr03g0093741	HanXRQr2_Chr03g0138091	Putative transcription factor interactor and regulator C3H-WRC/GRF family
	HanXRQChr03_167857120	HanXRQChr03g0093781	HanXRQr2_Chr03g0138001	Putative vacuolar protein sorting-associated protein
	HanXRQChr03_167859108	HanXRQChr03g0093781	HanXRQr2_Chr03g0138001	Putative vacuolar protein sorting-associated protein
	HanXRQChr03_168001266	HanXRQChr03g0093851	HanXRQr2_Chr03g0137931	hypothetical protein
	HanXRQChr03_168001656	HanXRQChr03g0093851	HanXRQr2_Chr03g0137931	hypothetical protein
	HanXRQChr03_168001974	HanXRQChr03g0093851	HanXRQr2_Chr03g0137931	hypothetical protein
	HanXRQChr03_168002139	HanXRQChr03g0093851	HanXRQr2_Chr03g0137931	hypothetical protein
	HanXRQChr03_168002321	HanXRQChr03g0093851	HanXRQr2_Chr03g0137931	hypothetical protein
	HanXRQChr03_168002397	HanXRQChr03g0093851	HanXRQr2_Chr03g0137931	hypothetical protein
	HanXRQChr03_168002631	HanXRQChr03g0093851	HanXRQr2_Chr03g0137931	hypothetical protein
	HanXRQChr03_168002693	HanXRQChr03g0093851	HanXRQr2_Chr03g0137931	hypothetical protein
	HanXRQChr03_2612982	HanXRQChr03g0060421	HanXRQr2_Chr03g0087331	Putative nucleotide diphosphatase
	HanXRQChr03_2613008	HanXRQChr03g0060421	HanXRQr2_Chr03g0087331	Putative nucleotide diphosphatase
	HanXRQChr03_32787303	HanXRQChr03g0065671	HanXRQr2_Chr03g0098571	Putative cu(2+)-exporting ATPase
	HanXRQChr03_71706278	HanXRQChr03g0070821	HanXRQr2_Chr03g0109921	Putative very-long-chain 3-oxoacyl-CoA synthase
	HanXRQChr03_71706310	HanXRQChr03g0070821	HanXRQr2_Chr03g0109921	Putative very-long-chain 3-oxoacyl-CoA synthase
	HanXRQChr03_71706314	HanXRQChr03g0070821	HanXRQr2_Chr03g0109921	Putative very-long-chain 3-oxoacyl-CoA synthase
	HanXRQChr03_71706327	HanXRQChr03g0070821	HanXRQr2_Chr03g0109921	Putative very-long-chain 3-oxoacyl-CoA synthase
	HanXRQChr03_71706360	HanXRQChr03g0070821	HanXRQr2_Chr03g0109921	Putative very-long-chain 3-oxoacyl-CoA synthase
	HanXRQChr03_71706418	HanXRQChr03g0070821	HanXRQr2_Chr03g0109921	Putative very-long-chain 3-oxoacyl-CoA synthase
	HanXRQChr03_71706432	HanXRQChr03g0070821	HanXRQr2_Chr03g0109921	Putative very-long-chain 3-oxoacyl-CoA synthase
	HanXRQChr03_71707637	HanXRQChr03g0070821	HanXRQr2_Chr03g0109921	Putative very-long-chain 3-oxoacyl-CoA synthase
	HanXRQChr04_123512185	HanXRQChr04g0113941	HanXRQr2_Chr04g0171991	Putative tRNA(Phe) (7-(3-amino-3-carboxypropyl)wyosine(37)-C(2))-hydroxylase
	HanXRQChr04_152172328	HanXRQChr04g0119781	HanXRQr2_Chr04g0181551	Putative NDP-glucose--starch glucosyltransferase
	HanXRQChr04_155711700	HanXRQChr04g0120451	HanXRQr2_Chr04g0181941	Putative transcription factor C2C2-Dof family
	HanXRQChr04_156506846	HanXRQChr04g0120681	-	-
	HanXRQChr04_156588684	HanXRQChr04g0120691	HanXRQr2_Chr04g0182671	Putative anthocyanidin reductase ((2R,3R)-flavan-3-ol-forming)
	HanXRQChr04_156588712	HanXRQChr04g0120691	HanXRQr2_Chr04g0182671	Putative anthocyanidin reductase ((2R,3R)-flavan-3-ol-forming)
	HanXRQChr04_156588760	HanXRQChr04g0120691	HanXRQr2_Chr04g0182671	Putative anthocyanidin reductase ((2R,3R)-flavan-3-ol-forming)
	HanXRQChr04_156589364	HanXRQChr04g0120691	HanXRQr2_Chr04g0182671	Putative anthocyanidin reductase ((2R,3R)-flavan-3-ol-forming)
	HanXRQChr04_156589368	HanXRQChr04g0120691	HanXRQr2_Chr04g0182671	Putative anthocyanidin reductase ((2R,3R)-flavan-3-ol-forming)
	HanXRQChr04_156589479	HanXRQChr04g0120691	HanXRQr2_Chr04g0182671	Putative anthocyanidin reductase ((2R,3R)-flavan-3-ol-forming)
	HanXRQChr04_156589511	HanXRQChr04g0120691	HanXRQr2_Chr04g0182671	Putative anthocyanidin reductase ((2R,3R)-flavan-3-ol-forming)
	HanXRQChr04_156589702	HanXRQChr04g0120691	HanXRQr2_Chr04g0182671	Putative anthocyanidin reductase ((2R,3R)-flavan-3-ol-forming)
	HanXRQChr04_156590030	HanXRQChr04g0120691	HanXRQr2_Chr04g0182671	Putative anthocyanidin reductase ((2R,3R)-flavan-3-ol-forming)
	HanXRQChr04_156590067	HanXRQChr04g0120691	HanXRQr2_Chr04g0182671	Putative anthocyanidin reductase ((2R,3R)-flavan-3-ol-forming)
	HanXRQChr04_156672846	HanXRQChr04g0120701	HanXRQr2_Chr04g0182641	Putative anthocyanidin reductase ((2R,3R)-flavan-3-ol-forming)
	HanXRQChr04_159797777	HanXRQChr04g0121551	-	-
	HanXRQChr04_159942726	HanXRQChr04g0121661	HanXRQr2_Chr04g0183841	Putative HAD-superfamily hydrolase, subfamily IIB, HAD superfamily
	HanXRQChr04_159990603	HanXRQChr04g0121671	HanXRQr2_Chr04g0183851	Putative malate dehydrogenase (decarboxylating)
	HanXRQChr04_160895497	HanXRQChr04g0121941	HanXRQr2_Chr04g0184671	Putative geraniol 8-hydroxylase
	HanXRQChr04_160896283	HanXRQChr04g0121941	HanXRQr2_Chr04g0184671	Putative geraniol 8-hydroxylase
	HanXRQChr04_160899515	HanXRQChr04g0121951	-	-
	HanXRQChr04_160902872	HanXRQChr04g0121961	-	-
	HanXRQChr04_160927019	HanXRQChr04g0121971	HanXRQr2_Chr04g0184651	Putative transcription factor C2C2-CO-like family
	HanXRQChr04_160927030	HanXRQChr04g0121971	HanXRQr2_Chr04g0184651	Putative transcription factor C2C2-CO-like family
	HanXRQChr04_160927246	HanXRQChr04g0121971	HanXRQr2_Chr04g0184651	Putative transcription factor C2C2-CO-like family
	HanXRQChr04_160927333	HanXRQChr04g0121971	HanXRQr2_Chr04g0184651	Putative transcription factor C2C2-CO-like family
	HanXRQChr04_160927714	HanXRQChr04g0121971	HanXRQr2_Chr04g0184651	Putative transcription factor C2C2-CO-like family
	HanXRQChr04_161830577	HanXRQChr04g0122301	HanXRQr2_Chr04g0184681	Putative geraniol 8-hydroxylase
	HanXRQChr04_16417843	HanXRQChr04g0098191	HanXRQr2_Chr04g0143501	Putative 7-deoxyloganetin glucosyltransferase
	HanXRQChr04_16417864	HanXRQChr04g0098191	HanXRQr2_Chr04g0143501	Putative 7-deoxyloganetin glucosyltransferase
	HanXRQChr04_16418487	HanXRQChr04g0098191	HanXRQr2_Chr04g0143501	Putative 7-deoxyloganetin glucosyltransferase
	HanXRQChr04_16423929	HanXRQChr04g0098201	-	-
	HanXRQChr04_16424114	HanXRQChr04g0098201	-	-
	HanXRQChr04_16576248	HanXRQChr04g0098221	HanXRQr2_Chr04g0143471	Putative 7-deoxyloganetin glucosyltransferase
	HanXRQChr04_169703667	HanXRQChr04g0124621	HanXRQr2_Chr04g0188181	putative protein
	HanXRQChr04_172177761	HanXRQChr04g0125451	HanXRQr2_Chr04g0188651	Putative transcription factor bZIP family
	HanXRQChr04_173862047	HanXRQChr04g0126321	HanXRQr2_Chr04g0189421	hypothetical protein
	HanXRQChr04_174878121	HanXRQChr04g0126531	HanXRQr2_Chr04g0189791	Putative tetratricopeptide-like helical domain superfamily
	HanXRQChr04_174878188	HanXRQChr04g0126531	HanXRQr2_Chr04g0189791	Putative tetratricopeptide-like helical domain superfamily
	HanXRQChr04_174880037	HanXRQChr04g0126541	HanXRQr2_Chr04g0189781	Putative ribosomal protein S5 domain 2-type
	HanXRQChr04_177167586	HanXRQChr04g0127611	HanXRQr2_Chr04g0191041	Putative periplasmic binding protein-like I
	HanXRQChr04_177690965	HanXRQChr04g0127901	HanXRQr2_Chr04g0191561	Putative glutathione transferase
	HanXRQChr04_178355800	HanXRQChr04g0128261	HanXRQr2_Chr04g0191971	Putative alpha/Beta hydrolase
	HanXRQChr04_178355819	HanXRQChr04g0128261	HanXRQr2_Chr04g0191971	Putative alpha/Beta hydrolase
	HanXRQChr04_1951447	HanXRQChr04g0094821	HanXRQr2_Chr04g0139571	Putative protein BIG GRAIN 1
	HanXRQChr04_21677173	HanXRQChr04g0099501	HanXRQr2_Chr04g0144901	Putative phospholipase
	HanXRQChr04_23680324	HanXRQChr04g0100131	HanXRQr2_Chr16g0730451	Putative U box domain, armadillo-like helical, Zinc finger, RING/FYVE/PHD-type
	HanXRQChr04_23865910	HanXRQChr04g0100141	HanXRQr2_Chr16g0730421	Putative transcription factor WD40-like family
	HanXRQChr04_24136919	HanXRQChr04g0100171	HanXRQr2_Chr16g0730371	Putative deacetylvindoline O-acetyltransferase
	HanXRQChr04_24219591	HanXRQChr04g0100201	HanXRQr2_Chr16g0730321	Putative mannose-1-phosphate guanylyltransferase
	HanXRQChr04_35228042	HanXRQChr04g0102111	HanXRQr2_Chr04g0149571	Putative UDP-glucuronosyl/UDP-glucosyltransferase, UDP-glycosyltransferase family
	HanXRQChr04_35228336	HanXRQChr04g0102111	HanXRQr2_Chr04g0149571	Putative UDP-glucuronosyl/UDP-glucosyltransferase, UDP-glycosyltransferase family
	HanXRQChr04_364428	HanXRQChr04g0094161	HanXRQr2_Chr04g0138691	Putative phosphoglycerate dehydrogenase
	HanXRQChr04_44447223	HanXRQChr04g0103811	HanXRQr2_Chr04g0156151	Putative UDP-glucose 6-dehydrogenase
	HanXRQChr04_575528	HanXRQChr04g0094251	HanXRQr2_Chr04g0138811	Putative pectinesterase
	HanXRQChr04_578223	HanXRQChr04g0094261	HanXRQr2_Chr04g0138831	Putative 1-phosphatidylinositol-3-phosphate 5-kinase
	HanXRQChr04_578400	HanXRQChr04g0094261	HanXRQr2_Chr04g0138831	Putative 1-phosphatidylinositol-3-phosphate 5-kinase
	HanXRQChr04_579797	HanXRQChr04g0094261	HanXRQr2_Chr04g0138831	Putative 1-phosphatidylinositol-3-phosphate 5-kinase
	HanXRQChr04_580106	HanXRQChr04g0094261	HanXRQr2_Chr04g0138831	Putative 1-phosphatidylinositol-3-phosphate 5-kinase
	HanXRQChr04_580808	HanXRQChr04g0094261	HanXRQr2_Chr04g0138831	Putative 1-phosphatidylinositol-3-phosphate 5-kinase
	HanXRQChr04_580835	HanXRQChr04g0094261	HanXRQr2_Chr04g0138831	Putative 1-phosphatidylinositol-3-phosphate 5-kinase
	HanXRQChr04_581522	HanXRQChr04g0094261	HanXRQr2_Chr04g0138831	Putative 1-phosphatidylinositol-3-phosphate 5-kinase
	HanXRQChr04_581774	HanXRQChr04g0094261	HanXRQr2_Chr04g0138831	Putative 1-phosphatidylinositol-3-phosphate 5-kinase
	HanXRQChr04_582247	HanXRQChr04g0094261	HanXRQr2_Chr04g0138831	Putative 1-phosphatidylinositol-3-phosphate 5-kinase
	HanXRQChr04_582253	HanXRQChr04g0094261	HanXRQr2_Chr04g0138831	Putative 1-phosphatidylinositol-3-phosphate 5-kinase
	HanXRQChr04_7452820	HanXRQChr04g0096171	HanXRQr2_Chr04g0141121	Putative cyanobacterial aminoacyl-tRNA synthetase, CAAD domain, protein CURVATURE THYLAKOID 1
	HanXRQChr04_7580146	HanXRQChr04g0096261	HanXRQr2_Chr04g0140991	Putative protein kinase A anchor protein, nuclear localisation signal
	HanXRQChr04_7580457	HanXRQChr04g0096261	HanXRQr2_Chr04g0140991	Putative protein kinase A anchor protein, nuclear localisation signal
	HanXRQChr04_7585492	HanXRQChr04g0096261	HanXRQr2_Chr04g0140991	Putative protein kinase A anchor protein, nuclear localisation signal
	HanXRQChr04_805133	HanXRQChr04g0094401	HanXRQr2_Chr04g0139241	Putative transcription factor TIFY family
	HanXRQChr04_805141	HanXRQChr04g0094401	HanXRQr2_Chr04g0139241	Putative transcription factor TIFY family
	HanXRQChr04_805340	HanXRQChr04g0094401	HanXRQr2_Chr04g0139241	Putative transcription factor TIFY family
	HanXRQChr04_805345	HanXRQChr04g0094401	HanXRQr2_Chr04g0139241	Putative transcription factor TIFY family
	HanXRQChr04_805412	HanXRQChr04g0094401	HanXRQr2_Chr04g0139241	Putative transcription factor TIFY family
	HanXRQChr04_805497	HanXRQChr04g0094401	HanXRQr2_Chr04g0139241	Putative transcription factor TIFY family
	HanXRQChr04_805504	HanXRQChr04g0094401	HanXRQr2_Chr04g0139241	Putative transcription factor TIFY family
	HanXRQChr04_805514	HanXRQChr04g0094401	HanXRQr2_Chr04g0139241	Putative transcription factor TIFY family
	HanXRQChr04_81134817	HanXRQChr04g0108711	HanXRQr2_Chr01g0043561	putative protein
	HanXRQChr05_10695162	HanXRQChr05g0131101	HanXRQr2_Chr05g0194831	Putative transcription factor interactor and regulator C3H-WRC/GRF family
	HanXRQChr05_10696567	HanXRQChr05g0131101	HanXRQr2_Chr05g0194831	Putative transcription factor interactor and regulator C3H-WRC/GRF family
	HanXRQChr05_12821658	HanXRQChr05g0131551	-	-
	HanXRQChr05_130996936	HanXRQChr05g0145491	HanXRQr2_Chr16g0727241	Putative ABC-type xenobiotic transporter
	HanXRQChr05_130998779	HanXRQChr05g0145491	HanXRQr2_Chr16g0727241	Putative ABC-type xenobiotic transporter
	HanXRQChr05_133130319	HanXRQChr05g0145781	HanXRQr2_Chr05g0217631	Putative Serpin family protein
	HanXRQChr05_133130324	HanXRQChr05g0145781	HanXRQr2_Chr05g0217631	Putative Serpin family protein
	HanXRQChr05_133130325	HanXRQChr05g0145781	HanXRQr2_Chr05g0217631	Putative Serpin family protein
	HanXRQChr05_139769601	HanXRQChr05g0146831	HanXRQr2_Chr05g0216691	Putative kelch-type beta propeller
	HanXRQChr05_139769624	HanXRQChr05g0146831	HanXRQr2_Chr05g0216691	Putative kelch-type beta propeller
	HanXRQChr05_139769664	HanXRQChr05g0146831	HanXRQr2_Chr05g0216691	Putative kelch-type beta propeller
	HanXRQChr05_139774646	HanXRQChr05g0146831	HanXRQr2_Chr05g0216691	Putative kelch-type beta propeller
	HanXRQChr05_151676496	HanXRQChr05g0148561	HanXRQr2_Chr09g0391941	Putative ribosomal protein L4/L1e
	HanXRQChr05_151676542	HanXRQChr05g0148561	HanXRQr2_Chr09g0391941	Putative ribosomal protein L4/L1e
	HanXRQChr05_181274466	HanXRQChr05g0153661	HanXRQr2_Chr05g0226781	Putative nepenthesin
	HanXRQChr05_181274583	HanXRQChr05g0153661	HanXRQr2_Chr05g0226781	Putative nepenthesin
	HanXRQChr05_181274586	HanXRQChr05g0153661	HanXRQr2_Chr05g0226781	Putative nepenthesin
	HanXRQChr05_181274601	HanXRQChr05g0153661	HanXRQr2_Chr05g0226781	Putative nepenthesin
	HanXRQChr05_181274615	HanXRQChr05g0153661	HanXRQr2_Chr05g0226781	Putative nepenthesin
	HanXRQChr05_181274619	HanXRQChr05g0153661	HanXRQr2_Chr05g0226781	Putative nepenthesin
	HanXRQChr05_181274730	HanXRQChr05g0153661	HanXRQr2_Chr05g0226781	Putative nepenthesin
	HanXRQChr05_181274736	HanXRQChr05g0153661	HanXRQr2_Chr05g0226781	Putative nepenthesin
	HanXRQChr05_181274748	HanXRQChr05g0153661	HanXRQr2_Chr05g0226781	Putative nepenthesin
	HanXRQChr05_187976211	HanXRQChr05g0155131	HanXRQr2_Chr05g0227971	Putative DnaJ domain, Chaperone J-domain superfamily
	HanXRQChr05_187976214	HanXRQChr05g0155131	HanXRQr2_Chr05g0227971	Putative DnaJ domain, Chaperone J-domain superfamily
	HanXRQChr05_188648681	HanXRQChr05g0155321	HanXRQr2_Chr05g0229551	Putative universal stress protein A
	HanXRQChr05_188648702	HanXRQChr05g0155321	HanXRQr2_Chr05g0229551	Putative universal stress protein A
	HanXRQChr05_19663309	HanXRQChr05g0132711	HanXRQr2_Chr05g0195841	Putative carbamoyl-phosphate synthase (glutamine-hydrolyzing)
	HanXRQChr05_19663847	HanXRQChr05g0132711	HanXRQr2_Chr05g0195841	Putative carbamoyl-phosphate synthase (glutamine-hydrolyzing)
	HanXRQChr05_19663922	HanXRQChr05g0132711	HanXRQr2_Chr05g0195841	Putative carbamoyl-phosphate synthase (glutamine-hydrolyzing)
	HanXRQChr05_19664090	HanXRQChr05g0132711	HanXRQr2_Chr05g0195841	Putative carbamoyl-phosphate synthase (glutamine-hydrolyzing)
	HanXRQChr05_197345238	HanXRQChr05g0157241	HanXRQr2_Chr05g0231761	Putative acetyl-CoA carboxylase
	HanXRQChr05_197345394	HanXRQChr05g0157241	HanXRQr2_Chr05g0231761	Putative acetyl-CoA carboxylase
	HanXRQChr05_197348786	HanXRQChr05g0157251	HanXRQr2_Chr05g0231771	hypothetical protein
	HanXRQChr05_197350662	HanXRQChr05g0157251	HanXRQr2_Chr05g0231771	hypothetical protein
	HanXRQChr05_197350668	HanXRQChr05g0157251	HanXRQr2_Chr05g0231771	hypothetical protein
	HanXRQChr05_197350860	HanXRQChr05g0157251	HanXRQr2_Chr05g0231771	hypothetical protein
	HanXRQChr05_197350896	HanXRQChr05g0157251	HanXRQr2_Chr05g0231771	hypothetical protein
	HanXRQChr05_197358344	HanXRQChr05g0157261	HanXRQr2_Chr05g0231791	hypothetical protein
	HanXRQChr05_197358395	HanXRQChr05g0157261	HanXRQr2_Chr05g0231791	hypothetical protein
	HanXRQChr05_197358491	HanXRQChr05g0157261	HanXRQr2_Chr05g0231791	hypothetical protein
	HanXRQChr05_197358500	HanXRQChr05g0157261	HanXRQr2_Chr05g0231791	hypothetical protein
	HanXRQChr05_197359241	HanXRQChr05g0157261	HanXRQr2_Chr05g0231791	hypothetical protein
	HanXRQChr05_197361029	HanXRQChr05g0157261	HanXRQr2_Chr05g0231791	hypothetical protein
	HanXRQChr05_197361116	HanXRQChr05g0157261	HanXRQr2_Chr05g0231791	hypothetical protein
	HanXRQChr05_197361288	HanXRQChr05g0157261	HanXRQr2_Chr05g0231791	hypothetical protein
	HanXRQChr05_197361372	HanXRQChr05g0157261	HanXRQr2_Chr05g0231791	hypothetical protein
	HanXRQChr05_197361427	HanXRQChr05g0157261	HanXRQr2_Chr05g0231791	hypothetical protein
	HanXRQChr05_197361453	HanXRQChr05g0157261	HanXRQr2_Chr05g0231791	hypothetical protein
	HanXRQChr05_197361604	HanXRQChr05g0157261	HanXRQr2_Chr05g0231791	hypothetical protein
	HanXRQChr05_197361788	HanXRQChr05g0157261	HanXRQr2_Chr05g0231791	hypothetical protein
	HanXRQChr05_197361971	HanXRQChr05g0157261	HanXRQr2_Chr05g0231791	hypothetical protein
	HanXRQChr05_197361989	HanXRQChr05g0157261	HanXRQr2_Chr05g0231791	hypothetical protein
	HanXRQChr05_197362672	HanXRQChr05g0157261	HanXRQr2_Chr05g0231791	hypothetical protein
	HanXRQChr05_197363587	HanXRQChr05g0157261	HanXRQr2_Chr05g0231791	hypothetical protein
	HanXRQChr05_197364136	HanXRQChr05g0157261	HanXRQr2_Chr05g0231791	hypothetical protein
	HanXRQChr05_197364391	HanXRQChr05g0157261	HanXRQr2_Chr05g0231791	hypothetical protein
	HanXRQChr05_197364570	HanXRQChr05g0157261	HanXRQr2_Chr05g0231791	hypothetical protein
	HanXRQChr05_197364859	HanXRQChr05g0157261	HanXRQr2_Chr05g0231791	hypothetical protein
	HanXRQChr05_197365015	HanXRQChr05g0157261	HanXRQr2_Chr05g0231791	hypothetical protein
	HanXRQChr05_197365056	HanXRQChr05g0157261	HanXRQr2_Chr05g0231791	hypothetical protein
	HanXRQChr05_197421731	HanXRQChr05g0157271	HanXRQr2_Chr05g0231811	Putative leo1-like protein
	HanXRQChr05_197421740	HanXRQChr05g0157271	HanXRQr2_Chr05g0231811	Putative leo1-like protein
	HanXRQChr05_197426386	HanXRQChr05g0157271	HanXRQr2_Chr05g0231811	Putative leo1-like protein
	HanXRQChr05_197426467	HanXRQChr05g0157271	HanXRQr2_Chr05g0231811	Putative leo1-like protein
	HanXRQChr05_197443464	HanXRQChr05g0157291	HanXRQr2_Chr05g0231831	Putative DNA helicase
	HanXRQChr05_197469221	HanXRQChr05g0157301	HanXRQr2_Chr05g0231861	Putative X8 domain-containing protein
	HanXRQChr05_197630449	HanXRQChr05g0157351	HanXRQr2_Chr05g0226411	Putative transmembrane protein DDB_G0292058
	HanXRQChr05_20017378	HanXRQChr05g0132901	HanXRQr2_Chr05g0196101	Putative acyl-CoA (9+3)-desaturase
	HanXRQChr05_200843947	HanXRQChr05g0158211	HanXRQr2_Chr05g0226791	Putative quinate O-hydroxycinnamoyltransferase
	HanXRQChr05_200844130	HanXRQChr05g0158211	HanXRQr2_Chr05g0226791	Putative quinate O-hydroxycinnamoyltransferase
	HanXRQChr05_200844200	HanXRQChr05g0158211	HanXRQr2_Chr05g0226791	Putative quinate O-hydroxycinnamoyltransferase
	HanXRQChr05_200844241	HanXRQChr05g0158211	HanXRQr2_Chr05g0226791	Putative quinate O-hydroxycinnamoyltransferase
	HanXRQChr05_200844275	HanXRQChr05g0158211	HanXRQr2_Chr05g0226791	Putative quinate O-hydroxycinnamoyltransferase
	HanXRQChr05_200844340	HanXRQChr05g0158211	HanXRQr2_Chr05g0226791	Putative quinate O-hydroxycinnamoyltransferase
	HanXRQChr05_200844349	HanXRQChr05g0158211	HanXRQr2_Chr05g0226791	Putative quinate O-hydroxycinnamoyltransferase
	HanXRQChr05_200844400	HanXRQChr05g0158211	HanXRQr2_Chr05g0226791	Putative quinate O-hydroxycinnamoyltransferase
	HanXRQChr05_200844570	HanXRQChr05g0158211	HanXRQr2_Chr05g0226791	Putative quinate O-hydroxycinnamoyltransferase
	HanXRQChr05_200844591	HanXRQChr05g0158211	HanXRQr2_Chr05g0226791	Putative quinate O-hydroxycinnamoyltransferase
	HanXRQChr05_200844600	HanXRQChr05g0158211	HanXRQr2_Chr05g0226791	Putative quinate O-hydroxycinnamoyltransferase
	HanXRQChr05_200844635	HanXRQChr05g0158211	HanXRQr2_Chr05g0226791	Putative quinate O-hydroxycinnamoyltransferase
	HanXRQChr05_200844663	HanXRQChr05g0158211	HanXRQr2_Chr05g0226791	Putative quinate O-hydroxycinnamoyltransferase
	HanXRQChr05_200844852	HanXRQChr05g0158211	HanXRQr2_Chr05g0226791	Putative quinate O-hydroxycinnamoyltransferase
	HanXRQChr05_200844853	HanXRQChr05g0158211	HanXRQr2_Chr05g0226791	Putative quinate O-hydroxycinnamoyltransferase
	HanXRQChr05_200850775	HanXRQChr05g0158221	HanXRQr2_Chr05g0226801	Putative quinate O-hydroxycinnamoyltransferase
	HanXRQChr05_200850937	HanXRQChr05g0158221	HanXRQr2_Chr05g0226801	Putative quinate O-hydroxycinnamoyltransferase
	HanXRQChr05_200850949	HanXRQChr05g0158221	HanXRQr2_Chr05g0226801	Putative quinate O-hydroxycinnamoyltransferase
	HanXRQChr05_200851010	HanXRQChr05g0158221	HanXRQr2_Chr05g0226801	Putative quinate O-hydroxycinnamoyltransferase
	HanXRQChr05_200851168	HanXRQChr05g0158221	HanXRQr2_Chr05g0226801	Putative quinate O-hydroxycinnamoyltransferase
	HanXRQChr05_200917185	HanXRQChr05g0158241	-	-
	HanXRQChr05_200919336	HanXRQChr05g0158241	-	-
	HanXRQChr05_200947590	HanXRQChr05g0158271	HanXRQr2_Chr05g0226881	Putative quinate O-hydroxycinnamoyltransferase
	HanXRQChr05_200947928	HanXRQChr05g0158271	HanXRQr2_Chr05g0226881	Putative quinate O-hydroxycinnamoyltransferase
	HanXRQChr05_200947943	HanXRQChr05g0158271	HanXRQr2_Chr05g0226881	Putative quinate O-hydroxycinnamoyltransferase
	HanXRQChr05_200948064	HanXRQChr05g0158271	HanXRQr2_Chr05g0226881	Putative quinate O-hydroxycinnamoyltransferase
	HanXRQChr05_200948067	HanXRQChr05g0158271	HanXRQr2_Chr05g0226881	Putative quinate O-hydroxycinnamoyltransferase
	HanXRQChr05_200988202	HanXRQChr05g0158281	HanXRQr2_Chr05g0226901	Putative quinate O-hydroxycinnamoyltransferase
	HanXRQChr05_200989370	HanXRQChr05g0158281	HanXRQr2_Chr05g0226901	Putative quinate O-hydroxycinnamoyltransferase
	HanXRQChr05_201015619	HanXRQChr05g0158311	HanXRQr2_Chr05g0226941	Putative quinate O-hydroxycinnamoyltransferase
	HanXRQChr05_201015788	HanXRQChr05g0158311	HanXRQr2_Chr05g0226941	Putative quinate O-hydroxycinnamoyltransferase
	HanXRQChr05_201033542	HanXRQChr05g0158331	HanXRQr2_Chr05g0226961	Putative quinate O-hydroxycinnamoyltransferase
	HanXRQChr05_201033590	HanXRQChr05g0158331	HanXRQr2_Chr05g0226961	Putative quinate O-hydroxycinnamoyltransferase
	HanXRQChr05_2032697	HanXRQChr05g0129321	HanXRQr2_Chr05g0193161	Putative calcium-dependent channel, 7TM region phosphate
	HanXRQChr05_205329143	HanXRQChr05g0159131	-	-
	HanXRQChr05_205608312	HanXRQChr05g0159311	HanXRQr2_Chr05g0233221	Putative protein kinase RLK-Pelle-RLCK-Os family
	HanXRQChr05_206820937	HanXRQChr05g0159631	HanXRQr2_Chr05g0234191	Putative long-chain-alcohol O-fatty-acyltransferase
	HanXRQChr05_206820946	HanXRQChr05g0159631	HanXRQr2_Chr05g0234191	Putative long-chain-alcohol O-fatty-acyltransferase
	HanXRQChr05_206820977	HanXRQChr05g0159631	HanXRQr2_Chr05g0234191	Putative long-chain-alcohol O-fatty-acyltransferase
	HanXRQChr05_206821152	HanXRQChr05g0159631	HanXRQr2_Chr05g0234191	Putative long-chain-alcohol O-fatty-acyltransferase
	HanXRQChr05_207347286	HanXRQChr05g0159921	HanXRQr2_Chr05g0234341	Putative BAH domain, Agenet-like domain, Agenet domain, plant type
	HanXRQChr05_207347298	HanXRQChr05g0159921	HanXRQr2_Chr05g0234341	Putative BAH domain, Agenet-like domain, Agenet domain, plant type
	HanXRQChr05_207347403	HanXRQChr05g0159921	HanXRQr2_Chr05g0234341	Putative BAH domain, Agenet-like domain, Agenet domain, plant type
	HanXRQChr05_207347601	HanXRQChr05g0159921	HanXRQr2_Chr05g0234341	Putative BAH domain, Agenet-like domain, Agenet domain, plant type
	HanXRQChr05_214315940	HanXRQChr05g0162271	HanXRQr2_Chr05g0236811	Putative transcription factor bZIP family
	HanXRQChr05_214618863	HanXRQChr05g0162521	HanXRQr2_Chr05g0236511	Putative transcription factor NAM family
	HanXRQChr05_217700945	HanXRQChr05g0163471	HanXRQr2_Chr05g0237821	Putative Rho GTPase activation protein
	HanXRQChr05_217720415	HanXRQChr05g0163481	HanXRQr2_Chr05g0237831	Putative transcription factor WD40-like family
	HanXRQChr05_26995736	HanXRQChr05g0134131	HanXRQr2_Chr05g0197311	Putative major intrinsic protein
	HanXRQChr05_26995763	HanXRQChr05g0134131	HanXRQr2_Chr05g0197311	Putative major intrinsic protein
	HanXRQChr05_26996062	HanXRQChr05g0134131	HanXRQr2_Chr05g0197311	Putative major intrinsic protein
	HanXRQChr05_26996154	HanXRQChr05g0134131	HanXRQr2_Chr05g0197311	Putative major intrinsic protein
	HanXRQChr05_26996185	HanXRQChr05g0134131	HanXRQr2_Chr05g0197311	Putative major intrinsic protein
	HanXRQChr05_27110874	HanXRQChr05g0134141	HanXRQr2_Chr05g0197301	Putative acyl-lipid omega-6 desaturase (cytochrome b5)
	HanXRQChr05_27111438	HanXRQChr05g0134141	HanXRQr2_Chr05g0197301	Putative acyl-lipid omega-6 desaturase (cytochrome b5)
	HanXRQChr05_27111480	HanXRQChr05g0134141	HanXRQr2_Chr05g0197301	Putative acyl-lipid omega-6 desaturase (cytochrome b5)
	HanXRQChr05_80758385	HanXRQChr05g0140151	HanXRQr2_Chr05g0208311	Putative P-loop containing nucleoside triphosphate hydrolase
	HanXRQChr05_9700607	HanXRQChr05g0130711	HanXRQr2_Chr05g0194251	Putative protein kinase RLK-Pelle-DLSV family
	HanXRQChr06_10166707	HanXRQChr06g0168051	HanXRQr2_Chr06g0243681	Putative alpha-L-fucosidase
	HanXRQChr06_10168942	HanXRQChr06g0168061	HanXRQr2_Chr06g0243661	Putative alpha-L-fucosidase
	HanXRQChr06_10169771	HanXRQChr06g0168061	HanXRQr2_Chr06g0243661	Putative alpha-L-fucosidase
	HanXRQChr06_10170226	HanXRQChr06g0168061	HanXRQr2_Chr06g0243661	Putative alpha-L-fucosidase
	HanXRQChr06_10175664	HanXRQChr06g0168071	HanXRQr2_Chr06g0243651	Putative SWR1-complex protein 4/DNA methyltransferase 1-associated protein
	HanXRQChr06_10177322	HanXRQChr06g0168071	HanXRQr2_Chr06g0243651	Putative SWR1-complex protein 4/DNA methyltransferase 1-associated protein
	HanXRQChr06_10178955	HanXRQChr06g0168071	HanXRQr2_Chr06g0243651	Putative SWR1-complex protein 4/DNA methyltransferase 1-associated protein
	HanXRQChr06_10179822	HanXRQChr06g0168071	HanXRQr2_Chr06g0243651	Putative SWR1-complex protein 4/DNA methyltransferase 1-associated protein
	HanXRQChr06_10403485	HanXRQChr06g0168211	HanXRQr2_Chr06g0243471	Putative E3 ubiquitin-protein ligase MARCH
	HanXRQChr06_1049661	HanXRQChr06g0164161	-	-
	HanXRQChr06_12061186	HanXRQChr06g0168601	HanXRQr2_Chr16g0727161	Putative ABC-type xenobiotic transporter
	HanXRQChr06_12223299	HanXRQChr06g0168611	HanXRQr2_Chr16g0727171	Putative iron-chelate-transporting ATPase
	HanXRQChr06_14016284	HanXRQChr06g0169331	HanXRQr2_Chr06g0245041	Putative tetratricopeptide-like helical domain superfamily, pentacotripeptide-repeat region of PRORP
	HanXRQChr06_1503657	HanXRQChr06g0164371	HanXRQr2_Chr06g0238761	Putative pre-rRNA-processing protein Ipi1
	HanXRQChr06_1503701	HanXRQChr06g0164371	HanXRQr2_Chr06g0238761	Putative pre-rRNA-processing protein Ipi1
	HanXRQChr06_1504049	HanXRQChr06g0164371	HanXRQr2_Chr06g0238761	Putative pre-rRNA-processing protein Ipi1
	HanXRQChr06_1505124	HanXRQChr06g0164371	HanXRQr2_Chr06g0238761	Putative pre-rRNA-processing protein Ipi1
	HanXRQChr06_1505161	HanXRQChr06g0164371	HanXRQr2_Chr06g0238761	Putative pre-rRNA-processing protein Ipi1
	HanXRQChr06_1505193	HanXRQChr06g0164371	HanXRQr2_Chr06g0238761	Putative pre-rRNA-processing protein Ipi1
	HanXRQChr06_1506057	HanXRQChr06g0164371	HanXRQr2_Chr06g0238761	Putative pre-rRNA-processing protein Ipi1
	HanXRQChr06_1528576	HanXRQChr06g0164431	HanXRQr2_Chr06g0238701	Putative DNA mismatch repair protein MutS/MSH
	HanXRQChr06_1528735	HanXRQChr06g0164431	HanXRQr2_Chr06g0238701	Putative DNA mismatch repair protein MutS/MSH
	HanXRQChr06_16098601	HanXRQChr06g0170031	HanXRQr2_Chr06g0246191	Putative PRONE domain, Rop guanine nucleotide exchange factor
	HanXRQChr06_20849793	HanXRQChr06g0171571	HanXRQr2_Chr06g0248481	Putative parvalbumin, EF-hand domain pair
	HanXRQChr06_20855886	HanXRQChr06g0171581	HanXRQr2_Chr06g0248471	hypothetical protein
	HanXRQChr06_20870189	HanXRQChr06g0171601	-	-
	HanXRQChr06_20875820	HanXRQChr06g0171611	HanXRQr2_Chr06g0248421	Putative Gnk2-like domain-containing protein
	HanXRQChr06_20876568	HanXRQChr06g0171611	HanXRQr2_Chr06g0248421	Putative Gnk2-like domain-containing protein
	HanXRQChr06_29065182	HanXRQChr06g0173861	HanXRQr2_Chr06g0251871	Putative glycine cleavage system P protein
	HanXRQChr06_29578708	HanXRQChr06g0174071	HanXRQr2_Chr06g0252141	putative protein
	HanXRQChr06_39009656	HanXRQChr06g0176461	HanXRQr2_Chr06g0257571	putative protein
	HanXRQChr06_40902976	HanXRQChr06g0177041	-	-
	HanXRQChr06_40902980	HanXRQChr06g0177041	-	-
	HanXRQChr06_40903013	HanXRQChr06g0177041	-	-
	HanXRQChr06_40903042	HanXRQChr06g0177041	-	-
	HanXRQChr06_40903060	HanXRQChr06g0177041	-	-
	HanXRQChr06_40903065	HanXRQChr06g0177041	-	-
	HanXRQChr06_40903111	HanXRQChr06g0177041	-	-
	HanXRQChr06_40903141	HanXRQChr06g0177041	-	-
	HanXRQChr06_40952492	HanXRQChr06g0177061	HanXRQr2_Chr06g0258311	Putative glutathione transferase
	HanXRQChr06_40952603	HanXRQChr06g0177061	HanXRQr2_Chr06g0258311	Putative glutathione transferase
	HanXRQChr06_40952606	HanXRQChr06g0177061	HanXRQr2_Chr06g0258311	Putative glutathione transferase
	HanXRQChr06_40952709	HanXRQChr06g0177061	HanXRQr2_Chr06g0258311	Putative glutathione transferase
	HanXRQChr06_40952869	HanXRQChr06g0177061	HanXRQr2_Chr06g0258311	Putative glutathione transferase
	HanXRQChr06_40952892	HanXRQChr06g0177061	HanXRQr2_Chr06g0258311	Putative glutathione transferase
	HanXRQChr06_40952952	HanXRQChr06g0177061	HanXRQr2_Chr06g0258311	Putative glutathione transferase
	HanXRQChr06_40953120	HanXRQChr06g0177061	HanXRQr2_Chr06g0258311	Putative glutathione transferase
	HanXRQChr06_40953145	HanXRQChr06g0177061	HanXRQr2_Chr06g0258311	Putative glutathione transferase
	HanXRQChr06_40968186	HanXRQChr06g0177071	HanXRQr2_Chr06g0258291	Putative glutathione transferase
	HanXRQChr06_40968915	HanXRQChr06g0177071	HanXRQr2_Chr06g0258291	Putative glutathione transferase
	HanXRQChr06_40968929	HanXRQChr06g0177071	HanXRQr2_Chr06g0258291	Putative glutathione transferase
	HanXRQChr06_40969058	HanXRQChr06g0177071	HanXRQr2_Chr06g0258291	Putative glutathione transferase
	HanXRQChr06_40969059	HanXRQChr06g0177071	HanXRQr2_Chr06g0258291	Putative glutathione transferase
	HanXRQChr06_40969060	HanXRQChr06g0177071	HanXRQr2_Chr06g0258291	Putative glutathione transferase
	HanXRQChr06_40969062	HanXRQChr06g0177071	HanXRQr2_Chr06g0258291	Putative glutathione transferase
	HanXRQChr06_40974537	HanXRQChr06g0177081	HanXRQr2_Chr06g0258281	Putative carboxypeptidase U transcription factor interactor and regulator Znf-B family
	HanXRQChr06_40975759	HanXRQChr06g0177081	HanXRQr2_Chr06g0258281	Putative carboxypeptidase U transcription factor interactor and regulator Znf-B family
	HanXRQChr06_40976482	HanXRQChr06g0177081	HanXRQr2_Chr06g0258281	Putative carboxypeptidase U transcription factor interactor and regulator Znf-B family
	HanXRQChr06_40976502	HanXRQChr06g0177081	HanXRQr2_Chr06g0258281	Putative carboxypeptidase U transcription factor interactor and regulator Znf-B family
	HanXRQChr06_40976677	HanXRQChr06g0177081	HanXRQr2_Chr06g0258281	Putative carboxypeptidase U transcription factor interactor and regulator Znf-B family
	HanXRQChr06_40976682	HanXRQChr06g0177081	HanXRQr2_Chr06g0258281	Putative carboxypeptidase U transcription factor interactor and regulator Znf-B family
	HanXRQChr06_40976782	HanXRQChr06g0177081	HanXRQr2_Chr06g0258281	Putative carboxypeptidase U transcription factor interactor and regulator Znf-B family
	HanXRQChr06_40976936	HanXRQChr06g0177081	HanXRQr2_Chr06g0258281	Putative carboxypeptidase U transcription factor interactor and regulator Znf-B family
	HanXRQChr06_40976958	HanXRQChr06g0177081	HanXRQr2_Chr06g0258281	Putative carboxypeptidase U transcription factor interactor and regulator Znf-B family
	HanXRQChr06_40984599	HanXRQChr06g0177081	HanXRQr2_Chr06g0258281	Putative carboxypeptidase U transcription factor interactor and regulator Znf-B family
	HanXRQChr06_42427313	HanXRQChr06g0177351	HanXRQr2_Chr06g0258651	Putative proton-dependent oligopeptide transporter family, MFS transporter superfamily
	HanXRQChr06_42431799	HanXRQChr06g0177361	-	-
	HanXRQChr06_42431812	HanXRQChr06g0177361	-	-
	HanXRQChr06_42431825	HanXRQChr06g0177361	-	-
	HanXRQChr06_42431857	HanXRQChr06g0177361	-	-
	HanXRQChr06_42431883	HanXRQChr06g0177361	-	-
	HanXRQChr06_42431930	HanXRQChr06g0177361	-	-
	HanXRQChr06_42431979	HanXRQChr06g0177361	-	-
	HanXRQChr06_42431981	HanXRQChr06g0177361	-	-
	HanXRQChr06_42431997	HanXRQChr06g0177361	-	-
	HanXRQChr06_42432078	HanXRQChr06g0177361	-	-
	HanXRQChr06_42432101	HanXRQChr06g0177361	-	-
	HanXRQChr06_42432109	HanXRQChr06g0177361	-	-
	HanXRQChr06_42432129	HanXRQChr06g0177361	-	-
	HanXRQChr06_42435856	HanXRQChr06g0177371	HanXRQr2_Chr06g0258641	Putative mitochondrial carrier domain protein
	HanXRQChr06_42435900	HanXRQChr06g0177371	HanXRQr2_Chr06g0258641	Putative mitochondrial carrier domain protein
	HanXRQChr06_42436202	HanXRQChr06g0177371	HanXRQr2_Chr06g0258641	Putative mitochondrial carrier domain protein
	HanXRQChr06_42437042	HanXRQChr06g0177371	HanXRQr2_Chr06g0258641	Putative mitochondrial carrier domain protein
	HanXRQChr06_42440685	HanXRQChr06g0177371	HanXRQr2_Chr06g0258641	Putative mitochondrial carrier domain protein
	HanXRQChr06_42440701	HanXRQChr06g0177371	HanXRQr2_Chr06g0258641	Putative mitochondrial carrier domain protein
	HanXRQChr06_42446859	HanXRQChr06g0177391	HanXRQr2_Chr06g0258611	Putative protein kinase Group-Pl-3 family
	HanXRQChr06_42446880	HanXRQChr06g0177391	HanXRQr2_Chr06g0258611	Putative protein kinase Group-Pl-3 family
	HanXRQChr06_42446889	HanXRQChr06g0177391	HanXRQr2_Chr06g0258611	Putative protein kinase Group-Pl-3 family
	HanXRQChr06_42446933	HanXRQChr06g0177391	HanXRQr2_Chr06g0258611	Putative protein kinase Group-Pl-3 family
	HanXRQChr06_42446958	HanXRQChr06g0177391	HanXRQr2_Chr06g0258611	Putative protein kinase Group-Pl-3 family
	HanXRQChr06_42447755	HanXRQChr06g0177391	HanXRQr2_Chr06g0258611	Putative protein kinase Group-Pl-3 family
	HanXRQChr06_42447770	HanXRQChr06g0177391	HanXRQr2_Chr06g0258611	Putative protein kinase Group-Pl-3 family
	HanXRQChr06_42447840	HanXRQChr06g0177391	HanXRQr2_Chr06g0258611	Putative protein kinase Group-Pl-3 family
	HanXRQChr06_42448912	HanXRQChr06g0177391	HanXRQr2_Chr06g0258611	Putative protein kinase Group-Pl-3 family
	HanXRQChr06_42448932	HanXRQChr06g0177391	HanXRQr2_Chr06g0258611	Putative protein kinase Group-Pl-3 family
	HanXRQChr06_42448991	HanXRQChr06g0177391	HanXRQr2_Chr06g0258611	Putative protein kinase Group-Pl-3 family
	HanXRQChr06_42449149	HanXRQChr06g0177391	HanXRQr2_Chr06g0258611	Putative protein kinase Group-Pl-3 family
	HanXRQChr06_42449165	HanXRQChr06g0177391	HanXRQr2_Chr06g0258611	Putative protein kinase Group-Pl-3 family
	HanXRQChr06_42449188	HanXRQChr06g0177391	HanXRQr2_Chr06g0258611	Putative protein kinase Group-Pl-3 family
	HanXRQChr06_42449355	HanXRQChr06g0177391	HanXRQr2_Chr06g0258611	Putative protein kinase Group-Pl-3 family
	HanXRQChr06_42449966	HanXRQChr06g0177391	HanXRQr2_Chr06g0258611	Putative protein kinase Group-Pl-3 family
	HanXRQChr06_42450040	HanXRQChr06g0177391	HanXRQr2_Chr06g0258611	Putative protein kinase Group-Pl-3 family
	HanXRQChr06_42450181	HanXRQChr06g0177391	HanXRQr2_Chr06g0258611	Putative protein kinase Group-Pl-3 family
	HanXRQChr06_42450196	HanXRQChr06g0177391	HanXRQr2_Chr06g0258611	Putative protein kinase Group-Pl-3 family
	HanXRQChr06_42450499	HanXRQChr06g0177391	HanXRQr2_Chr06g0258611	Putative protein kinase Group-Pl-3 family
	HanXRQChr06_42450839	HanXRQChr06g0177391	HanXRQr2_Chr06g0258611	Putative protein kinase Group-Pl-3 family
	HanXRQChr06_42451526	HanXRQChr06g0177391	HanXRQr2_Chr06g0258611	Putative protein kinase Group-Pl-3 family
	HanXRQChr06_42517897	HanXRQChr06g0177401	HanXRQr2_Chr06g0258591	Putative prenylated rab acceptor PRA1
	HanXRQChr06_42518073	HanXRQChr06g0177401	HanXRQr2_Chr06g0258591	Putative prenylated rab acceptor PRA1
	HanXRQChr06_42518674	HanXRQChr06g0177401	HanXRQr2_Chr06g0258591	Putative prenylated rab acceptor PRA1
	HanXRQChr06_42518824	HanXRQChr06g0177401	HanXRQr2_Chr06g0258591	Putative prenylated rab acceptor PRA1
	HanXRQChr06_42519056	HanXRQChr06g0177401	HanXRQr2_Chr06g0258591	Putative prenylated rab acceptor PRA1
	HanXRQChr06_42519840	HanXRQChr06g0177411	HanXRQr2_Chr06g0258581	Putative uracil phosphoribosyl transferase, phosphoribosyltransferase
	HanXRQChr06_42522912	HanXRQChr06g0177411	HanXRQr2_Chr06g0258581	Putative uracil phosphoribosyl transferase, phosphoribosyltransferase
	HanXRQChr06_42522936	HanXRQChr06g0177411	HanXRQr2_Chr06g0258581	Putative uracil phosphoribosyl transferase, phosphoribosyltransferase
	HanXRQChr06_42523101	HanXRQChr06g0177411	HanXRQr2_Chr06g0258581	Putative uracil phosphoribosyl transferase, phosphoribosyltransferase
	HanXRQChr06_42523154	HanXRQChr06g0177411	HanXRQr2_Chr06g0258581	Putative uracil phosphoribosyl transferase, phosphoribosyltransferase
	HanXRQChr06_42783060	HanXRQChr06g0177501	HanXRQr2_Chr06g0258531	Putative glutamate-5-semialdehyde dehydrogenase, Glutamate 5-kinase
	HanXRQChr06_42783360	HanXRQChr06g0177501	HanXRQr2_Chr06g0258531	Putative glutamate-5-semialdehyde dehydrogenase, Glutamate 5-kinase
	HanXRQChr06_42783703	HanXRQChr06g0177501	HanXRQr2_Chr06g0258531	Putative glutamate-5-semialdehyde dehydrogenase, Glutamate 5-kinase
	HanXRQChr06_42784014	HanXRQChr06g0177501	HanXRQr2_Chr06g0258531	Putative glutamate-5-semialdehyde dehydrogenase, Glutamate 5-kinase
	HanXRQChr06_42784343	HanXRQChr06g0177501	HanXRQr2_Chr06g0258531	Putative glutamate-5-semialdehyde dehydrogenase, Glutamate 5-kinase
	HanXRQChr06_42784458	HanXRQChr06g0177501	HanXRQr2_Chr06g0258531	Putative glutamate-5-semialdehyde dehydrogenase, Glutamate 5-kinase
	HanXRQChr06_42784489	HanXRQChr06g0177501	HanXRQr2_Chr06g0258531	Putative glutamate-5-semialdehyde dehydrogenase, Glutamate 5-kinase
	HanXRQChr06_42784500	HanXRQChr06g0177501	HanXRQr2_Chr06g0258531	Putative glutamate-5-semialdehyde dehydrogenase, Glutamate 5-kinase
	HanXRQChr06_42784521	HanXRQChr06g0177501	HanXRQr2_Chr06g0258531	Putative glutamate-5-semialdehyde dehydrogenase, Glutamate 5-kinase
	HanXRQChr06_42785040	HanXRQChr06g0177501	HanXRQr2_Chr06g0258531	Putative glutamate-5-semialdehyde dehydrogenase, Glutamate 5-kinase
	HanXRQChr06_42785058	HanXRQChr06g0177501	HanXRQr2_Chr06g0258531	Putative glutamate-5-semialdehyde dehydrogenase, Glutamate 5-kinase
	HanXRQChr06_42785354	HanXRQChr06g0177501	HanXRQr2_Chr06g0258531	Putative glutamate-5-semialdehyde dehydrogenase, Glutamate 5-kinase
	HanXRQChr06_42785388	HanXRQChr06g0177501	HanXRQr2_Chr06g0258531	Putative glutamate-5-semialdehyde dehydrogenase, Glutamate 5-kinase
	HanXRQChr06_42785564	HanXRQChr06g0177501	HanXRQr2_Chr06g0258531	Putative glutamate-5-semialdehyde dehydrogenase, Glutamate 5-kinase
	HanXRQChr06_42787500	HanXRQChr06g0177501	HanXRQr2_Chr06g0258531	Putative glutamate-5-semialdehyde dehydrogenase, Glutamate 5-kinase
	HanXRQChr06_42852833	HanXRQChr06g0177511	HanXRQr2_Chr06g0258511	Putative glutathione transferase
	HanXRQChr06_42855178	HanXRQChr06g0177511	HanXRQr2_Chr06g0258511	Putative glutathione transferase
	HanXRQChr06_42855219	HanXRQChr06g0177511	HanXRQr2_Chr06g0258511	Putative glutathione transferase
	HanXRQChr06_42863602	HanXRQChr06g0177521	-	-
	HanXRQChr06_42863612	HanXRQChr06g0177521	-	-
	HanXRQChr06_42863801	HanXRQChr06g0177521	-	-
	HanXRQChr06_42863802	HanXRQChr06g0177521	-	-
	HanXRQChr06_42863851	HanXRQChr06g0177521	-	-
	HanXRQChr06_42863883	HanXRQChr06g0177521	-	-
	HanXRQChr06_42863892	HanXRQChr06g0177521	-	-
	HanXRQChr06_42863901	HanXRQChr06g0177521	-	-
	HanXRQChr06_42863945	HanXRQChr06g0177521	-	-
	HanXRQChr06_42863952	HanXRQChr06g0177521	-	-
	HanXRQChr06_42864761	HanXRQChr06g0177521	-	-
	HanXRQChr06_42864778	HanXRQChr06g0177521	-	-
	HanXRQChr06_42864807	HanXRQChr06g0177521	-	-
	HanXRQChr06_42864810	HanXRQChr06g0177521	-	-
	HanXRQChr06_42864868	HanXRQChr06g0177521	-	-
	HanXRQChr06_42864936	HanXRQChr06g0177521	-	-
	HanXRQChr06_42892771	HanXRQChr06g0177531	HanXRQr2_Chr06g0258481	Putative glutathione transferase
	HanXRQChr06_42892773	HanXRQChr06g0177531	HanXRQr2_Chr06g0258481	Putative glutathione transferase
	HanXRQChr06_42892804	HanXRQChr06g0177531	HanXRQr2_Chr06g0258481	Putative glutathione transferase
	HanXRQChr06_42892805	HanXRQChr06g0177531	HanXRQr2_Chr06g0258481	Putative glutathione transferase
	HanXRQChr06_42892807	HanXRQChr06g0177531	HanXRQr2_Chr06g0258481	Putative glutathione transferase
	HanXRQChr06_42892813	HanXRQChr06g0177531	HanXRQr2_Chr06g0258481	Putative glutathione transferase
	HanXRQChr06_42892834	HanXRQChr06g0177531	HanXRQr2_Chr06g0258481	Putative glutathione transferase
	HanXRQChr06_42892903	HanXRQChr06g0177531	HanXRQr2_Chr06g0258481	Putative glutathione transferase
	HanXRQChr06_42892950	HanXRQChr06g0177531	HanXRQr2_Chr06g0258481	Putative glutathione transferase
	HanXRQChr06_42892973	HanXRQChr06g0177531	HanXRQr2_Chr06g0258481	Putative glutathione transferase
	HanXRQChr06_42894063	HanXRQChr06g0177531	HanXRQr2_Chr06g0258481	Putative glutathione transferase
	HanXRQChr06_42894157	HanXRQChr06g0177531	HanXRQr2_Chr06g0258481	Putative glutathione transferase
	HanXRQChr06_42894163	HanXRQChr06g0177531	HanXRQr2_Chr06g0258481	Putative glutathione transferase
	HanXRQChr06_42894324	HanXRQChr06g0177531	HanXRQr2_Chr06g0258481	Putative glutathione transferase
	HanXRQChr06_42894333	HanXRQChr06g0177531	HanXRQr2_Chr06g0258481	Putative glutathione transferase
	HanXRQChr06_42927819	HanXRQChr06g0177551	HanXRQr2_Chr06g0258451	Putative glutathione transferase
	HanXRQChr06_42927823	HanXRQChr06g0177551	HanXRQr2_Chr06g0258451	Putative glutathione transferase
	HanXRQChr06_42927828	HanXRQChr06g0177551	HanXRQr2_Chr06g0258451	Putative glutathione transferase
	HanXRQChr06_42927845	HanXRQChr06g0177551	HanXRQr2_Chr06g0258451	Putative glutathione transferase
	HanXRQChr06_42927891	HanXRQChr06g0177551	HanXRQr2_Chr06g0258451	Putative glutathione transferase
	HanXRQChr06_42927906	HanXRQChr06g0177551	HanXRQr2_Chr06g0258451	Putative glutathione transferase
	HanXRQChr06_42927939	HanXRQChr06g0177551	HanXRQr2_Chr06g0258451	Putative glutathione transferase
	HanXRQChr06_42927967	HanXRQChr06g0177551	HanXRQr2_Chr06g0258451	Putative glutathione transferase
	HanXRQChr06_42928006	HanXRQChr06g0177551	HanXRQr2_Chr06g0258451	Putative glutathione transferase
	HanXRQChr06_43018790	HanXRQChr06g0177581	HanXRQr2_Chr06g0258411	Putative glutathione transferase
	HanXRQChr06_43018826	HanXRQChr06g0177581	HanXRQr2_Chr06g0258411	Putative glutathione transferase
	HanXRQChr06_43018968	HanXRQChr06g0177581	HanXRQr2_Chr06g0258411	Putative glutathione transferase
	HanXRQChr06_43020300	HanXRQChr06g0177581	HanXRQr2_Chr06g0258411	Putative glutathione transferase
	HanXRQChr06_43020361	HanXRQChr06g0177581	HanXRQr2_Chr06g0258411	Putative glutathione transferase
	HanXRQChr06_43020402	HanXRQChr06g0177581	HanXRQr2_Chr06g0258411	Putative glutathione transferase
	HanXRQChr06_43020420	HanXRQChr06g0177581	HanXRQr2_Chr06g0258411	Putative glutathione transferase
	HanXRQChr06_43020616	HanXRQChr06g0177581	HanXRQr2_Chr06g0258411	Putative glutathione transferase
	HanXRQChr06_43034351	HanXRQChr06g0177601	HanXRQr2_Chr06g0258381	Putative glutathione transferase
	HanXRQChr06_43034352	HanXRQChr06g0177601	HanXRQr2_Chr06g0258381	Putative glutathione transferase
	HanXRQChr06_43034353	HanXRQChr06g0177601	HanXRQr2_Chr06g0258381	Putative glutathione transferase
	HanXRQChr06_43034421	HanXRQChr06g0177601	HanXRQr2_Chr06g0258381	Putative glutathione transferase
	HanXRQChr06_43034472	HanXRQChr06g0177601	HanXRQr2_Chr06g0258381	Putative glutathione transferase
	HanXRQChr06_43034484	HanXRQChr06g0177601	HanXRQr2_Chr06g0258381	Putative glutathione transferase
	HanXRQChr06_43035356	HanXRQChr06g0177601	HanXRQr2_Chr06g0258381	Putative glutathione transferase
	HanXRQChr06_5986086	HanXRQChr06g0166511	HanXRQr2_Chr06g0241581	hypothetical protein
	HanXRQChr06_5988342	HanXRQChr06g0166511	HanXRQr2_Chr06g0241581	hypothetical protein
	HanXRQChr06_6833006	HanXRQChr06g0166811	HanXRQr2_Chr06g0242101	Putative oligopeptide transporter, OPT superfamily
	HanXRQChr06_6833145	HanXRQChr06g0166811	HanXRQr2_Chr06g0242101	Putative oligopeptide transporter, OPT superfamily
	HanXRQChr06_8312422	HanXRQChr06g0167511	HanXRQr2_Chr06g0242961	Putative ubiquitinyl hydrolase 1
	HanXRQChr06_8312574	HanXRQChr06g0167511	HanXRQr2_Chr06g0242961	Putative ubiquitinyl hydrolase 1
	HanXRQChr07_100589971	HanXRQChr07g0206301	HanXRQr2_Chr07g0316141	putative protein
	HanXRQChr07_100603809	HanXRQChr07g0206321	HanXRQr2_Chr07g0316161	Putative exostosin
	HanXRQChr07_101625845	HanXRQChr07g0206771	HanXRQr2_Chr07g0316381	Putative tetratricopeptide-like helical domain superfamily
	HanXRQChr07_101625887	HanXRQChr07g0206771	HanXRQr2_Chr07g0316381	Putative tetratricopeptide-like helical domain superfamily
	HanXRQChr07_101625968	HanXRQChr07g0206771	HanXRQr2_Chr07g0316381	Putative tetratricopeptide-like helical domain superfamily
	HanXRQChr07_101625970	HanXRQChr07g0206771	HanXRQr2_Chr07g0316381	Putative tetratricopeptide-like helical domain superfamily
	HanXRQChr07_4102093	HanXRQChr07g0186701	HanXRQr2_Chr07g0280261	putative protein
	HanXRQChr07_603795	HanXRQChr07g0185571	-	-
	HanXRQChr07_603891	HanXRQChr07g0185571	-	-
	HanXRQChr07_77686370	HanXRQChr07g0198951	HanXRQr2_Chr07g0307191	Putative transcription factor C3H family
	HanXRQChr07_77935848	HanXRQChr07g0199071	HanXRQr2_Chr07g0307051	Putative sieve element occlusion
	HanXRQChr07_77936558	HanXRQChr07g0199071	HanXRQr2_Chr07g0307051	Putative sieve element occlusion
	HanXRQChr07_78594866	HanXRQChr07g0199221	HanXRQr2_Chr17g0782311	Putative phospholipase D
	HanXRQChr07_80268234	HanXRQChr07g0199721	HanXRQr2_Chr07g0309011	Putative protein LONGIFOLIA 1/2
	HanXRQChr07_80268283	HanXRQChr07g0199721	HanXRQr2_Chr07g0309011	Putative protein LONGIFOLIA 1/2
	HanXRQChr07_80268447	HanXRQChr07g0199721	HanXRQr2_Chr07g0309011	Putative protein LONGIFOLIA 1/2
	HanXRQChr07_80268492	HanXRQChr07g0199721	HanXRQr2_Chr07g0309011	Putative protein LONGIFOLIA 1/2
	HanXRQChr07_80268711	HanXRQChr07g0199721	HanXRQr2_Chr07g0309011	Putative protein LONGIFOLIA 1/2
	HanXRQChr07_80268733	HanXRQChr07g0199721	HanXRQr2_Chr07g0309011	Putative protein LONGIFOLIA 1/2
	HanXRQChr07_80268742	HanXRQChr07g0199721	HanXRQr2_Chr07g0309011	Putative protein LONGIFOLIA 1/2
	HanXRQChr07_80269363	HanXRQChr07g0199721	HanXRQr2_Chr07g0309011	Putative protein LONGIFOLIA 1/2
	HanXRQChr07_84395491	HanXRQChr07g0200941	HanXRQr2_Chr07g0309951	Putative non-specific serine/threonine protein kinase
	HanXRQChr07_84395620	HanXRQChr07g0200941	HanXRQr2_Chr07g0309951	Putative non-specific serine/threonine protein kinase
	HanXRQChr07_86622831	HanXRQChr07g0201991	-	-
	HanXRQChr07_86622840	HanXRQChr07g0201991	-	-
	HanXRQChr07_86663075	HanXRQChr07g0202001	HanXRQr2_Chr07g0311491	hypothetical protein
	HanXRQChr07_86663386	HanXRQChr07g0202001	HanXRQr2_Chr07g0311491	hypothetical protein
	HanXRQChr07_86663532	HanXRQChr07g0202001	HanXRQr2_Chr07g0311491	hypothetical protein
	HanXRQChr07_89007949	HanXRQChr07g0202681	HanXRQr2_Chr07g0312331	Putative transcription factor MYB-related family
	HanXRQChr07_90208932	HanXRQChr07g0203231	HanXRQr2_Chr07g0312871	Putative transcription factor TGA like domain-containing protein
	HanXRQChr07_90209029	HanXRQChr07g0203231	HanXRQr2_Chr07g0312871	Putative transcription factor TGA like domain-containing protein
	HanXRQChr07_90211864	HanXRQChr07g0203241	HanXRQr2_Chr07g0312861	Putative tetratricopeptide-like helical domain superfamily
	HanXRQChr07_90211903	HanXRQChr07g0203241	HanXRQr2_Chr07g0312861	Putative tetratricopeptide-like helical domain superfamily
	HanXRQChr07_90212969	HanXRQChr07g0203241	HanXRQr2_Chr07g0312861	Putative tetratricopeptide-like helical domain superfamily
	HanXRQChr07_90213077	HanXRQChr07g0203241	HanXRQr2_Chr07g0312861	Putative tetratricopeptide-like helical domain superfamily
	HanXRQChr07_90264303	HanXRQChr07g0203321	HanXRQr2_Chr07g0312801	Putative transcription factor TGA like domain-containing protein
	HanXRQChr07_90264854	HanXRQChr07g0203321	HanXRQr2_Chr07g0312801	Putative transcription factor TGA like domain-containing protein
	HanXRQChr07_90264883	HanXRQChr07g0203321	HanXRQr2_Chr07g0312801	Putative transcription factor TGA like domain-containing protein
	HanXRQChr07_90265002	HanXRQChr07g0203321	HanXRQr2_Chr07g0312801	Putative transcription factor TGA like domain-containing protein
	HanXRQChr07_91349683	HanXRQChr07g0203591	HanXRQr2_Chr07g0313321	Putative proton-dependent oligopeptide transporter family, major facilitator superfamily
	HanXRQChr07_97056830	HanXRQChr07g0204781	HanXRQr2_Chr07g0314341	Putative transcription factor C2H2 family
	HanXRQChr07_97129052	HanXRQChr07g0204831	HanXRQr2_Chr07g0314271	Putative protein kinase RLK-Pelle-LRR-III family
	HanXRQChr07_97130421	HanXRQChr07g0204831	HanXRQr2_Chr07g0314271	Putative protein kinase RLK-Pelle-LRR-III family
	HanXRQChr07_97131903	HanXRQChr07g0204841	HanXRQr2_Chr07g0314251	Putative carboxylesterase
	HanXRQChr07_97132163	HanXRQChr07g0204841	HanXRQr2_Chr07g0314251	Putative carboxylesterase
	HanXRQChr07_97153677	HanXRQChr07g0204871	HanXRQr2_Chr07g0314211	Putative protein Networked (NET), actin-binding (NAB)
	HanXRQChr07_97153680	HanXRQChr07g0204871	HanXRQr2_Chr07g0314211	Putative protein Networked (NET), actin-binding (NAB)
	HanXRQChr07_98555478	HanXRQChr07g0205451	HanXRQr2_Chr07g0315011	Putative protein kinase RLK-Pelle-RLCK-IXb family
	HanXRQChr07_98595581	HanXRQChr07g0205471	HanXRQr2_Chr07g0314981	hypothetical protein
	HanXRQChr07_98595582	HanXRQChr07g0205471	HanXRQr2_Chr07g0314981	hypothetical protein
	HanXRQChr07_98602790	HanXRQChr07g0205481	HanXRQr2_Chr07g0314971	Putative protein kinase RLK-Pelle-LRR-III family
	HanXRQChr07_98612818	HanXRQChr07g0205491	HanXRQr2_Chr07g0314961	Putative leucine-rich repeat domain superfamily
	HanXRQChr07_98613502	HanXRQChr07g0205491	HanXRQr2_Chr07g0314961	Putative leucine-rich repeat domain superfamily
	HanXRQChr07_98620120	HanXRQChr07g0205501	HanXRQr2_Chr07g0314941	Putative leucine-rich repeat-containing, plant-type, leucine-rich repeat domain superfamily
	HanXRQChr07_98651872	HanXRQChr07g0205511	HanXRQr2_Chr07g0314921	Putative non-specific serine/threonine protein kinase
	HanXRQChr07_98677030	HanXRQChr07g0205531	HanXRQr2_Chr07g0314901	Putative ubiquinol-cytochrome c chaperone/UPF0174
	HanXRQChr07_98689839	HanXRQChr07g0205551	HanXRQr2_Chr07g0314881	Putative alpha/Beta hydrolase
	HanXRQChr07_98748814	HanXRQChr07g0205561	HanXRQr2_Chr07g0314871	Putative transcription factor AP2-EREBP family
	HanXRQChr07_98876273	HanXRQChr07g0205591	HanXRQr2_Chr07g0314841	Putative transcription factor AP2-EREBP family
	HanXRQChr07_98907964	HanXRQChr07g0205641	HanXRQr2_Chr07g0314791	Putative calcium-dependent channel, 7TM region phosphate
	HanXRQChr07_99421643	HanXRQChr07g0205781	HanXRQr2_Chr07g0315571	Putative tetratricopeptide-like helical domain superfamily
	HanXRQChr08_103473	HanXRQChr08g0207341	HanXRQr2_Chr08g0318941	Putative F-box domain, leucine-rich repeat domain superfamily, F-box-like domain superfamily
	HanXRQChr08_103605607	HanXRQChr08g0230391	HanXRQr2_Chr05g0232081	Putative protein kinase RLK-Pelle-SD-2b family
	HanXRQChr08_103605923	HanXRQChr08g0230391	HanXRQr2_Chr05g0232081	Putative protein kinase RLK-Pelle-SD-2b family
	HanXRQChr08_103605930	HanXRQChr08g0230391	HanXRQr2_Chr05g0232081	Putative protein kinase RLK-Pelle-SD-2b family
	HanXRQChr08_103606338	HanXRQChr08g0230391	HanXRQr2_Chr05g0232081	Putative protein kinase RLK-Pelle-SD-2b family
	HanXRQChr08_103606340	HanXRQChr08g0230391	HanXRQr2_Chr05g0232081	Putative protein kinase RLK-Pelle-SD-2b family
	HanXRQChr08_103606610	HanXRQChr08g0230391	HanXRQr2_Chr05g0232081	Putative protein kinase RLK-Pelle-SD-2b family
	HanXRQChr08_103629536	HanXRQChr08g0230411	HanXRQr2_Chr05g0232051	Putative transcription regulator mTERF family
	HanXRQChr08_103633379	HanXRQChr08g0230421	HanXRQr2_Chr05g0232041	Putative transcription factor C3H family
	HanXRQChr08_103633396	HanXRQChr08g0230421	HanXRQr2_Chr05g0232041	Putative transcription factor C3H family
	HanXRQChr08_103633670	HanXRQChr08g0230421	HanXRQr2_Chr05g0232041	Putative transcription factor C3H family
	HanXRQChr08_103633827	HanXRQChr08g0230421	HanXRQr2_Chr05g0232041	Putative transcription factor C3H family
	HanXRQChr08_103633973	HanXRQChr08g0230421	HanXRQr2_Chr05g0232041	Putative transcription factor C3H family
	HanXRQChr08_103634720	HanXRQChr08g0230421	HanXRQr2_Chr05g0232041	Putative transcription factor C3H family
	HanXRQChr08_103634913	HanXRQChr08g0230421	HanXRQr2_Chr05g0232041	Putative transcription factor C3H family
	HanXRQChr08_103635012	HanXRQChr08g0230421	HanXRQr2_Chr05g0232041	Putative transcription factor C3H family
	HanXRQChr08_103635015	HanXRQChr08g0230421	HanXRQr2_Chr05g0232041	Putative transcription factor C3H family
	HanXRQChr08_103636171	HanXRQChr08g0230421	HanXRQr2_Chr05g0232041	Putative transcription factor C3H family
	HanXRQChr08_103659178	HanXRQChr08g0230431	HanXRQr2_Chr05g0232031	Putative protein LONGIFOLIA 1/2
	HanXRQChr08_103659204	HanXRQChr08g0230431	HanXRQr2_Chr05g0232031	Putative protein LONGIFOLIA 1/2
	HanXRQChr08_103659429	HanXRQChr08g0230431	HanXRQr2_Chr05g0232031	Putative protein LONGIFOLIA 1/2
	HanXRQChr08_103659529	HanXRQChr08g0230431	HanXRQr2_Chr05g0232031	Putative protein LONGIFOLIA 1/2
	HanXRQChr08_103659796	HanXRQChr08g0230431	HanXRQr2_Chr05g0232031	Putative protein LONGIFOLIA 1/2
	HanXRQChr08_103659797	HanXRQChr08g0230431	HanXRQr2_Chr05g0232031	Putative protein LONGIFOLIA 1/2
	HanXRQChr08_103660198	HanXRQChr08g0230431	HanXRQr2_Chr05g0232031	Putative protein LONGIFOLIA 1/2
	HanXRQChr08_103660312	HanXRQChr08g0230431	HanXRQr2_Chr05g0232031	Putative protein LONGIFOLIA 1/2
	HanXRQChr08_103661796	HanXRQChr08g0230431	HanXRQr2_Chr05g0232031	Putative protein LONGIFOLIA 1/2
	HanXRQChr08_103696046	HanXRQChr08g0230441	HanXRQr2_Chr05g0232011	Putative transcription factor TCP family
	HanXRQChr08_103696136	HanXRQChr08g0230441	HanXRQr2_Chr05g0232011	Putative transcription factor TCP family
	HanXRQChr08_103696157	HanXRQChr08g0230441	HanXRQr2_Chr05g0232011	Putative transcription factor TCP family
	HanXRQChr08_103696305	HanXRQChr08g0230441	HanXRQr2_Chr05g0232011	Putative transcription factor TCP family
	HanXRQChr08_103696478	HanXRQChr08g0230441	HanXRQr2_Chr05g0232011	Putative transcription factor TCP family
	HanXRQChr08_103696520	HanXRQChr08g0230441	HanXRQr2_Chr05g0232011	Putative transcription factor TCP family
	HanXRQChr08_103696543	HanXRQChr08g0230441	HanXRQr2_Chr05g0232011	Putative transcription factor TCP family
	HanXRQChr08_103798133	HanXRQChr08g0230481	HanXRQr2_Chr05g0231961	Putative Ras GTPase-activating protein-binding protein
	HanXRQChr08_103798298	HanXRQChr08g0230481	HanXRQr2_Chr05g0231961	Putative Ras GTPase-activating protein-binding protein
	HanXRQChr08_103800025	HanXRQChr08g0230481	HanXRQr2_Chr05g0231961	Putative Ras GTPase-activating protein-binding protein
	HanXRQChr08_103806766	HanXRQChr08g0230511	HanXRQr2_Chr05g0231931	Putative AT-hook motif nuclear-localized protein 15-29
	HanXRQChr08_103807075	HanXRQChr08g0230511	HanXRQr2_Chr05g0231931	Putative AT-hook motif nuclear-localized protein 15-29
	HanXRQChr08_103807129	HanXRQChr08g0230511	HanXRQr2_Chr05g0231931	Putative AT-hook motif nuclear-localized protein 15-29
	HanXRQChr08_103807258	HanXRQChr08g0230511	HanXRQr2_Chr05g0231931	Putative AT-hook motif nuclear-localized protein 15-29
	HanXRQChr08_103807302	HanXRQChr08g0230511	HanXRQr2_Chr05g0231931	Putative AT-hook motif nuclear-localized protein 15-29
	HanXRQChr08_111739612	HanXRQChr08g0231811	HanXRQr2_Chr08g0348121	Putative periplasmic binding protein-like I
	HanXRQChr08_111864530	HanXRQChr08g0231841	HanXRQr2_Chr08g0348171	Putative EF-hand domain pair protein CML
	HanXRQChr08_11325578	HanXRQChr08g0211681	HanXRQr2_Chr08g0322401	Putative ubiquinone biosynthesis protein Coq4
	HanXRQChr08_11383497	HanXRQChr08g0211701	HanXRQr2_Chr08g0322381	Putative protein kinase RLK-Pelle-LRR-XV family
	HanXRQChr08_11383716	HanXRQChr08g0211701	HanXRQr2_Chr08g0322381	Putative protein kinase RLK-Pelle-LRR-XV family
	HanXRQChr08_11383891	HanXRQChr08g0211701	HanXRQr2_Chr08g0322381	Putative protein kinase RLK-Pelle-LRR-XV family
	HanXRQChr08_11384162	HanXRQChr08g0211701	HanXRQr2_Chr08g0322381	Putative protein kinase RLK-Pelle-LRR-XV family
	HanXRQChr08_11402464	HanXRQChr08g0211711	HanXRQr2_Chr08g0322361	Putative magnesium transporter MRS2
	HanXRQChr08_11403103	HanXRQChr08g0211711	HanXRQr2_Chr08g0322361	Putative magnesium transporter MRS2
	HanXRQChr08_11403172	HanXRQChr08g0211711	HanXRQr2_Chr08g0322361	Putative magnesium transporter MRS2
	HanXRQChr08_12161424	HanXRQChr08g0212031	HanXRQr2_Chr08g0322411	Putative 6-phosphogluconolactonase
	HanXRQChr08_121815106	HanXRQChr08g0233341	HanXRQr2_Chr08g0350461	Putative EF-hand domain pair, potassium channel domain, EF-Hand 1, calcium-binding protein
	HanXRQChr08_123326580	HanXRQChr08g0233631	HanXRQr2_Chr08g0351021	Putative phosphatidate cytidylyltransferase
	HanXRQChr08_125509479	HanXRQChr08g0234071	HanXRQr2_Chr08g0351641	Putative acryloyl-CoA reductase (NADH)
	HanXRQChr08_151851145	HanXRQChr08g0237231	HanXRQr2_Chr08g0361301	Putative major facilitator superfamily, MFS transporter superfamily
	HanXRQChr08_151855079	HanXRQChr08g0237231	HanXRQr2_Chr08g0361301	Putative major facilitator superfamily, MFS transporter superfamily
	HanXRQChr08_151855177	HanXRQChr08g0237231	HanXRQr2_Chr08g0361301	Putative major facilitator superfamily, MFS transporter superfamily
	HanXRQChr08_151855226	HanXRQChr08g0237231	HanXRQr2_Chr08g0361301	Putative major facilitator superfamily, MFS transporter superfamily
	HanXRQChr08_16112311	HanXRQChr08g0213051	HanXRQr2_Chr08g0323611	Putative multi antimicrobial extrusion protein
	HanXRQChr08_2048875	HanXRQChr08g0208231	HanXRQr2_Chr08g0318531	putative protein
	HanXRQChr08_2193065	HanXRQChr08g0208391	HanXRQr2_Chr08g0318341	Putative protein-tyrosine-phosphatase
	HanXRQChr08_23969570	HanXRQChr08g0215071	HanXRQr2_Chr08g0325381	Putative transcription factor bHLH family
	HanXRQChr08_2467429	HanXRQChr08g0208571	HanXRQr2_Chr08g0318001	Putative protein kinase RLK-Pelle-DLSV family
	HanXRQChr08_2502171	HanXRQChr08g0208591	HanXRQr2_Chr08g0317961	Putative aminodeoxychorismate synthase
	HanXRQChr08_26339381	HanXRQChr08g0215831	HanXRQr2_Chr08g0326681	Putative mannan endo-1,4-beta-mannosidase
	HanXRQChr08_27289407	HanXRQChr08g0216061	HanXRQr2_Chr08g0326851	Putative cytochrome P450
	HanXRQChr08_27289437	HanXRQChr08g0216061	HanXRQr2_Chr08g0326851	Putative cytochrome P450
	HanXRQChr08_27289653	HanXRQChr08g0216061	HanXRQr2_Chr08g0326851	Putative cytochrome P450
	HanXRQChr08_27289848	HanXRQChr08g0216061	HanXRQr2_Chr08g0326851	Putative cytochrome P450
	HanXRQChr08_27289857	HanXRQChr08g0216061	HanXRQr2_Chr08g0326851	Putative cytochrome P450
	HanXRQChr08_27290382	HanXRQChr08g0216061	HanXRQr2_Chr08g0326851	Putative cytochrome P450
	HanXRQChr08_30647291	HanXRQChr08g0217071	HanXRQr2_Chr08g0327931	Putative protein-synthesizing GTPase
	HanXRQChr08_36720446	HanXRQChr08g0218371	HanXRQr2_Chr08g0329551	Putative small monomeric GTPase
	HanXRQChr08_49237812	HanXRQChr08g0221451	HanXRQr2_Chr14g0625091	Putative histone H5, AT hook, DNA-binding, winged helix-like DNA-binding domain superfamily
	HanXRQChr08_50132770	HanXRQChr08g0221571	HanXRQr2_Chr08g0335441	hypothetical protein
	HanXRQChr08_50432740	HanXRQChr08g0221671	HanXRQr2_Chr08g0335571	Putative carboxylesterase
	HanXRQChr08_57189423	HanXRQChr08g0222881	HanXRQr2_Chr08g0335711	Putative F-box-like domain superfamily protein
	HanXRQChr08_57189642	HanXRQChr08g0222881	HanXRQr2_Chr08g0335711	Putative F-box-like domain superfamily protein
	HanXRQChr08_61398608	HanXRQChr08g0223581	HanXRQr2_Chr08g0357971	Putative nucleotide-diphospho-sugar transferase
	HanXRQChr08_6258979	HanXRQChr08g0209661	HanXRQr2_Chr08g0319651	Putative histidine kinase response regulator and transcription factor RR-A-type family
	HanXRQChr08_635744	HanXRQChr08g0207721	HanXRQr2_Chr08g0319411	Putative ribosome biogenesis GTPase RsgA, nucleic acid-binding protein
	HanXRQChr08_727103	HanXRQChr08g0207781	HanXRQr2_Chr08g0319481	Putative HORMA domain, winged helix DNA-binding domain superfamily, HORMA domain superfamily
	HanXRQChr08_728285	HanXRQChr08g0207781	HanXRQr2_Chr08g0319481	Putative HORMA domain, winged helix DNA-binding domain superfamily, HORMA domain superfamily
	HanXRQChr08_846523	HanXRQChr08g0207841	HanXRQr2_Chr08g0319541	Putative DNA oxidative demethylase, DNA-(apurinic or apyrimidinic site) lyase
	HanXRQChr08_8665106	HanXRQChr08g0210391	HanXRQr2_Chr08g0320431	Putative acetoacetate decarboxylase, protein NEOXANTHIN-DEFICIENT 1
	HanXRQChr08_9226722	HanXRQChr08g0210631	HanXRQr2_Chr08g0320881	Putative GDP-fucose protein O-fucosyltransferase
	HanXRQChr09_10756950	HanXRQChr09g0239121	HanXRQr2_Chr09g0363371	Putative UDP-glucuronosyl/UDP-glucosyltransferase, UDP-glycosyltransferase family
	HanXRQChr09_10757103	HanXRQChr09g0239121	HanXRQr2_Chr09g0363371	Putative UDP-glucuronosyl/UDP-glucosyltransferase, UDP-glycosyltransferase family
	HanXRQChr09_12424802	HanXRQChr09g0239381	HanXRQr2_Chr09g0363601	Putative transcription factor WD40-like family
	HanXRQChr09_12425067	HanXRQChr09g0239381	HanXRQr2_Chr09g0363601	Putative transcription factor WD40-like family
	HanXRQChr09_12426493	HanXRQChr09g0239381	HanXRQr2_Chr09g0363601	Putative transcription factor WD40-like family
	HanXRQChr09_138116753	HanXRQChr09g0257321	HanXRQr2_Chr09g0388731	Putative pre-rRNA-processing protein Esf1
	HanXRQChr09_139150954	HanXRQChr09g0257621	HanXRQr2_Chr06g0263541	Putative FAD dependent oxidoreductase, FAD/NAD(P)-binding domain superfamily
	HanXRQChr09_139168790	HanXRQChr09g0257651	HanXRQr2_Chr06g0263581	putative protein
	HanXRQChr09_139172597	HanXRQChr09g0257661	HanXRQr2_Chr06g0263591	Putative transferase, protein kinase RLK-Pelle-LRR-XI-1 family
	HanXRQChr09_139172597	HanXRQChr09g0257661	HanXRQr2_Chr06g0263601	Putative non-specific serine/threonine protein kinase
	HanXRQChr09_139172843	HanXRQChr09g0257661	HanXRQr2_Chr06g0263591	Putative transferase, protein kinase RLK-Pelle-LRR-XI-1 family
	HanXRQChr09_139172843	HanXRQChr09g0257661	HanXRQr2_Chr06g0263601	Putative non-specific serine/threonine protein kinase
	HanXRQChr09_139173085	HanXRQChr09g0257661	HanXRQr2_Chr06g0263591	Putative transferase, protein kinase RLK-Pelle-LRR-XI-1 family
	HanXRQChr09_139173085	HanXRQChr09g0257661	HanXRQr2_Chr06g0263601	Putative non-specific serine/threonine protein kinase
	HanXRQChr09_139173155	HanXRQChr09g0257661	HanXRQr2_Chr06g0263591	Putative transferase, protein kinase RLK-Pelle-LRR-XI-1 family
	HanXRQChr09_139173155	HanXRQChr09g0257661	HanXRQr2_Chr06g0263601	Putative non-specific serine/threonine protein kinase
	HanXRQChr09_139173325	HanXRQChr09g0257661	HanXRQr2_Chr06g0263591	Putative transferase, protein kinase RLK-Pelle-LRR-XI-1 family
	HanXRQChr09_139173325	HanXRQChr09g0257661	HanXRQr2_Chr06g0263601	Putative non-specific serine/threonine protein kinase
	HanXRQChr09_139173541	HanXRQChr09g0257661	HanXRQr2_Chr06g0263591	Putative transferase, protein kinase RLK-Pelle-LRR-XI-1 family
	HanXRQChr09_139173541	HanXRQChr09g0257661	HanXRQr2_Chr06g0263601	Putative non-specific serine/threonine protein kinase
	HanXRQChr09_139174351	HanXRQChr09g0257661	HanXRQr2_Chr06g0263591	Putative transferase, protein kinase RLK-Pelle-LRR-XI-1 family
	HanXRQChr09_139174351	HanXRQChr09g0257661	HanXRQr2_Chr06g0263601	Putative non-specific serine/threonine protein kinase
	HanXRQChr09_139174384	HanXRQChr09g0257661	HanXRQr2_Chr06g0263591	Putative transferase, protein kinase RLK-Pelle-LRR-XI-1 family
	HanXRQChr09_139174384	HanXRQChr09g0257661	HanXRQr2_Chr06g0263601	Putative non-specific serine/threonine protein kinase
	HanXRQChr09_145073638	HanXRQChr09g0258681	HanXRQr2_Chr09g0390571	Putative 1-phosphatidylinositol 4-kinase
	HanXRQChr09_145084901	HanXRQChr09g0258691	HanXRQr2_Chr09g0390591	Putative HAD hydrolase, subfamily IA, six-bladed beta-propeller, TolB, DnaJ subfamily C member 10
	HanXRQChr09_175361247	HanXRQChr09g0266271	HanXRQr2_Chr09g0403151	Putative DNA (cytosine-5-)-methyltransferase
	HanXRQChr09_175361256	HanXRQChr09g0266271	HanXRQr2_Chr09g0403151	Putative DNA (cytosine-5-)-methyltransferase
	HanXRQChr09_175362997	HanXRQChr09g0266271	HanXRQr2_Chr09g0403151	Putative DNA (cytosine-5-)-methyltransferase
	HanXRQChr09_175365102	HanXRQChr09g0266271	HanXRQr2_Chr09g0403151	Putative DNA (cytosine-5-)-methyltransferase
	HanXRQChr09_175366668	HanXRQChr09g0266271	HanXRQr2_Chr09g0403151	Putative DNA (cytosine-5-)-methyltransferase
	HanXRQChr09_175374445	HanXRQChr09g0266281	HanXRQr2_Chr09g0403141	Putative protein kinase CMGC-GSK family
	HanXRQChr09_175459050	HanXRQChr09g0266301	HanXRQr2_Chr09g0403101	Putative polygalacturonase
	HanXRQChr09_175459077	HanXRQChr09g0266301	HanXRQr2_Chr09g0403101	Putative polygalacturonase
	HanXRQChr09_175459101	HanXRQChr09g0266301	HanXRQr2_Chr09g0403101	Putative polygalacturonase
	HanXRQChr09_175459128	HanXRQChr09g0266301	HanXRQr2_Chr09g0403101	Putative polygalacturonase
	HanXRQChr09_175460047	HanXRQChr09g0266301	HanXRQr2_Chr09g0403101	Putative polygalacturonase
	HanXRQChr09_175460455	HanXRQChr09g0266301	HanXRQr2_Chr09g0403101	Putative polygalacturonase
	HanXRQChr09_175460499	HanXRQChr09g0266301	HanXRQr2_Chr09g0403101	Putative polygalacturonase
	HanXRQChr09_175460500	HanXRQChr09g0266301	HanXRQr2_Chr09g0403101	Putative polygalacturonase
	HanXRQChr09_175460524	HanXRQChr09g0266301	HanXRQr2_Chr09g0403101	Putative polygalacturonase
	HanXRQChr09_175460533	HanXRQChr09g0266301	HanXRQr2_Chr09g0403101	Putative polygalacturonase
	HanXRQChr09_175460590	HanXRQChr09g0266301	HanXRQr2_Chr09g0403101	Putative polygalacturonase
	HanXRQChr09_175460708	HanXRQChr09g0266301	HanXRQr2_Chr09g0403101	Putative polygalacturonase
	HanXRQChr09_175460723	HanXRQChr09g0266301	HanXRQr2_Chr09g0403101	Putative polygalacturonase
	HanXRQChr09_175461670	HanXRQChr09g0266301	HanXRQr2_Chr09g0403101	Putative polygalacturonase
	HanXRQChr09_175461733	HanXRQChr09g0266301	HanXRQr2_Chr09g0403101	Putative polygalacturonase
	HanXRQChr09_175461736	HanXRQChr09g0266301	HanXRQr2_Chr09g0403101	Putative polygalacturonase
	HanXRQChr09_175706181	HanXRQChr09g0266391	HanXRQr2_Chr09g0403251	Putative transcription factor MADS-MIKC family
	HanXRQChr09_175710893	HanXRQChr09g0266391	HanXRQr2_Chr09g0403251	Putative transcription factor MADS-MIKC family
	HanXRQChr09_175711201	HanXRQChr09g0266391	HanXRQr2_Chr09g0403251	Putative transcription factor MADS-MIKC family
	HanXRQChr09_175711376	HanXRQChr09g0266391	HanXRQr2_Chr09g0403251	Putative transcription factor MADS-MIKC family
	HanXRQChr09_175711377	HanXRQChr09g0266391	HanXRQr2_Chr09g0403251	Putative transcription factor MADS-MIKC family
	HanXRQChr09_175711464	HanXRQChr09g0266391	HanXRQr2_Chr09g0403251	Putative transcription factor MADS-MIKC family
	HanXRQChr09_175798059	HanXRQChr09g0266411	HanXRQr2_Chr09g0403231	Putative UDP-glucuronosyl/UDP-glucosyltransferase, UDP-glycosyltransferase family
	HanXRQChr09_175798290	HanXRQChr09g0266411	HanXRQr2_Chr09g0403231	Putative UDP-glucuronosyl/UDP-glucosyltransferase, UDP-glycosyltransferase family
	HanXRQChr09_175798405	HanXRQChr09g0266411	HanXRQr2_Chr09g0403231	Putative UDP-glucuronosyl/UDP-glucosyltransferase, UDP-glycosyltransferase family
	HanXRQChr09_175798545	HanXRQChr09g0266411	HanXRQr2_Chr09g0403231	Putative UDP-glucuronosyl/UDP-glucosyltransferase, UDP-glycosyltransferase family
	HanXRQChr09_175798597	HanXRQChr09g0266411	HanXRQr2_Chr09g0403231	Putative UDP-glucuronosyl/UDP-glucosyltransferase, UDP-glycosyltransferase family
	HanXRQChr09_175798760	HanXRQChr09g0266411	HanXRQr2_Chr09g0403231	Putative UDP-glucuronosyl/UDP-glucosyltransferase, UDP-glycosyltransferase family
	HanXRQChr09_175798762	HanXRQChr09g0266411	HanXRQr2_Chr09g0403231	Putative UDP-glucuronosyl/UDP-glucosyltransferase, UDP-glycosyltransferase family
	HanXRQChr09_175798812	HanXRQChr09g0266411	HanXRQr2_Chr09g0403231	Putative UDP-glucuronosyl/UDP-glucosyltransferase, UDP-glycosyltransferase family
	HanXRQChr09_175798836	HanXRQChr09g0266411	HanXRQr2_Chr09g0403231	Putative UDP-glucuronosyl/UDP-glucosyltransferase, UDP-glycosyltransferase family
	HanXRQChr09_175799772	HanXRQChr09g0266411	HanXRQr2_Chr09g0403231	Putative UDP-glucuronosyl/UDP-glucosyltransferase, UDP-glycosyltransferase family
	HanXRQChr09_175800112	HanXRQChr09g0266411	HanXRQr2_Chr09g0403231	Putative UDP-glucuronosyl/UDP-glucosyltransferase, UDP-glycosyltransferase family
	HanXRQChr09_175836618	HanXRQChr09g0266421	HanXRQr2_Chr09g0403211	Putative UDP-glucuronosyl/UDP-glucosyltransferase, UDP-glycosyltransferase family
	HanXRQChr09_175836752	HanXRQChr09g0266421	HanXRQr2_Chr09g0403211	Putative UDP-glucuronosyl/UDP-glucosyltransferase, UDP-glycosyltransferase family
	HanXRQChr09_175837011	HanXRQChr09g0266421	HanXRQr2_Chr09g0403211	Putative UDP-glucuronosyl/UDP-glucosyltransferase, UDP-glycosyltransferase family
	HanXRQChr09_175837142	HanXRQChr09g0266421	HanXRQr2_Chr09g0403211	Putative UDP-glucuronosyl/UDP-glucosyltransferase, UDP-glycosyltransferase family
	HanXRQChr09_175837164	HanXRQChr09g0266421	HanXRQr2_Chr09g0403211	Putative UDP-glucuronosyl/UDP-glucosyltransferase, UDP-glycosyltransferase family
	HanXRQChr09_175837194	HanXRQChr09g0266421	HanXRQr2_Chr09g0403211	Putative UDP-glucuronosyl/UDP-glucosyltransferase, UDP-glycosyltransferase family
	HanXRQChr09_175837195	HanXRQChr09g0266421	HanXRQr2_Chr09g0403211	Putative UDP-glucuronosyl/UDP-glucosyltransferase, UDP-glycosyltransferase family
	HanXRQChr09_175837197	HanXRQChr09g0266421	HanXRQr2_Chr09g0403211	Putative UDP-glucuronosyl/UDP-glucosyltransferase, UDP-glycosyltransferase family
	HanXRQChr09_175837217	HanXRQChr09g0266421	HanXRQr2_Chr09g0403211	Putative UDP-glucuronosyl/UDP-glucosyltransferase, UDP-glycosyltransferase family
	HanXRQChr09_175837249	HanXRQChr09g0266421	HanXRQr2_Chr09g0403211	Putative UDP-glucuronosyl/UDP-glucosyltransferase, UDP-glycosyltransferase family
	HanXRQChr09_175837276	HanXRQChr09g0266421	HanXRQr2_Chr09g0403211	Putative UDP-glucuronosyl/UDP-glucosyltransferase, UDP-glycosyltransferase family
	HanXRQChr09_175837284	HanXRQChr09g0266421	HanXRQr2_Chr09g0403211	Putative UDP-glucuronosyl/UDP-glucosyltransferase, UDP-glycosyltransferase family
	HanXRQChr09_175842539	HanXRQChr09g0266421	HanXRQr2_Chr09g0403211	Putative UDP-glucuronosyl/UDP-glucosyltransferase, UDP-glycosyltransferase family
	HanXRQChr09_175842572	HanXRQChr09g0266421	HanXRQr2_Chr09g0403211	Putative UDP-glucuronosyl/UDP-glucosyltransferase, UDP-glycosyltransferase family
	HanXRQChr09_175842818	HanXRQChr09g0266421	HanXRQr2_Chr09g0403211	Putative UDP-glucuronosyl/UDP-glucosyltransferase, UDP-glycosyltransferase family
	HanXRQChr09_175842819	HanXRQChr09g0266421	HanXRQr2_Chr09g0403211	Putative UDP-glucuronosyl/UDP-glucosyltransferase, UDP-glycosyltransferase family
	HanXRQChr09_175842997	HanXRQChr09g0266421	HanXRQr2_Chr09g0403211	Putative UDP-glucuronosyl/UDP-glucosyltransferase, UDP-glycosyltransferase family
	HanXRQChr09_175843033	HanXRQChr09g0266421	HanXRQr2_Chr09g0403211	Putative UDP-glucuronosyl/UDP-glucosyltransferase, UDP-glycosyltransferase family
	HanXRQChr09_175845618	HanXRQChr09g0266421	HanXRQr2_Chr09g0403211	Putative UDP-glucuronosyl/UDP-glucosyltransferase, UDP-glycosyltransferase family
	HanXRQChr09_175845836	HanXRQChr09g0266421	HanXRQr2_Chr09g0403211	Putative UDP-glucuronosyl/UDP-glucosyltransferase, UDP-glycosyltransferase family
	HanXRQChr09_175845856	HanXRQChr09g0266421	HanXRQr2_Chr09g0403211	Putative UDP-glucuronosyl/UDP-glucosyltransferase, UDP-glycosyltransferase family
	HanXRQChr09_175846126	HanXRQChr09g0266421	HanXRQr2_Chr09g0403211	Putative UDP-glucuronosyl/UDP-glucosyltransferase, UDP-glycosyltransferase family
	HanXRQChr09_175846346	HanXRQChr09g0266421	HanXRQr2_Chr09g0403211	Putative UDP-glucuronosyl/UDP-glucosyltransferase, UDP-glycosyltransferase family
	HanXRQChr09_175846452	HanXRQChr09g0266421	HanXRQr2_Chr09g0403211	Putative UDP-glucuronosyl/UDP-glucosyltransferase, UDP-glycosyltransferase family
	HanXRQChr09_175846546	HanXRQChr09g0266421	HanXRQr2_Chr09g0403211	Putative UDP-glucuronosyl/UDP-glucosyltransferase, UDP-glycosyltransferase family
	HanXRQChr09_175846561	HanXRQChr09g0266421	HanXRQr2_Chr09g0403211	Putative UDP-glucuronosyl/UDP-glucosyltransferase, UDP-glycosyltransferase family
	HanXRQChr09_175848372	HanXRQChr09g0266421	HanXRQr2_Chr09g0403211	Putative UDP-glucuronosyl/UDP-glucosyltransferase, UDP-glycosyltransferase family
	HanXRQChr09_175848377	HanXRQChr09g0266421	HanXRQr2_Chr09g0403211	Putative UDP-glucuronosyl/UDP-glucosyltransferase, UDP-glycosyltransferase family
	HanXRQChr09_175848705	HanXRQChr09g0266421	HanXRQr2_Chr09g0403211	Putative UDP-glucuronosyl/UDP-glucosyltransferase, UDP-glycosyltransferase family
	HanXRQChr09_175874061	HanXRQChr09g0266431	HanXRQr2_Chr09g0403171	Putative ribosomal protein S5 domain 2-type
	HanXRQChr09_175874083	HanXRQChr09g0266431	HanXRQr2_Chr09g0403171	Putative ribosomal protein S5 domain 2-type
	HanXRQChr09_175874135	HanXRQChr09g0266431	HanXRQr2_Chr09g0403171	Putative ribosomal protein S5 domain 2-type
	HanXRQChr09_175876692	HanXRQChr09g0266431	HanXRQr2_Chr09g0403171	Putative ribosomal protein S5 domain 2-type
	HanXRQChr09_175877125	HanXRQChr09g0266431	HanXRQr2_Chr09g0403171	Putative ribosomal protein S5 domain 2-type
	HanXRQChr09_175877939	HanXRQChr09g0266431	HanXRQr2_Chr09g0403171	Putative ribosomal protein S5 domain 2-type
	HanXRQChr09_175878056	HanXRQChr09g0266431	HanXRQr2_Chr09g0403171	Putative ribosomal protein S5 domain 2-type
	HanXRQChr09_175878163	HanXRQChr09g0266431	HanXRQr2_Chr09g0403171	Putative ribosomal protein S5 domain 2-type
	HanXRQChr09_175878178	HanXRQChr09g0266431	HanXRQr2_Chr09g0403171	Putative ribosomal protein S5 domain 2-type
	HanXRQChr09_175878487	HanXRQChr09g0266431	HanXRQr2_Chr09g0403171	Putative ribosomal protein S5 domain 2-type
	HanXRQChr09_175878722	HanXRQChr09g0266431	HanXRQr2_Chr09g0403171	Putative ribosomal protein S5 domain 2-type
	HanXRQChr09_175878924	HanXRQChr09g0266431	HanXRQr2_Chr09g0403171	Putative ribosomal protein S5 domain 2-type
	HanXRQChr09_175879035	HanXRQChr09g0266431	HanXRQr2_Chr09g0403171	Putative ribosomal protein S5 domain 2-type
	HanXRQChr09_175879037	HanXRQChr09g0266431	HanXRQr2_Chr09g0403171	Putative ribosomal protein S5 domain 2-type
	HanXRQChr09_175879088	HanXRQChr09g0266431	HanXRQr2_Chr09g0403171	Putative ribosomal protein S5 domain 2-type
	HanXRQChr09_177046055	HanXRQChr09g0266851	HanXRQr2_Chr09g0403541	Putative cellulase
	HanXRQChr09_177046224	HanXRQChr09g0266851	HanXRQr2_Chr09g0403541	Putative cellulase
	HanXRQChr09_177046230	HanXRQChr09g0266851	HanXRQr2_Chr09g0403541	Putative cellulase
	HanXRQChr09_177046501	HanXRQChr09g0266851	HanXRQr2_Chr09g0403541	Putative cellulase
	HanXRQChr09_177046519	HanXRQChr09g0266851	HanXRQr2_Chr09g0403541	Putative cellulase
	HanXRQChr09_177047221	HanXRQChr09g0266851	HanXRQr2_Chr09g0403541	Putative cellulase
	HanXRQChr09_177047996	HanXRQChr09g0266851	HanXRQr2_Chr09g0403541	Putative cellulase
	HanXRQChr09_177064601	HanXRQChr09g0266861	HanXRQr2_Chr09g0403531	Putative transcription factor WD40-like family
	HanXRQChr09_177064631	HanXRQChr09g0266861	HanXRQr2_Chr09g0403531	Putative transcription factor WD40-like family
	HanXRQChr09_177068773	HanXRQChr09g0266871	HanXRQr2_Chr09g0403521	Putative glycerophosphodiester phosphodiesterase
	HanXRQChr09_177070239	HanXRQChr09g0266871	HanXRQr2_Chr09g0403521	Putative glycerophosphodiester phosphodiesterase
	HanXRQChr09_177565512	HanXRQChr09g0267081	HanXRQr2_Chr09g0403271	Putative transcription factor MADS-MIKC family
	HanXRQChr09_177566262	HanXRQChr09g0267081	HanXRQr2_Chr09g0403271	Putative transcription factor MADS-MIKC family
	HanXRQChr09_188294958	HanXRQChr09g0270021	HanXRQr2_Chr16g0761581	Putative oxidoreductase
	HanXRQChr09_193673404	HanXRQChr09g0271501	HanXRQr2_Chr09g0409781	Putative transcription factor MYB-related family
	HanXRQChr09_203484520	HanXRQChr09g0274801	HanXRQr2_Chr09g0414231	Putative transcription factor WD40-like family
	HanXRQChr09_39293815	HanXRQChr09g0243621	HanXRQr2_Chr09g0370521	Putative ankyrin repeat-containing domain, PGG domain, ankyrin repeat-containing domain superfamily
	HanXRQChr09_41602273	HanXRQChr09g0243861	HanXRQr2_Chr09g0370611	Putative ankyrin repeat-containing domain, PGG domain-containing protein
	HanXRQChr09_41602290	HanXRQChr09g0243861	HanXRQr2_Chr09g0370611	Putative ankyrin repeat-containing domain, PGG domain-containing protein
	HanXRQChr09_41602299	HanXRQChr09g0243861	HanXRQr2_Chr09g0370611	Putative ankyrin repeat-containing domain, PGG domain-containing protein
	HanXRQChr09_41602301	HanXRQChr09g0243861	HanXRQr2_Chr09g0370611	Putative ankyrin repeat-containing domain, PGG domain-containing protein
	HanXRQChr09_41602311	HanXRQChr09g0243861	HanXRQr2_Chr09g0370611	Putative ankyrin repeat-containing domain, PGG domain-containing protein
	HanXRQChr09_41602313	HanXRQChr09g0243861	HanXRQr2_Chr09g0370611	Putative ankyrin repeat-containing domain, PGG domain-containing protein
	HanXRQChr09_41602654	HanXRQChr09g0243861	HanXRQr2_Chr09g0370611	Putative ankyrin repeat-containing domain, PGG domain-containing protein
	HanXRQChr09_41602668	HanXRQChr09g0243861	HanXRQr2_Chr09g0370611	Putative ankyrin repeat-containing domain, PGG domain-containing protein
	HanXRQChr09_41603087	HanXRQChr09g0243861	HanXRQr2_Chr09g0370611	Putative ankyrin repeat-containing domain, PGG domain-containing protein
	HanXRQChr09_41603140	HanXRQChr09g0243861	HanXRQr2_Chr09g0370611	Putative ankyrin repeat-containing domain, PGG domain-containing protein
	HanXRQChr09_41603216	HanXRQChr09g0243861	HanXRQr2_Chr09g0370611	Putative ankyrin repeat-containing domain, PGG domain-containing protein
	HanXRQChr09_41603522	HanXRQChr09g0243861	HanXRQr2_Chr09g0370611	Putative ankyrin repeat-containing domain, PGG domain-containing protein
	HanXRQChr09_41862419	HanXRQChr09g0243871	HanXRQr2_Chr09g0370581	Putative UDP-glucuronosyl/UDP-glucosyltransferase
	HanXRQChr09_41862653	HanXRQChr09g0243871	HanXRQr2_Chr09g0370581	Putative UDP-glucuronosyl/UDP-glucosyltransferase
	HanXRQChr09_41863836	HanXRQChr09g0243871	HanXRQr2_Chr09g0370581	Putative UDP-glucuronosyl/UDP-glucosyltransferase
	HanXRQChr09_47477881	HanXRQChr09g0244541	HanXRQr2_Chr09g0371261	Putative transferase
	HanXRQChr09_47478473	HanXRQChr09g0244541	HanXRQr2_Chr09g0371261	Putative transferase
	HanXRQChr09_6133145	HanXRQChr09g0238231	HanXRQr2_Chr09g0362451	Putative caffeoyl-CoA O-methyltransferase
	HanXRQChr09_6133316	HanXRQChr09g0238231	HanXRQr2_Chr09g0362451	Putative caffeoyl-CoA O-methyltransferase
	HanXRQChr09_8683725	HanXRQChr09g0238691	HanXRQr2_Chr09g0363031	Putative protein-serine/threonine phosphatase
	HanXRQChr09_8684967	HanXRQChr09g0238691	HanXRQr2_Chr09g0363031	Putative protein-serine/threonine phosphatase
	HanXRQChr09_9317625	HanXRQChr09g0238861	HanXRQr2_Chr09g0362971	Putative mitogen-activated protein kinase kinase STE-STE7 family
	HanXRQChr09_9322743	HanXRQChr09g0238861	HanXRQr2_Chr09g0362971	Putative mitogen-activated protein kinase kinase STE-STE7 family
	HanXRQChr09_9369299	HanXRQChr09g0238881	HanXRQr2_Chr09g0362981	Putative ceramide glucosyltransferase, nucleotide-diphospho-sugar transferase
	HanXRQChr09_9369317	HanXRQChr09g0238881	HanXRQr2_Chr09g0362981	Putative ceramide glucosyltransferase, nucleotide-diphospho-sugar transferase
	HanXRQChr09_9375695	HanXRQChr09g0238881	HanXRQr2_Chr09g0362981	Putative ceramide glucosyltransferase, nucleotide-diphospho-sugar transferase
	HanXRQChr09_9389638	HanXRQChr09g0238881	HanXRQr2_Chr09g0362981	Putative ceramide glucosyltransferase, nucleotide-diphospho-sugar transferase
	HanXRQChr10_116035862	HanXRQChr10g0295841	HanXRQr2_Chr10g0443721	Putative LNK family protein
	HanXRQChr10_11954829	HanXRQChr10g0280221	HanXRQr2_Chr10g0421791	Putative exostosin
	HanXRQChr10_13560310	HanXRQChr10g0280711	HanXRQr2_Chr10g0422271	Putative tetratricopeptide-like helical domain superfamily, acetyltransferase A, auxiliary subunit
	HanXRQChr10_13860601	HanXRQChr10g0280771	HanXRQr2_Chr10g0422311	Putative CRIB domain-containing protein
	HanXRQChr10_141271679	HanXRQChr10g0298701	HanXRQr2_Chr01g0011641	Putative transcription factor bHLH family
	HanXRQChr10_14205755	HanXRQChr10g0280791	HanXRQr2_Chr10g0422441	Putative tetratricopeptide-like helical domain superfamily
	HanXRQChr10_14205782	HanXRQChr10g0280791	HanXRQr2_Chr10g0422441	Putative tetratricopeptide-like helical domain superfamily
	HanXRQChr10_14205917	HanXRQChr10g0280791	HanXRQr2_Chr10g0422441	Putative tetratricopeptide-like helical domain superfamily
	HanXRQChr10_14205929	HanXRQChr10g0280791	HanXRQr2_Chr10g0422441	Putative tetratricopeptide-like helical domain superfamily
	HanXRQChr10_14206289	HanXRQChr10g0280791	HanXRQr2_Chr10g0422441	Putative tetratricopeptide-like helical domain superfamily
	HanXRQChr10_14206310	HanXRQChr10g0280791	HanXRQr2_Chr10g0422441	Putative tetratricopeptide-like helical domain superfamily
	HanXRQChr10_14206319	HanXRQChr10g0280791	HanXRQr2_Chr10g0422441	Putative tetratricopeptide-like helical domain superfamily
	HanXRQChr10_14206498	HanXRQChr10g0280791	HanXRQr2_Chr10g0422441	Putative tetratricopeptide-like helical domain superfamily
	HanXRQChr10_16055662	HanXRQChr10g0281251	HanXRQr2_Chr06g0263441	Putative periplasmic binding protein-like I
	HanXRQChr10_16055744	HanXRQChr10g0281251	HanXRQr2_Chr06g0263441	Putative periplasmic binding protein-like I
	HanXRQChr10_197547502	HanXRQChr10g0306651	HanXRQr2_Chr10g0452091	Putative minus-end-directed kinesin ATPase
	HanXRQChr10_197551820	HanXRQChr10g0306651	HanXRQr2_Chr10g0452091	Putative minus-end-directed kinesin ATPase
	HanXRQChr10_197664107	HanXRQChr10g0306671	HanXRQr2_Chr10g0452041	hypothetical protein
	HanXRQChr10_197664110	HanXRQChr10g0306671	HanXRQr2_Chr10g0452041	hypothetical protein
	HanXRQChr10_197665420	HanXRQChr10g0306671	HanXRQr2_Chr10g0452041	hypothetical protein
	HanXRQChr10_197665575	HanXRQChr10g0306671	HanXRQr2_Chr10g0452041	hypothetical protein
	HanXRQChr10_197666475	HanXRQChr10g0306671	HanXRQr2_Chr10g0452041	hypothetical protein
	HanXRQChr10_197666894	HanXRQChr10g0306671	HanXRQr2_Chr10g0452041	hypothetical protein
	HanXRQChr10_197670861	HanXRQChr10g0306681	HanXRQr2_Chr10g0452011	Putative calcium/proton exchanger
	HanXRQChr10_197670867	HanXRQChr10g0306681	HanXRQr2_Chr10g0452011	Putative calcium/proton exchanger
	HanXRQChr10_197670948	HanXRQChr10g0306681	HanXRQr2_Chr10g0452011	Putative calcium/proton exchanger
	HanXRQChr10_197671690	HanXRQChr10g0306681	HanXRQr2_Chr10g0452011	Putative calcium/proton exchanger
	HanXRQChr10_200851406	HanXRQChr10g0307431	HanXRQr2_Chr10g0452111	Putative protein kinase RLK-Pelle-LRR-XI-1 family
	HanXRQChr10_200852564	HanXRQChr10g0307431	HanXRQr2_Chr10g0452111	Putative protein kinase RLK-Pelle-LRR-XI-1 family
	HanXRQChr10_200854113	HanXRQChr10g0307431	HanXRQr2_Chr10g0452111	Putative protein kinase RLK-Pelle-LRR-XI-1 family
	HanXRQChr10_200854158	HanXRQChr10g0307431	HanXRQr2_Chr10g0452111	Putative protein kinase RLK-Pelle-LRR-XI-1 family
	HanXRQChr10_200857062	HanXRQChr10g0307441	HanXRQr2_Chr10g0452101	Putative protein kinase AGC-RSK-2 family
	HanXRQChr10_200857063	HanXRQChr10g0307441	HanXRQr2_Chr10g0452101	Putative protein kinase AGC-RSK-2 family
	HanXRQChr10_200857192	HanXRQChr10g0307441	HanXRQr2_Chr10g0452101	Putative protein kinase AGC-RSK-2 family
	HanXRQChr10_200857582	HanXRQChr10g0307441	HanXRQr2_Chr10g0452101	Putative protein kinase AGC-RSK-2 family
	HanXRQChr10_200857717	HanXRQChr10g0307441	HanXRQr2_Chr10g0452101	Putative protein kinase AGC-RSK-2 family
	HanXRQChr10_201455639	HanXRQChr10g0307521	HanXRQr2_Chr10g0454011	Putative P-loop containing nucleoside triphosphate hydrolase, Clp domain superfamily
	HanXRQChr10_218249563	HanXRQChr10g0311141	HanXRQr2_Chr10g0457081	Putative tRNA(His) guanylyltransferase
	HanXRQChr10_219184327	HanXRQChr10g0311451	HanXRQr2_Chr10g0457761	Putative mannosyl-oligosaccharide 1,2-alpha-mannosidase
	HanXRQChr10_219572283	HanXRQChr10g0311561	HanXRQr2_Chr10g0457921	Putative (R)-mandelonitrile lyase
	HanXRQChr10_219573335	HanXRQChr10g0311561	HanXRQr2_Chr10g0457921	Putative (R)-mandelonitrile lyase
	HanXRQChr10_220528851	HanXRQChr10g0311861	HanXRQr2_Chr10g0458651	hypothetical protein
	HanXRQChr10_220530551	HanXRQChr10g0311861	HanXRQr2_Chr10g0458651	hypothetical protein
	HanXRQChr10_220532037	HanXRQChr10g0311871	HanXRQr2_Chr10g0458641	Putative (S)-2-hydroxy-acid oxidase
	HanXRQChr10_220532478	HanXRQChr10g0311871	HanXRQr2_Chr10g0458641	Putative (S)-2-hydroxy-acid oxidase
	HanXRQChr10_220532696	HanXRQChr10g0311871	HanXRQr2_Chr10g0458641	Putative (S)-2-hydroxy-acid oxidase
	HanXRQChr10_220536358	HanXRQChr10g0311871	HanXRQr2_Chr10g0458641	Putative (S)-2-hydroxy-acid oxidase
	HanXRQChr10_239420028	HanXRQChr10g0317351	HanXRQr2_Chr10g0463681	hypothetical protein
	HanXRQChr10_239420048	HanXRQChr10g0317351	HanXRQr2_Chr10g0463681	hypothetical protein
	HanXRQChr10_241698035	HanXRQChr10g0318331	HanXRQr2_Chr10g0464901	putative protein
	HanXRQChr10_241698107	HanXRQChr10g0318331	HanXRQr2_Chr10g0464901	putative protein
	HanXRQChr10_241698127	HanXRQChr10g0318331	HanXRQr2_Chr10g0464901	putative protein
	HanXRQChr10_241698199	HanXRQChr10g0318331	HanXRQr2_Chr10g0464901	putative protein
	HanXRQChr10_241698308	HanXRQChr10g0318331	HanXRQr2_Chr10g0464901	putative protein
	HanXRQChr10_241698350	HanXRQChr10g0318331	HanXRQr2_Chr10g0464901	putative protein
	HanXRQChr10_241842825	HanXRQChr10g0318381	HanXRQr2_Chr10g0464841	Putative transcription factor AP2-EREBP family
	HanXRQChr10_241893833	HanXRQChr10g0318411	HanXRQr2_Chr10g0464791	Putative xylogalacturonan beta-1,3-xylosyltransferase
	HanXRQChr10_241932585	HanXRQChr10g0318451	HanXRQr2_Chr10g0464721	Putative major facilitator, sugar transporter, major facilitator superfamily
	HanXRQChr10_241933775	HanXRQChr10g0318451	HanXRQr2_Chr10g0464721	Putative major facilitator, sugar transporter, major facilitator superfamily
	HanXRQChr10_241935240	HanXRQChr10g0318451	HanXRQr2_Chr10g0464721	Putative major facilitator, sugar transporter, major facilitator superfamily
	HanXRQChr10_241935258	HanXRQChr10g0318451	HanXRQr2_Chr10g0464721	Putative major facilitator, sugar transporter, major facilitator superfamily
	HanXRQChr10_245064606	HanXRQChr10g0319391	HanXRQr2_Chr10g0465601	Putative feruloyl esterase
	HanXRQChr10_47006095	HanXRQChr10g0286441	HanXRQr2_Chr10g0427631	Putative molybdenum cofactor sulfurtransferase
	HanXRQChr10_52024372	HanXRQChr10g0287311	HanXRQr2_Chr06g0249651	Putative GTP-binding protein, orthogonal bundle domain superfamily
	HanXRQChr10_52024872	HanXRQChr10g0287311	HanXRQr2_Chr06g0249651	Putative GTP-binding protein, orthogonal bundle domain superfamily
	HanXRQChr10_52025132	HanXRQChr10g0287311	HanXRQr2_Chr06g0249651	Putative GTP-binding protein, orthogonal bundle domain superfamily
	HanXRQChr10_52025182	HanXRQChr10g0287311	HanXRQr2_Chr06g0249651	Putative GTP-binding protein, orthogonal bundle domain superfamily
	HanXRQChr10_7344860	HanXRQChr10g0279131	HanXRQr2_Chr10g0420331	Putative cytochrome P450
	HanXRQChr10_7345213	HanXRQChr10g0279131	HanXRQr2_Chr10g0420331	Putative cytochrome P450
	HanXRQChr10_7349453	HanXRQChr10g0279141	HanXRQr2_Chr10g0420321	Putative phosphatidylcholine--sterol O-acyltransferase
	HanXRQChr10_7349541	HanXRQChr10g0279141	HanXRQr2_Chr10g0420321	Putative phosphatidylcholine--sterol O-acyltransferase
	HanXRQChr10_7349564	HanXRQChr10g0279141	HanXRQr2_Chr10g0420321	Putative phosphatidylcholine--sterol O-acyltransferase
	HanXRQChr10_7349706	HanXRQChr10g0279141	HanXRQr2_Chr10g0420321	Putative phosphatidylcholine--sterol O-acyltransferase
	HanXRQChr10_7349810	HanXRQChr10g0279141	HanXRQr2_Chr10g0420321	Putative phosphatidylcholine--sterol O-acyltransferase
	HanXRQChr10_7350802	HanXRQChr10g0279141	HanXRQr2_Chr10g0420321	Putative phosphatidylcholine--sterol O-acyltransferase
	HanXRQChr10_7350890	HanXRQChr10g0279141	HanXRQr2_Chr10g0420321	Putative phosphatidylcholine--sterol O-acyltransferase
	HanXRQChr10_7350898	HanXRQChr10g0279141	HanXRQr2_Chr10g0420321	Putative phosphatidylcholine--sterol O-acyltransferase
	HanXRQChr10_7351163	HanXRQChr10g0279141	HanXRQr2_Chr10g0420321	Putative phosphatidylcholine--sterol O-acyltransferase
	HanXRQChr10_7351254	HanXRQChr10g0279141	HanXRQr2_Chr10g0420321	Putative phosphatidylcholine--sterol O-acyltransferase
	HanXRQChr10_7351302	HanXRQChr10g0279141	HanXRQr2_Chr10g0420321	Putative phosphatidylcholine--sterol O-acyltransferase
	HanXRQChr10_7351457	HanXRQChr10g0279141	HanXRQr2_Chr10g0420321	Putative phosphatidylcholine--sterol O-acyltransferase
	HanXRQChr10_7351534	HanXRQChr10g0279141	HanXRQr2_Chr10g0420321	Putative phosphatidylcholine--sterol O-acyltransferase
	HanXRQChr10_8852123	HanXRQChr10g0279531	HanXRQr2_Chr10g0420501	hypothetical protein
	HanXRQChr10_98366455	HanXRQChr10g0293181	HanXRQr2_Chr10g0443451	hypothetical protein
	HanXRQChr10_98366530	HanXRQChr10g0293181	HanXRQr2_Chr10g0443451	hypothetical protein
	HanXRQChr10_98468620	HanXRQChr10g0293191	HanXRQr2_Chr10g0443441	Putative glycosidase
	HanXRQChr10_98468648	HanXRQChr10g0293191	HanXRQr2_Chr10g0443441	Putative glycosidase
	HanXRQChr10_98468953	HanXRQChr10g0293191	HanXRQr2_Chr10g0443441	Putative glycosidase
	HanXRQChr10_98470516	HanXRQChr10g0293191	HanXRQr2_Chr10g0443441	Putative glycosidase
	HanXRQChr10_98470543	HanXRQChr10g0293191	HanXRQr2_Chr10g0443441	Putative glycosidase
	HanXRQChr10_98471439	HanXRQChr10g0293191	HanXRQr2_Chr10g0443441	Putative glycosidase
	HanXRQChr10_98471445	HanXRQChr10g0293191	HanXRQr2_Chr10g0443441	Putative glycosidase
	HanXRQChr10_98471460	HanXRQChr10g0293191	HanXRQr2_Chr10g0443441	Putative glycosidase
	HanXRQChr10_98471463	HanXRQChr10g0293191	HanXRQr2_Chr10g0443441	Putative glycosidase
	HanXRQChr10_98471478	HanXRQChr10g0293191	HanXRQr2_Chr10g0443441	Putative glycosidase
	HanXRQChr10_98471682	HanXRQChr10g0293191	HanXRQr2_Chr10g0443441	Putative glycosidase
	HanXRQChr10_98471709	HanXRQChr10g0293191	HanXRQr2_Chr10g0443441	Putative glycosidase
	HanXRQChr10_98471730	HanXRQChr10g0293191	HanXRQr2_Chr10g0443441	Putative glycosidase
	HanXRQChr10_98471799	HanXRQChr10g0293191	HanXRQr2_Chr10g0443441	Putative glycosidase
	HanXRQChr10_98472229	HanXRQChr10g0293191	HanXRQr2_Chr10g0443441	Putative glycosidase
	HanXRQChr10_98472274	HanXRQChr10g0293191	HanXRQr2_Chr10g0443441	Putative glycosidase
	HanXRQChr10_98472466	HanXRQChr10g0293191	HanXRQr2_Chr10g0443441	Putative glycosidase
	HanXRQChr10_98472475	HanXRQChr10g0293191	HanXRQr2_Chr10g0443441	Putative glycosidase
	HanXRQChr10_98472484	HanXRQChr10g0293191	HanXRQr2_Chr10g0443441	Putative glycosidase
	HanXRQChr10_98472547	HanXRQChr10g0293191	HanXRQr2_Chr10g0443441	Putative glycosidase
	HanXRQChr10_98472569	HanXRQChr10g0293191	HanXRQr2_Chr10g0443441	Putative glycosidase
	HanXRQChr10_98472574	HanXRQChr10g0293191	HanXRQr2_Chr10g0443441	Putative glycosidase
	HanXRQChr10_98472799	HanXRQChr10g0293191	HanXRQr2_Chr10g0443441	Putative glycosidase
	HanXRQChr10_98472802	HanXRQChr10g0293191	HanXRQr2_Chr10g0443441	Putative glycosidase
	HanXRQChr10_98473129	HanXRQChr10g0293191	HanXRQr2_Chr10g0443441	Putative glycosidase
	HanXRQChr10_98559807	HanXRQChr10g0293211	HanXRQr2_Chr10g0443411	Putative NEMP family protein
	HanXRQChr10_98561561	HanXRQChr10g0293221	HanXRQr2_Chr10g0443401	Putative glycosidase
	HanXRQChr10_98561788	HanXRQChr10g0293221	HanXRQr2_Chr10g0443401	Putative glycosidase
	HanXRQChr10_98561839	HanXRQChr10g0293221	HanXRQr2_Chr10g0443401	Putative glycosidase
	HanXRQChr10_98561914	HanXRQChr10g0293221	HanXRQr2_Chr10g0443401	Putative glycosidase
	HanXRQChr11_1472144	HanXRQChr11g0320501	HanXRQr2_Chr11g0466881	Putative sphingolipid C4-monooxygenase
	HanXRQChr11_1472249	HanXRQChr11g0320501	HanXRQr2_Chr11g0466881	Putative sphingolipid C4-monooxygenase
	HanXRQChr11_1503901	HanXRQChr11g0320511	HanXRQr2_Chr11g0466841	Putative sphingolipid C4-monooxygenase
	HanXRQChr11_1503960	HanXRQChr11g0320511	HanXRQr2_Chr11g0466841	Putative sphingolipid C4-monooxygenase
	HanXRQChr11_1504306	HanXRQChr11g0320511	HanXRQr2_Chr11g0466841	Putative sphingolipid C4-monooxygenase
	HanXRQChr11_1531919	HanXRQChr11g0320521	HanXRQr2_Chr11g0466831	Putative CS domain, HSP20-like chaperone
	HanXRQChr11_157852288	HanXRQChr11g0350641	HanXRQr2_Chr11g0515571	Putative UDP-glucuronosyl/UDP-glucosyltransferase, UDP-glycosyltransferase family
	HanXRQChr11_157852754	HanXRQChr11g0350641	HanXRQr2_Chr11g0515571	Putative UDP-glucuronosyl/UDP-glucosyltransferase, UDP-glycosyltransferase family
	HanXRQChr11_157852773	HanXRQChr11g0350641	HanXRQr2_Chr11g0515571	Putative UDP-glucuronosyl/UDP-glucosyltransferase, UDP-glycosyltransferase family
	HanXRQChr11_157853344	HanXRQChr11g0350641	HanXRQr2_Chr11g0515571	Putative UDP-glucuronosyl/UDP-glucosyltransferase, UDP-glycosyltransferase family
	HanXRQChr11_157853494	HanXRQChr11g0350641	HanXRQr2_Chr11g0515571	Putative UDP-glucuronosyl/UDP-glucosyltransferase, UDP-glycosyltransferase family
	HanXRQChr11_157868396	HanXRQChr11g0350651	HanXRQr2_Chr11g0515581	hypothetical protein
	HanXRQChr11_157868836	HanXRQChr11g0350651	HanXRQr2_Chr11g0515581	hypothetical protein
	HanXRQChr11_157868891	HanXRQChr11g0350651	HanXRQr2_Chr11g0515581	hypothetical protein
	HanXRQChr11_157873968	HanXRQChr11g0350661	HanXRQr2_Chr11g0515591	Putative trans-zeatin O-beta-D-glucosyltransferase
	HanXRQChr11_157874063	HanXRQChr11g0350661	HanXRQr2_Chr11g0515591	Putative trans-zeatin O-beta-D-glucosyltransferase
	HanXRQChr11_157874469	HanXRQChr11g0350661	HanXRQr2_Chr11g0515591	Putative trans-zeatin O-beta-D-glucosyltransferase
	HanXRQChr11_157881773	HanXRQChr11g0350671	HanXRQr2_Chr11g0515601	Putative histone acetyltransferase chromatin regulator PHD family
	HanXRQChr11_157884940	HanXRQChr11g0350671	HanXRQr2_Chr11g0515601	Putative histone acetyltransferase chromatin regulator PHD family
	HanXRQChr11_157885100	HanXRQChr11g0350671	HanXRQr2_Chr11g0515601	Putative histone acetyltransferase chromatin regulator PHD family
	HanXRQChr11_157886470	HanXRQChr11g0350671	HanXRQr2_Chr11g0515601	Putative histone acetyltransferase chromatin regulator PHD family
	HanXRQChr11_157887172	HanXRQChr11g0350671	HanXRQr2_Chr11g0515601	Putative histone acetyltransferase chromatin regulator PHD family
	HanXRQChr11_157887221	HanXRQChr11g0350671	HanXRQr2_Chr11g0515601	Putative histone acetyltransferase chromatin regulator PHD family
	HanXRQChr11_157888500	HanXRQChr11g0350671	HanXRQr2_Chr11g0515601	Putative histone acetyltransferase chromatin regulator PHD family
	HanXRQChr11_157888558	HanXRQChr11g0350671	HanXRQr2_Chr11g0515601	Putative histone acetyltransferase chromatin regulator PHD family
	HanXRQChr11_157888642	HanXRQChr11g0350671	HanXRQr2_Chr11g0515601	Putative histone acetyltransferase chromatin regulator PHD family
	HanXRQChr11_158513715	HanXRQChr11g0350931	HanXRQr2_Chr11g0515821	Putative UDP-glucuronosyl/UDP-glucosyltransferase, UDP-glycosyltransferase family
	HanXRQChr11_163312192	HanXRQChr11g0352291	HanXRQr2_Chr11g0518021	Putative indole-3-pyruvate monooxygenase
	HanXRQChr11_166765717	HanXRQChr11g0353251	HanXRQr2_Chr11g0519931	Putative importin-alpha, importin-beta-binding domain, armadillo-like helical
	HanXRQChr11_166765772	HanXRQChr11g0353251	HanXRQr2_Chr11g0519931	Putative importin-alpha, importin-beta-binding domain, armadillo-like helical
	HanXRQChr11_167549831	HanXRQChr11g0353551	HanXRQr2_Chr11g0520381	Putative transferase, protein kinase RLK-Pelle-LRR-IX family
	HanXRQChr11_17837914	HanXRQChr11g0324521	HanXRQr2_Chr15g0688421	Putative membrane transport protein
	HanXRQChr11_17837967	HanXRQChr11g0324521	HanXRQr2_Chr15g0688421	Putative membrane transport protein
	HanXRQChr11_17838207	HanXRQChr11g0324521	HanXRQr2_Chr15g0688421	Putative membrane transport protein
	HanXRQChr11_17838209	HanXRQChr11g0324521	HanXRQr2_Chr15g0688421	Putative membrane transport protein
	HanXRQChr11_17838219	HanXRQChr11g0324521	HanXRQr2_Chr15g0688421	Putative membrane transport protein
	HanXRQChr11_17838234	HanXRQChr11g0324521	HanXRQr2_Chr15g0688421	Putative membrane transport protein
	HanXRQChr11_17838239	HanXRQChr11g0324521	HanXRQr2_Chr15g0688421	Putative membrane transport protein
	HanXRQChr11_17838242	HanXRQChr11g0324521	HanXRQr2_Chr15g0688421	Putative membrane transport protein
	HanXRQChr11_17838316	HanXRQChr11g0324521	HanXRQr2_Chr15g0688421	Putative membrane transport protein
	HanXRQChr11_17838376	HanXRQChr11g0324521	HanXRQr2_Chr15g0688421	Putative membrane transport protein
	HanXRQChr11_17838389	HanXRQChr11g0324521	HanXRQr2_Chr15g0688421	Putative membrane transport protein
	HanXRQChr11_17838957	HanXRQChr11g0324521	HanXRQr2_Chr15g0688421	Putative membrane transport protein
	HanXRQChr11_17839191	HanXRQChr11g0324521	HanXRQr2_Chr15g0688421	Putative membrane transport protein
	HanXRQChr11_17840330	HanXRQChr11g0324521	HanXRQr2_Chr15g0688421	Putative membrane transport protein
	HanXRQChr11_25086537	HanXRQChr11g0326171	HanXRQr2_Chr11g0471851	Putative beta-galactosidase
	HanXRQChr11_25086538	HanXRQChr11g0326171	HanXRQr2_Chr11g0471851	Putative beta-galactosidase
	HanXRQChr11_25175483	HanXRQChr11g0326211	HanXRQr2_Chr11g0471901	Putative AAA+ ATPase domain, ABC transporter, G1
	HanXRQChr11_25175674	HanXRQChr11g0326211	HanXRQr2_Chr11g0471901	Putative AAA+ ATPase domain, ABC transporter, G1
	HanXRQChr11_35436821	HanXRQChr11g0328971	HanXRQr2_Chr11g0473761	Putative hydrolase
	HanXRQChr11_36039725	HanXRQChr11g0329141	HanXRQr2_Chr06g0253511	Putative alkane 1-monooxygenase
	HanXRQChr11_36067978	HanXRQChr11g0329161	HanXRQr2_Chr06g0253491	Putative protein-tyrosine-phosphatase
	HanXRQChr11_36071844	HanXRQChr11g0329171	HanXRQr2_Chr06g0253481	Putative coilin
	HanXRQChr11_48702520	HanXRQChr11g0331261	-	-
	HanXRQChr11_48703362	HanXRQChr11g0331261	-	-
	HanXRQChr11_48821707	HanXRQChr11g0331271	HanXRQr2_Chr11g0475191	Putative methyltransferase
	HanXRQChr11_48822143	HanXRQChr11g0331271	HanXRQr2_Chr11g0475191	Putative methyltransferase
	HanXRQChr11_90971629	HanXRQChr11g0338031	HanXRQr2_Chr11g0485591	Putative 7-deoxyloganetin glucosyltransferase
	HanXRQChr11_90984288	HanXRQChr11g0338031	HanXRQr2_Chr11g0485591	Putative 7-deoxyloganetin glucosyltransferase
	HanXRQChr11_90984378	HanXRQChr11g0338031	HanXRQr2_Chr11g0485591	Putative 7-deoxyloganetin glucosyltransferase
	HanXRQChr11_91036071	HanXRQChr11g0338041	HanXRQr2_Chr11g0485601	Putative Heat shock protein DnaJ, cysteine-rich domain superfamily
	HanXRQChr11_91036125	HanXRQChr11g0338041	HanXRQr2_Chr11g0485601	Putative Heat shock protein DnaJ, cysteine-rich domain superfamily
	HanXRQChr11_91036233	HanXRQChr11g0338041	HanXRQr2_Chr11g0485601	Putative Heat shock protein DnaJ, cysteine-rich domain superfamily
	HanXRQChr11_91036266	HanXRQChr11g0338041	HanXRQr2_Chr11g0485601	Putative Heat shock protein DnaJ, cysteine-rich domain superfamily
	HanXRQChr11_91036281	HanXRQChr11g0338041	HanXRQr2_Chr11g0485601	Putative Heat shock protein DnaJ, cysteine-rich domain superfamily
	HanXRQChr11_91036317	HanXRQChr11g0338041	HanXRQr2_Chr11g0485601	Putative Heat shock protein DnaJ, cysteine-rich domain superfamily
	HanXRQChr11_91036491	HanXRQChr11g0338041	HanXRQr2_Chr11g0485601	Putative Heat shock protein DnaJ, cysteine-rich domain superfamily
	HanXRQChr11_91036605	HanXRQChr11g0338041	HanXRQr2_Chr11g0485601	Putative Heat shock protein DnaJ, cysteine-rich domain superfamily
	HanXRQChr11_91036776	HanXRQChr11g0338041	HanXRQr2_Chr11g0485601	Putative Heat shock protein DnaJ, cysteine-rich domain superfamily
	HanXRQChr11_91036779	HanXRQChr11g0338041	HanXRQr2_Chr11g0485601	Putative Heat shock protein DnaJ, cysteine-rich domain superfamily
	HanXRQChr12_1147368	HanXRQChr12g0354481	HanXRQr2_Chr12g0521451	Putative protein kinase RLK-Pelle-RLCK-IXb family
	HanXRQChr12_1147408	HanXRQChr12g0354481	HanXRQr2_Chr12g0521451	Putative protein kinase RLK-Pelle-RLCK-IXb family
	HanXRQChr12_1148670	HanXRQChr12g0354481	HanXRQr2_Chr12g0521451	Putative protein kinase RLK-Pelle-RLCK-IXb family
	HanXRQChr12_1150885	HanXRQChr12g0354481	HanXRQr2_Chr12g0521451	Putative protein kinase RLK-Pelle-RLCK-IXb family
	HanXRQChr12_1152336	HanXRQChr12g0354481	HanXRQr2_Chr12g0521451	Putative protein kinase RLK-Pelle-RLCK-IXb family
	HanXRQChr12_1152348	HanXRQChr12g0354481	HanXRQr2_Chr12g0521451	Putative protein kinase RLK-Pelle-RLCK-IXb family
	HanXRQChr12_1152699	HanXRQChr12g0354491	HanXRQr2_Chr12g0521441	Putative glyoxalase/Bleomycin resistance protein/Dihydroxybiphenyl dioxygenase
	HanXRQChr12_1153800	HanXRQChr12g0354491	HanXRQr2_Chr12g0521441	Putative glyoxalase/Bleomycin resistance protein/Dihydroxybiphenyl dioxygenase
	HanXRQChr12_1153845	HanXRQChr12g0354491	HanXRQr2_Chr12g0521441	Putative glyoxalase/Bleomycin resistance protein/Dihydroxybiphenyl dioxygenase
	HanXRQChr12_11664642	HanXRQChr12g0358101	HanXRQr2_Chr06g0263611	Putative protein kinase RLK-Pelle-LRR-XI-1 family
	HanXRQChr12_11664774	HanXRQChr12g0358101	HanXRQr2_Chr06g0263611	Putative protein kinase RLK-Pelle-LRR-XI-1 family
	HanXRQChr12_11664871	HanXRQChr12g0358101	HanXRQr2_Chr06g0263611	Putative protein kinase RLK-Pelle-LRR-XI-1 family
	HanXRQChr12_11664897	HanXRQChr12g0358101	HanXRQr2_Chr06g0263611	Putative protein kinase RLK-Pelle-LRR-XI-1 family
	HanXRQChr12_11664903	HanXRQChr12g0358101	HanXRQr2_Chr06g0263611	Putative protein kinase RLK-Pelle-LRR-XI-1 family
	HanXRQChr12_11664939	HanXRQChr12g0358101	HanXRQr2_Chr06g0263611	Putative protein kinase RLK-Pelle-LRR-XI-1 family
	HanXRQChr12_11665045	HanXRQChr12g0358101	HanXRQr2_Chr06g0263611	Putative protein kinase RLK-Pelle-LRR-XI-1 family
	HanXRQChr12_11665089	HanXRQChr12g0358101	HanXRQr2_Chr06g0263611	Putative protein kinase RLK-Pelle-LRR-XI-1 family
	HanXRQChr12_11665887	HanXRQChr12g0358101	HanXRQr2_Chr06g0263611	Putative protein kinase RLK-Pelle-LRR-XI-1 family
	HanXRQChr12_11666003	HanXRQChr12g0358101	HanXRQr2_Chr06g0263611	Putative protein kinase RLK-Pelle-LRR-XI-1 family
	HanXRQChr12_11666154	HanXRQChr12g0358101	HanXRQr2_Chr06g0263611	Putative protein kinase RLK-Pelle-LRR-XI-1 family
	HanXRQChr12_13472273	HanXRQChr12g0358341	HanXRQr2_Chr12g0525901	Putative homogentisate phytyltransferase
	HanXRQChr12_15153111	HanXRQChr12g0358871	HanXRQr2_Chr12g0527101	Putative chromatin regulator PHD family
	HanXRQChr12_3460537	HanXRQChr12g0355451	HanXRQr2_Chr12g0522761	Putative Sec7 domain, guanine nucleotide exchange factor, Sec7 domain superfamily
	HanXRQChr12_43256699	HanXRQChr12g0366581	HanXRQr2_Chr12g0538891	Putative amino acid transporter, transmembrane domain-containing protein
	HanXRQChr12_43340332	HanXRQChr12g0366601	HanXRQr2_Chr12g0538871	-
	HanXRQChr12_43342064	HanXRQChr12g0366601	HanXRQr2_Chr12g0538871	-
	HanXRQChr12_43369728	HanXRQChr12g0366611	HanXRQr2_Chr12g0538861	Putative laccase
	HanXRQChr12_43373499	HanXRQChr12g0366621	HanXRQr2_Chr12g0538851	Putative prolyl oligopeptidase
	HanXRQChr12_43374852	HanXRQChr12g0366621	HanXRQr2_Chr12g0538851	Putative prolyl oligopeptidase
	HanXRQChr12_43374885	HanXRQChr12g0366621	HanXRQr2_Chr12g0538851	Putative prolyl oligopeptidase
	HanXRQChr12_43374892	HanXRQChr12g0366621	HanXRQr2_Chr12g0538851	Putative prolyl oligopeptidase
	HanXRQChr12_44819427	HanXRQChr12g0366981	HanXRQr2_Chr12g0538941	Putative chromatin remodeling & transcription regulator BTB-POZ family
	HanXRQChr12_44819540	HanXRQChr12g0366981	HanXRQr2_Chr12g0538941	Putative chromatin remodeling & transcription regulator BTB-POZ family
	HanXRQChr12_44820615	HanXRQChr12g0366981	HanXRQr2_Chr12g0538941	Putative chromatin remodeling & transcription regulator BTB-POZ family
	HanXRQChr12_44917800	HanXRQChr12g0366991	HanXRQr2_Chr12g0538971	Putative cytochrome P450 superfamily
	HanXRQChr12_44917836	HanXRQChr12g0366991	HanXRQr2_Chr12g0538971	Putative cytochrome P450 superfamily
	HanXRQChr12_44918053	HanXRQChr12g0366991	HanXRQr2_Chr12g0538971	Putative cytochrome P450 superfamily
	HanXRQChr12_60018208	HanXRQChr12g0369281	HanXRQr2_Chr02g0053631	Putative RNA recognition motif domain, nucleotide-binding alpha-beta plait domain superfamily
	HanXRQChr12_60018461	HanXRQChr12g0369281	HanXRQr2_Chr02g0053631	Putative RNA recognition motif domain, nucleotide-binding alpha-beta plait domain superfamily
	HanXRQChr12_60018465	HanXRQChr12g0369281	HanXRQr2_Chr02g0053631	Putative RNA recognition motif domain, nucleotide-binding alpha-beta plait domain superfamily
	HanXRQChr12_60065264	HanXRQChr12g0369291	HanXRQr2_Chr02g0053651	hypothetical protein
	HanXRQChr12_60065283	HanXRQChr12g0369291	HanXRQr2_Chr02g0053651	hypothetical protein
	HanXRQChr12_60065289	HanXRQChr12g0369291	HanXRQr2_Chr02g0053651	hypothetical protein
	HanXRQChr12_60065415	HanXRQChr12g0369291	HanXRQr2_Chr02g0053651	hypothetical protein
	HanXRQChr12_64952005	HanXRQChr12g0370571	HanXRQr2_Chr12g0542061	putative protein
	HanXRQChr12_64952023	HanXRQChr12g0370571	HanXRQr2_Chr12g0542061	putative protein
	HanXRQChr12_64952238	HanXRQChr12g0370571	HanXRQr2_Chr12g0542061	putative protein
	HanXRQChr12_65027025	HanXRQChr12g0370601	HanXRQr2_Chr12g0542031	Putative major intrinsic protein
	HanXRQChr12_65027073	HanXRQChr12g0370601	HanXRQr2_Chr12g0542031	Putative major intrinsic protein
	HanXRQChr12_65027093	HanXRQChr12g0370601	HanXRQr2_Chr12g0542031	Putative major intrinsic protein
	HanXRQChr12_65047715	HanXRQChr12g0370611	HanXRQr2_Chr12g0542021	Putative deacetylvindoline O-acetyltransferase
	HanXRQChr12_65071591	HanXRQChr12g0370621	HanXRQr2_Chr12g0542011	Putative deacetylvindoline O-acetyltransferase
	HanXRQChr12_65071898	HanXRQChr12g0370621	HanXRQr2_Chr12g0542011	Putative deacetylvindoline O-acetyltransferase
	HanXRQChr12_65118333	HanXRQChr12g0370641	HanXRQr2_Chr12g0542001	Putative leucine-rich repeat domain superfamily
	HanXRQChr12_65118712	HanXRQChr12g0370641	HanXRQr2_Chr12g0542001	Putative leucine-rich repeat domain superfamily
	HanXRQChr12_65118937	HanXRQChr12g0370641	HanXRQr2_Chr12g0542001	Putative leucine-rich repeat domain superfamily
	HanXRQChr12_65154037	HanXRQChr12g0370651	-	-
	HanXRQChr12_65154106	HanXRQChr12g0370651	-	-
	HanXRQChr12_65227797	HanXRQChr12g0370671	HanXRQr2_Chr12g0541971	Putative transcription factor C2H2 family
	HanXRQChr12_65228078	HanXRQChr12g0370671	HanXRQr2_Chr12g0541971	Putative transcription factor C2H2 family
	HanXRQChr12_65238617	HanXRQChr12g0370681	HanXRQr2_Chr12g0541961	Putative oxidoreductase
	HanXRQChr12_65245531	HanXRQChr12g0370691	HanXRQr2_Chr12g0541951	Putative EamA domain-containing protein
	HanXRQChr12_65380592	HanXRQChr12g0370731	HanXRQr2_Chr12g0541881	hypothetical protein
	HanXRQChr12_66467351	HanXRQChr12g0370981	-	-
	HanXRQChr12_66499135	HanXRQChr12g0371001	HanXRQr2_Chr12g0542141	Putative glutathione dehydrogenase (ascorbate)
	HanXRQChr12_66499350	HanXRQChr12g0371001	HanXRQr2_Chr12g0542141	Putative glutathione dehydrogenase (ascorbate)
	HanXRQChr12_66835536	HanXRQChr12g0371051	HanXRQr2_Chr12g0542071	hypothetical protein
	HanXRQChr12_7678870	HanXRQChr12g0357161	HanXRQr2_Chr12g0524481	Putative protein kinase RLK-Pelle-CrRLK1L-1 family
	HanXRQChr12_7681317	HanXRQChr12g0357171	HanXRQr2_Chr12g0524461	Putative inorganic diphosphatase
	HanXRQChr12_7682897	HanXRQChr12g0357171	HanXRQr2_Chr12g0524461	Putative inorganic diphosphatase
	HanXRQChr12_8103741	HanXRQChr12g0357251	HanXRQr2_Chr12g0524891	hypothetical protein
	HanXRQChr12_8104654	HanXRQChr12g0357251	HanXRQr2_Chr12g0524891	hypothetical protein
	HanXRQChr12_8188378	HanXRQChr12g0357271	HanXRQr2_Chr12g0524871	Putative DNA primase large subunit, eukaryotic/archaeal
	HanXRQChr12_8193593	HanXRQChr12g0357271	HanXRQr2_Chr12g0524871	Putative DNA primase large subunit, eukaryotic/archaeal
	HanXRQChr13_114242177	HanXRQChr13g0407121	-	-
	HanXRQChr13_114246027	HanXRQChr13g0407131	HanXRQr2_Chr08g0326841	Putative ceramidase
	HanXRQChr13_114246793	HanXRQChr13g0407131	HanXRQr2_Chr08g0326841	Putative ceramidase
	HanXRQChr13_114246794	HanXRQChr13g0407131	HanXRQr2_Chr08g0326841	Putative ceramidase
	HanXRQChr13_114247035	HanXRQChr13g0407131	HanXRQr2_Chr08g0326841	Putative ceramidase
	HanXRQChr13_114247101	HanXRQChr13g0407131	HanXRQr2_Chr08g0326841	Putative ceramidase
	HanXRQChr13_114248709	HanXRQChr13g0407131	HanXRQr2_Chr08g0326841	Putative ceramidase
	HanXRQChr13_126901096	HanXRQChr13g0408801	HanXRQr2_Chr04g0146941	Putative UDP-arabinopyranose mutase
	HanXRQChr13_126901838	HanXRQChr13g0408801	HanXRQr2_Chr04g0146941	Putative UDP-arabinopyranose mutase
	HanXRQChr13_131977622	HanXRQChr13g0409711	HanXRQr2_Chr08g0327711	Putative like-Sm (LSM) domain containing protein, LSm4/SmD1/SmD3
	HanXRQChr13_141257196	HanXRQChr13g0411661	HanXRQr2_Chr13g0599131	Putative TIR domain, P-loop containing nucleoside triphosphate hydrolase
	HanXRQChr13_148048417	HanXRQChr13g0413121	HanXRQr2_Chr01g0001471	Putative ABC-type xenobiotic transporter
	HanXRQChr13_148048679	HanXRQChr13g0413121	HanXRQr2_Chr01g0001471	Putative ABC-type xenobiotic transporter
	HanXRQChr13_148048680	HanXRQChr13g0413121	HanXRQr2_Chr01g0001471	Putative ABC-type xenobiotic transporter
	HanXRQChr13_148112923	HanXRQChr13g0413151	HanXRQr2_Chr01g0001491	Putative ABC-type xenobiotic transporter
	HanXRQChr13_159988682	HanXRQChr13g0416331	HanXRQr2_Chr13g0604961	Putative chromatin remodeling & transcription regulator BTB-POZ family
	HanXRQChr13_169491150	HanXRQChr13g0418451	-	-
	HanXRQChr13_169491429	HanXRQChr13g0418451	-	-
	HanXRQChr13_169491464	HanXRQChr13g0418451	-	-
	HanXRQChr13_169491579	HanXRQChr13g0418451	-	-
	HanXRQChr13_169491890	HanXRQChr13g0418451	-	-
	HanXRQChr13_174837615	HanXRQChr13g0420151	HanXRQr2_Chr13g0610331	Putative IQ motif, EF-hand binding protein
	HanXRQChr13_174844123	HanXRQChr13g0420151	HanXRQr2_Chr13g0610331	Putative IQ motif, EF-hand binding protein
	HanXRQChr13_174844153	HanXRQChr13g0420151	HanXRQr2_Chr13g0610331	Putative IQ motif, EF-hand binding protein
	HanXRQChr13_174844263	HanXRQChr13g0420151	HanXRQr2_Chr13g0610331	Putative IQ motif, EF-hand binding protein
	HanXRQChr13_174900889	HanXRQChr13g0420221	HanXRQr2_Chr13g0610401	Putative Late embryogenesis abundant protein, LEA_2 subgroup
	HanXRQChr13_174901273	HanXRQChr13g0420221	HanXRQr2_Chr13g0610401	Putative Late embryogenesis abundant protein, LEA_2 subgroup
	HanXRQChr13_174901283	HanXRQChr13g0420221	HanXRQr2_Chr13g0610401	Putative Late embryogenesis abundant protein, LEA_2 subgroup
	HanXRQChr13_174908050	HanXRQChr13g0420231	HanXRQr2_Chr13g0610411	Putative Late embryogenesis abundant protein, LEA_2 subgroup
	HanXRQChr13_178007253	HanXRQChr13g0420971	HanXRQr2_Chr13g0610631	Putative UBA-like superfamily, Ubiquitin-associated domain-containing protein
	HanXRQChr13_178050692	HanXRQChr13g0420991	HanXRQr2_Chr13g0610651	Putative Cyclin-like superfamily
	HanXRQChr13_178050713	HanXRQChr13g0420991	HanXRQr2_Chr13g0610651	Putative Cyclin-like superfamily
	HanXRQChr13_178051280	HanXRQChr13g0420991	HanXRQr2_Chr13g0610651	Putative Cyclin-like superfamily
	HanXRQChr13_178650080	HanXRQChr13g0421261	HanXRQr2_Chr13g0611051	Putative plant organelle RNA recognition domain-containing protein
	HanXRQChr13_181994029	HanXRQChr13g0422141	HanXRQr2_Chr13g0612321	Putative von Willebrand factor A-like domain superfamily
	HanXRQChr13_187738798	HanXRQChr13g0423491	HanXRQr2_Chr13g0614311	Putative polyvinyl alcohol dehydrogenase (cytochrome)
	HanXRQChr13_190698607	HanXRQChr13g0424321	HanXRQr2_Chr13g0614831	hypothetical protein
	HanXRQChr13_190937443	HanXRQChr13g0424531	HanXRQr2_Chr13g0614601	Putative Zeta toxin domain, P-loop containing nucleoside triphosphate hydrolase
	HanXRQChr13_4083686	HanXRQChr13g0387341	HanXRQr2_Chr13g0566711	Putative protein kinase RLK-Pelle-SD-2b family
	HanXRQChr13_6398435	HanXRQChr13g0388111	HanXRQr2_Chr13g0566861	Putative protein S-acyltransferase
	HanXRQChr13_6404440	HanXRQChr13g0388121	HanXRQr2_Chr13g0566851	Putative signal peptidase I
	HanXRQChr13_6404461	HanXRQChr13g0388121	HanXRQr2_Chr13g0566851	Putative signal peptidase I
	HanXRQChr13_76457568	HanXRQChr13g0397671	HanXRQr2_Chr14g0625721	Putative armadillo-like helical protein
	HanXRQChr13_76460241	HanXRQChr13g0397671	HanXRQr2_Chr14g0625721	Putative armadillo-like helical protein
	HanXRQChr13_94484779	HanXRQChr13g0402111	HanXRQr2_Chr13g0587501	Putative transcription factor WD40-like family
	HanXRQChr14_130598767	HanXRQChr14g0447211	HanXRQr2_Chr14g0649721	Putative histidine triad (HIT) protein
	HanXRQChr14_130604609	HanXRQChr14g0447221	HanXRQr2_Chr14g0649711	Putative cytochrome c-like domain-containing protein
	HanXRQChr14_130604665	HanXRQChr14g0447221	HanXRQr2_Chr14g0649711	Putative cytochrome c-like domain-containing protein
	HanXRQChr14_130604705	HanXRQChr14g0447221	HanXRQr2_Chr14g0649711	Putative cytochrome c-like domain-containing protein
	HanXRQChr14_130605928	HanXRQChr14g0447221	HanXRQr2_Chr14g0649711	Putative cytochrome c-like domain-containing protein
	HanXRQChr14_141891423	HanXRQChr14g0450631	HanXRQr2_Chr14g0654731	Putative iridoid synthase
	HanXRQChr14_157192498	HanXRQChr14g0455451	HanXRQr2_Chr14g0660061	Putative triacylglycerol lipase
	HanXRQChr14_157192736	HanXRQChr14g0455451	HanXRQr2_Chr14g0660061	Putative triacylglycerol lipase
	HanXRQChr14_157326553	HanXRQChr14g0455541	HanXRQr2_Chr14g0660221	Putative glutaredoxin, Thioredoxin-like superfamily
	HanXRQChr14_164904306	HanXRQChr14g0458671	HanXRQr2_Chr14g0666021	Putative polyketide cyclase/dehydrase, START-like domain superfamily
	HanXRQChr14_164904382	HanXRQChr14g0458671	HanXRQr2_Chr14g0666021	Putative polyketide cyclase/dehydrase, START-like domain superfamily
	HanXRQChr14_164904438	HanXRQChr14g0458671	HanXRQr2_Chr14g0666021	Putative polyketide cyclase/dehydrase, START-like domain superfamily
	HanXRQChr14_167095512	HanXRQChr14g0459361	HanXRQr2_Chr14g0666071	Putative ferroxidase
	HanXRQChr14_167097074	HanXRQChr14g0459361	HanXRQr2_Chr14g0666071	Putative ferroxidase
	HanXRQChr14_167100979	HanXRQChr14g0459381	HanXRQr2_Chr14g0666091	Putative S-adenosyl-L-methionine-dependent methyltransferase
	HanXRQChr14_167101131	HanXRQChr14g0459381	HanXRQr2_Chr14g0666091	Putative S-adenosyl-L-methionine-dependent methyltransferase
	HanXRQChr14_167101152	HanXRQChr14g0459381	HanXRQr2_Chr14g0666091	Putative S-adenosyl-L-methionine-dependent methyltransferase
	HanXRQChr14_167104028	HanXRQChr14g0459381	HanXRQr2_Chr14g0666091	Putative S-adenosyl-L-methionine-dependent methyltransferase
	HanXRQChr14_167104055	HanXRQChr14g0459381	HanXRQr2_Chr14g0666091	Putative S-adenosyl-L-methionine-dependent methyltransferase
	HanXRQChr14_167104058	HanXRQChr14g0459381	HanXRQr2_Chr14g0666091	Putative S-adenosyl-L-methionine-dependent methyltransferase
	HanXRQChr14_167104905	HanXRQChr14g0459381	HanXRQr2_Chr14g0666091	Putative S-adenosyl-L-methionine-dependent methyltransferase
	HanXRQChr14_167104974	HanXRQChr14g0459381	HanXRQr2_Chr14g0666091	Putative S-adenosyl-L-methionine-dependent methyltransferase
	HanXRQChr14_167105031	HanXRQChr14g0459381	HanXRQr2_Chr14g0666091	Putative S-adenosyl-L-methionine-dependent methyltransferase
	HanXRQChr14_167105248	HanXRQChr14g0459381	HanXRQr2_Chr14g0666091	Putative S-adenosyl-L-methionine-dependent methyltransferase
	HanXRQChr14_167105582	HanXRQChr14g0459381	HanXRQr2_Chr14g0666091	Putative S-adenosyl-L-methionine-dependent methyltransferase
	HanXRQChr14_167105597	HanXRQChr14g0459381	HanXRQr2_Chr14g0666091	Putative S-adenosyl-L-methionine-dependent methyltransferase
	HanXRQChr14_167105612	HanXRQChr14g0459381	HanXRQr2_Chr14g0666091	Putative S-adenosyl-L-methionine-dependent methyltransferase
	HanXRQChr14_167105618	HanXRQChr14g0459381	HanXRQr2_Chr14g0666091	Putative S-adenosyl-L-methionine-dependent methyltransferase
	HanXRQChr14_167105799	HanXRQChr14g0459381	HanXRQr2_Chr14g0666091	Putative S-adenosyl-L-methionine-dependent methyltransferase
	HanXRQChr14_167106807	HanXRQChr14g0459391	HanXRQr2_Chr14g0666101	Putative major sperm protein (MSP)
	HanXRQChr14_167107215	HanXRQChr14g0459391	HanXRQr2_Chr14g0666101	Putative major sperm protein (MSP)
	HanXRQChr14_167107544	HanXRQChr14g0459391	HanXRQr2_Chr14g0666101	Putative major sperm protein (MSP)
	HanXRQChr14_167224635	HanXRQChr14g0459431	HanXRQr2_Chr14g0666151	Putative ribosomal protein L11/L12
	HanXRQChr14_167224656	HanXRQChr14g0459431	HanXRQr2_Chr14g0666151	Putative ribosomal protein L11/L12
	HanXRQChr14_167224668	HanXRQChr14g0459431	HanXRQr2_Chr14g0666151	Putative ribosomal protein L11/L12
	HanXRQChr14_167224790	HanXRQChr14g0459431	HanXRQr2_Chr14g0666151	Putative ribosomal protein L11/L12
	HanXRQChr14_167441781	HanXRQChr14g0459521	HanXRQr2_Chr14g0666291	Putative transcription factor MYB family
	HanXRQChr14_167982585	HanXRQChr14g0459741	HanXRQr2_Chr14g0666661	Putative phosphoinositide phospholipase C
	HanXRQChr14_167997636	HanXRQChr14g0459751	HanXRQr2_Chr14g0666671	Putative amino acid/polyamine transporter I, cationic amino acid transporter
	HanXRQChr14_167997672	HanXRQChr14g0459751	HanXRQr2_Chr14g0666671	Putative amino acid/polyamine transporter I, cationic amino acid transporter
	HanXRQChr14_167997720	HanXRQChr14g0459751	HanXRQr2_Chr14g0666671	Putative amino acid/polyamine transporter I, cationic amino acid transporter
	HanXRQChr14_168032098	HanXRQChr14g0459801	HanXRQr2_Chr14g0666721	Putative leucine-rich repeat-containing, plant-type, leucine-rich repeat domain superfamily
	HanXRQChr14_169491746	HanXRQChr14g0460631	HanXRQr2_Chr14g0667781	Putative transcription factor WRKY family
	HanXRQChr14_169491877	HanXRQChr14g0460631	HanXRQr2_Chr14g0667781	Putative transcription factor WRKY family
	HanXRQChr14_169491878	HanXRQChr14g0460631	HanXRQr2_Chr14g0667781	Putative transcription factor WRKY family
	HanXRQChr14_169491880	HanXRQChr14g0460631	HanXRQr2_Chr14g0667781	Putative transcription factor WRKY family
	HanXRQChr14_169491893	HanXRQChr14g0460631	HanXRQr2_Chr14g0667781	Putative transcription factor WRKY family
	HanXRQChr14_172020276	HanXRQChr14g0461901	HanXRQr2_Chr14g0669101	Putative abieta-7,13-dien-18-ol hydroxylase
	HanXRQChr14_172020368	HanXRQChr14g0461901	HanXRQr2_Chr14g0669101	Putative abieta-7,13-dien-18-ol hydroxylase
	HanXRQChr14_172022389	HanXRQChr14g0461901	HanXRQr2_Chr14g0669101	Putative abieta-7,13-dien-18-ol hydroxylase
	HanXRQChr14_172022399	HanXRQChr14g0461901	HanXRQr2_Chr14g0669101	Putative abieta-7,13-dien-18-ol hydroxylase
	HanXRQChr14_34008293	HanXRQChr14g0431081	HanXRQr2_Chr14g0625291	Putative vinorine synthase
	HanXRQChr14_34008592	HanXRQChr14g0431081	HanXRQr2_Chr14g0625291	Putative vinorine synthase
	HanXRQChr14_34114422	HanXRQChr14g0431121	HanXRQr2_Chr14g0625241	Putative thioredoxin-disulfide reductase
	HanXRQChr14_34510427	HanXRQChr14g0431171	HanXRQr2_Chr14g0625171	Putative aluminum-activated malate transporter
	HanXRQChr14_34511205	HanXRQChr14g0431171	HanXRQr2_Chr14g0625171	Putative aluminum-activated malate transporter
	HanXRQChr14_35025131	HanXRQChr14g0431201	HanXRQr2_Chr14g0625111	hypothetical protein
	HanXRQChr14_96874671	HanXRQChr14g0439681	HanXRQr2_Chr14g0640481	Putative protein kinase RLK-Pelle-CR4L family
	HanXRQChr15_106005213	HanXRQChr15g0488401	HanXRQr2_Chr15g0710021	Putative U box domain, armadillo-like helical, Zinc finger, RING/FYVE/PHD-type
	HanXRQChr15_11916775	HanXRQChr15g0467021	HanXRQr2_Chr15g0675091	Putative NADH dehydrogenase, NADH:ubiquinone reductase (H(+)-translocating)
	HanXRQChr15_121729596	HanXRQChr15g0490841	HanXRQr2_Chr15g0714001	Putative plus-end-directed kinesin ATPase
	HanXRQChr15_121731787	HanXRQChr15g0490841	HanXRQr2_Chr15g0714001	Putative plus-end-directed kinesin ATPase
	HanXRQChr15_121731788	HanXRQChr15g0490841	HanXRQr2_Chr15g0714001	Putative plus-end-directed kinesin ATPase
	HanXRQChr15_121731924	HanXRQChr15g0490841	HanXRQr2_Chr15g0714001	Putative plus-end-directed kinesin ATPase
	HanXRQChr15_129905188	HanXRQChr15g0491671	HanXRQr2_Chr15g0714141	Putative F-box domain, leucine-rich repeat domain superfamily, F-box-like domain superfamily
	HanXRQChr15_129906184	HanXRQChr15g0491671	HanXRQr2_Chr15g0714141	Putative F-box domain, leucine-rich repeat domain superfamily, F-box-like domain superfamily
	HanXRQChr15_130303322	HanXRQChr15g0491721	HanXRQr2_Chr15g0714211	Putative protein kinase RLK-Pelle-LRR-III family
	HanXRQChr15_130303349	HanXRQChr15g0491721	HanXRQr2_Chr15g0714211	Putative protein kinase RLK-Pelle-LRR-III family
	HanXRQChr15_130303352	HanXRQChr15g0491721	HanXRQr2_Chr15g0714211	Putative protein kinase RLK-Pelle-LRR-III family
	HanXRQChr15_130303427	HanXRQChr15g0491721	HanXRQr2_Chr15g0714211	Putative protein kinase RLK-Pelle-LRR-III family
	HanXRQChr15_130305131	HanXRQChr15g0491721	HanXRQr2_Chr15g0714211	Putative protein kinase RLK-Pelle-LRR-III family
	HanXRQChr15_17177734	HanXRQChr15g0469161	HanXRQr2_Chr15g0677381	Putative rhomboid protease
	HanXRQChr15_17177956	HanXRQChr15g0469161	HanXRQr2_Chr15g0677381	Putative rhomboid protease
	HanXRQChr15_17177959	HanXRQChr15g0469161	HanXRQr2_Chr15g0677381	Putative rhomboid protease
	HanXRQChr15_17178247	HanXRQChr15g0469161	HanXRQr2_Chr15g0677381	Putative rhomboid protease
	HanXRQChr15_17178295	HanXRQChr15g0469161	HanXRQr2_Chr15g0677381	Putative rhomboid protease
	HanXRQChr15_26045430	HanXRQChr15g0471371	HanXRQr2_Chr15g0680601	Putative protein kinase RLK-Pelle-RLCK-VIIa-1 family
	HanXRQChr15_26045499	HanXRQChr15g0471371	HanXRQr2_Chr15g0680601	Putative protein kinase RLK-Pelle-RLCK-VIIa-1 family
	HanXRQChr15_26045517	HanXRQChr15g0471371	HanXRQr2_Chr15g0680601	Putative protein kinase RLK-Pelle-RLCK-VIIa-1 family
	HanXRQChr15_26046327	HanXRQChr15g0471371	HanXRQr2_Chr15g0680601	Putative protein kinase RLK-Pelle-RLCK-VIIa-1 family
	HanXRQChr15_39277400	HanXRQChr15g0474781	HanXRQr2_Chr15g0686361	Putative glycerophosphodiester phosphodiesterase
	HanXRQChr15_39277409	HanXRQChr15g0474781	HanXRQr2_Chr15g0686361	Putative glycerophosphodiester phosphodiesterase
	HanXRQChr15_39277415	HanXRQChr15g0474781	HanXRQr2_Chr15g0686361	Putative glycerophosphodiester phosphodiesterase
	HanXRQChr15_39277421	HanXRQChr15g0474781	HanXRQr2_Chr15g0686361	Putative glycerophosphodiester phosphodiesterase
	HanXRQChr15_39277645	HanXRQChr15g0474781	HanXRQr2_Chr15g0686361	Putative glycerophosphodiester phosphodiesterase
	HanXRQChr15_39277660	HanXRQChr15g0474781	HanXRQr2_Chr15g0686361	Putative glycerophosphodiester phosphodiesterase
	HanXRQChr15_39277708	HanXRQChr15g0474781	HanXRQr2_Chr15g0686361	Putative glycerophosphodiester phosphodiesterase
	HanXRQChr15_39278643	HanXRQChr15g0474781	HanXRQr2_Chr15g0686361	Putative glycerophosphodiester phosphodiesterase
	HanXRQChr15_39278682	HanXRQChr15g0474781	HanXRQr2_Chr15g0686361	Putative glycerophosphodiester phosphodiesterase
	HanXRQChr15_39278775	HanXRQChr15g0474781	HanXRQr2_Chr15g0686361	Putative glycerophosphodiester phosphodiesterase
	HanXRQChr15_39312372	HanXRQChr15g0474811	HanXRQr2_Chr15g0686331	Putative [Protein-PII] uridylyltransferase
	HanXRQChr15_48927509	HanXRQChr15g0476821	HanXRQr2_Chr15g0688361	Putative Bet v I/Major latex protein
	HanXRQChr15_48933137	HanXRQChr15g0476831	HanXRQr2_Chr15g0688351	Putative linker histone H1/H5, domain H15, winged helix-like DNA-binding domain superfamily
	HanXRQChr15_48933381	HanXRQChr15g0476831	HanXRQr2_Chr15g0688351	Putative linker histone H1/H5, domain H15, winged helix-like DNA-binding domain superfamily
	HanXRQChr15_48933387	HanXRQChr15g0476831	HanXRQr2_Chr15g0688351	Putative linker histone H1/H5, domain H15, winged helix-like DNA-binding domain superfamily
	HanXRQChr15_48933499	HanXRQChr15g0476831	HanXRQr2_Chr15g0688351	Putative linker histone H1/H5, domain H15, winged helix-like DNA-binding domain superfamily
	HanXRQChr15_48933614	HanXRQChr15g0476831	HanXRQr2_Chr15g0688351	Putative linker histone H1/H5, domain H15, winged helix-like DNA-binding domain superfamily
	HanXRQChr15_48933680	HanXRQChr15g0476831	HanXRQr2_Chr15g0688351	Putative linker histone H1/H5, domain H15, winged helix-like DNA-binding domain superfamily
	HanXRQChr15_48933683	HanXRQChr15g0476831	HanXRQr2_Chr15g0688351	Putative linker histone H1/H5, domain H15, winged helix-like DNA-binding domain superfamily
	HanXRQChr15_48933789	HanXRQChr15g0476831	HanXRQr2_Chr15g0688351	Putative linker histone H1/H5, domain H15, winged helix-like DNA-binding domain superfamily
	HanXRQChr15_48933909	HanXRQChr15g0476831	HanXRQr2_Chr15g0688351	Putative linker histone H1/H5, domain H15, winged helix-like DNA-binding domain superfamily
	HanXRQChr15_48933947	HanXRQChr15g0476831	HanXRQr2_Chr15g0688351	Putative linker histone H1/H5, domain H15, winged helix-like DNA-binding domain superfamily
	HanXRQChr15_48933960	HanXRQChr15g0476831	HanXRQr2_Chr15g0688351	Putative linker histone H1/H5, domain H15, winged helix-like DNA-binding domain superfamily
	HanXRQChr15_48933967	HanXRQChr15g0476831	HanXRQr2_Chr15g0688351	Putative linker histone H1/H5, domain H15, winged helix-like DNA-binding domain superfamily
	HanXRQChr15_48933973	HanXRQChr15g0476831	HanXRQr2_Chr15g0688351	Putative linker histone H1/H5, domain H15, winged helix-like DNA-binding domain superfamily
	HanXRQChr15_48933992	HanXRQChr15g0476831	HanXRQr2_Chr15g0688351	Putative linker histone H1/H5, domain H15, winged helix-like DNA-binding domain superfamily
	HanXRQChr15_48934131	HanXRQChr15g0476831	HanXRQr2_Chr15g0688351	Putative linker histone H1/H5, domain H15, winged helix-like DNA-binding domain superfamily
	HanXRQChr15_48934278	HanXRQChr15g0476831	HanXRQr2_Chr15g0688351	Putative linker histone H1/H5, domain H15, winged helix-like DNA-binding domain superfamily
	HanXRQChr15_48934314	HanXRQChr15g0476831	HanXRQr2_Chr15g0688351	Putative linker histone H1/H5, domain H15, winged helix-like DNA-binding domain superfamily
	HanXRQChr15_48934330	HanXRQChr15g0476831	HanXRQr2_Chr15g0688351	Putative linker histone H1/H5, domain H15, winged helix-like DNA-binding domain superfamily
	HanXRQChr15_48934373	HanXRQChr15g0476831	HanXRQr2_Chr15g0688351	Putative linker histone H1/H5, domain H15, winged helix-like DNA-binding domain superfamily
	HanXRQChr15_48934436	HanXRQChr15g0476831	HanXRQr2_Chr15g0688351	Putative linker histone H1/H5, domain H15, winged helix-like DNA-binding domain superfamily
	HanXRQChr15_48934444	HanXRQChr15g0476831	HanXRQr2_Chr15g0688351	Putative linker histone H1/H5, domain H15, winged helix-like DNA-binding domain superfamily
	HanXRQChr15_48934467	HanXRQChr15g0476831	HanXRQr2_Chr15g0688351	Putative linker histone H1/H5, domain H15, winged helix-like DNA-binding domain superfamily
	HanXRQChr15_48934471	HanXRQChr15g0476831	HanXRQr2_Chr15g0688351	Putative linker histone H1/H5, domain H15, winged helix-like DNA-binding domain superfamily
	HanXRQChr15_48934665	HanXRQChr15g0476831	HanXRQr2_Chr15g0688351	Putative linker histone H1/H5, domain H15, winged helix-like DNA-binding domain superfamily
	HanXRQChr15_48934713	HanXRQChr15g0476831	HanXRQr2_Chr15g0688351	Putative linker histone H1/H5, domain H15, winged helix-like DNA-binding domain superfamily
	HanXRQChr15_48934767	HanXRQChr15g0476831	HanXRQr2_Chr15g0688351	Putative linker histone H1/H5, domain H15, winged helix-like DNA-binding domain superfamily
	HanXRQChr15_48937111	HanXRQChr15g0476831	HanXRQr2_Chr15g0688351	Putative linker histone H1/H5, domain H15, winged helix-like DNA-binding domain superfamily
	HanXRQChr15_48937153	HanXRQChr15g0476831	HanXRQr2_Chr15g0688351	Putative linker histone H1/H5, domain H15, winged helix-like DNA-binding domain superfamily
	HanXRQChr15_48937162	HanXRQChr15g0476831	HanXRQr2_Chr15g0688351	Putative linker histone H1/H5, domain H15, winged helix-like DNA-binding domain superfamily
	HanXRQChr15_48937176	HanXRQChr15g0476831	HanXRQr2_Chr15g0688351	Putative linker histone H1/H5, domain H15, winged helix-like DNA-binding domain superfamily
	HanXRQChr15_48937194	HanXRQChr15g0476831	HanXRQr2_Chr15g0688351	Putative linker histone H1/H5, domain H15, winged helix-like DNA-binding domain superfamily
	HanXRQChr15_48937198	HanXRQChr15g0476831	HanXRQr2_Chr15g0688351	Putative linker histone H1/H5, domain H15, winged helix-like DNA-binding domain superfamily
	HanXRQChr15_48937236	HanXRQChr15g0476831	HanXRQr2_Chr15g0688351	Putative linker histone H1/H5, domain H15, winged helix-like DNA-binding domain superfamily
	HanXRQChr15_48968468	HanXRQChr15g0476841	HanXRQr2_Chr15g0688341	Putative linker histone H1/H5, domain H15, winged helix-like DNA-binding domain superfamily
	HanXRQChr15_48968711	HanXRQChr15g0476841	HanXRQr2_Chr15g0688341	Putative linker histone H1/H5, domain H15, winged helix-like DNA-binding domain superfamily
	HanXRQChr15_48968723	HanXRQChr15g0476841	HanXRQr2_Chr15g0688341	Putative linker histone H1/H5, domain H15, winged helix-like DNA-binding domain superfamily
	HanXRQChr15_48968799	HanXRQChr15g0476841	HanXRQr2_Chr15g0688341	Putative linker histone H1/H5, domain H15, winged helix-like DNA-binding domain superfamily
	HanXRQChr15_48968879	HanXRQChr15g0476841	HanXRQr2_Chr15g0688341	Putative linker histone H1/H5, domain H15, winged helix-like DNA-binding domain superfamily
	HanXRQChr15_48968898	HanXRQChr15g0476841	HanXRQr2_Chr15g0688341	Putative linker histone H1/H5, domain H15, winged helix-like DNA-binding domain superfamily
	HanXRQChr15_48968902	HanXRQChr15g0476841	HanXRQr2_Chr15g0688341	Putative linker histone H1/H5, domain H15, winged helix-like DNA-binding domain superfamily
	HanXRQChr15_48969130	HanXRQChr15g0476841	HanXRQr2_Chr15g0688341	Putative linker histone H1/H5, domain H15, winged helix-like DNA-binding domain superfamily
	HanXRQChr15_48969133	HanXRQChr15g0476841	HanXRQr2_Chr15g0688341	Putative linker histone H1/H5, domain H15, winged helix-like DNA-binding domain superfamily
	HanXRQChr15_48969152	HanXRQChr15g0476841	HanXRQr2_Chr15g0688341	Putative linker histone H1/H5, domain H15, winged helix-like DNA-binding domain superfamily
	HanXRQChr15_48969328	HanXRQChr15g0476841	HanXRQr2_Chr15g0688341	Putative linker histone H1/H5, domain H15, winged helix-like DNA-binding domain superfamily
	HanXRQChr15_48969339	HanXRQChr15g0476841	HanXRQr2_Chr15g0688341	Putative linker histone H1/H5, domain H15, winged helix-like DNA-binding domain superfamily
	HanXRQChr15_48969373	HanXRQChr15g0476841	HanXRQr2_Chr15g0688341	Putative linker histone H1/H5, domain H15, winged helix-like DNA-binding domain superfamily
	HanXRQChr15_48969477	HanXRQChr15g0476841	HanXRQr2_Chr15g0688341	Putative linker histone H1/H5, domain H15, winged helix-like DNA-binding domain superfamily
	HanXRQChr15_48969873	HanXRQChr15g0476841	HanXRQr2_Chr15g0688341	Putative linker histone H1/H5, domain H15, winged helix-like DNA-binding domain superfamily
	HanXRQChr15_48970032	HanXRQChr15g0476841	HanXRQr2_Chr15g0688341	Putative linker histone H1/H5, domain H15, winged helix-like DNA-binding domain superfamily
	HanXRQChr15_48971935	HanXRQChr15g0476841	HanXRQr2_Chr15g0688341	Putative linker histone H1/H5, domain H15, winged helix-like DNA-binding domain superfamily
	HanXRQChr15_48971967	HanXRQChr15g0476841	HanXRQr2_Chr15g0688341	Putative linker histone H1/H5, domain H15, winged helix-like DNA-binding domain superfamily
	HanXRQChr15_50703122	HanXRQChr15g0477301	HanXRQr2_Chr15g0688471	Putative nuclear transport factor 2, NTF2-like domain superfamily
	HanXRQChr15_50703205	HanXRQChr15g0477301	HanXRQr2_Chr15g0688471	Putative nuclear transport factor 2, NTF2-like domain superfamily
	HanXRQChr15_50706582	HanXRQChr15g0477311	HanXRQr2_Chr15g0688491	Putative membrane transport protein
	HanXRQChr15_50706867	HanXRQChr15g0477311	HanXRQr2_Chr15g0688491	Putative membrane transport protein
	HanXRQChr15_50707154	HanXRQChr15g0477311	HanXRQr2_Chr15g0688491	Putative membrane transport protein
	HanXRQChr15_50707332	HanXRQChr15g0477311	HanXRQr2_Chr15g0688491	Putative membrane transport protein
	HanXRQChr15_50707488	HanXRQChr15g0477311	HanXRQr2_Chr15g0688491	Putative membrane transport protein
	HanXRQChr15_50799415	HanXRQChr15g0477321	HanXRQr2_Chr15g0688501	Putative ribose-5-phosphate isomerase
	HanXRQChr15_50799421	HanXRQChr15g0477321	HanXRQr2_Chr15g0688501	Putative ribose-5-phosphate isomerase
	HanXRQChr15_50799451	HanXRQChr15g0477321	HanXRQr2_Chr15g0688501	Putative ribose-5-phosphate isomerase
	HanXRQChr15_50916407	HanXRQChr15g0477331	HanXRQr2_Chr15g0688521	Putative transmembrane protein DDB_G0292058
	HanXRQChr15_50916894	HanXRQChr15g0477331	HanXRQr2_Chr15g0688521	Putative transmembrane protein DDB_G0292058
	HanXRQChr15_50916896	HanXRQChr15g0477331	HanXRQr2_Chr15g0688521	Putative transmembrane protein DDB_G0292058
	HanXRQChr15_59252889	HanXRQChr15g0479571	HanXRQr2_Chr15g0692621	Putative transcription factor & chromatin remodeling &Metalloenzymes JmjC family
	HanXRQChr15_64169219	HanXRQChr15g0480911	HanXRQr2_Chr15g0694481	Putative proline--tRNA ligase
	HanXRQChr15_64169934	HanXRQChr15g0480911	HanXRQr2_Chr15g0694481	Putative proline--tRNA ligase
	HanXRQChr15_64169994	HanXRQChr15g0480911	HanXRQr2_Chr15g0694481	Putative proline--tRNA ligase
	HanXRQChr15_78746784	HanXRQChr15g0483641	HanXRQr2_Chr06g0248761	Putative delta(24)-sterol reductase
	HanXRQChr15_78746925	HanXRQChr15g0483641	HanXRQr2_Chr06g0248761	Putative delta(24)-sterol reductase
	HanXRQChr15_7963869	HanXRQChr15g0465891	HanXRQr2_Chr15g0673641	Putative Ubiquitin domain-containing protein
	HanXRQChr15_7963929	HanXRQChr15g0465891	HanXRQr2_Chr15g0673641	Putative Ubiquitin domain-containing protein
	HanXRQChr16_11408446	HanXRQChr16g0500821	HanXRQr2_Chr16g0726791	Putative major facilitator, sugar transporter, major facilitator superfamily
	HanXRQChr16_125817608	HanXRQChr16g0519041	HanXRQr2_Chr16g0758251	Putative protein kinase RLK-Pelle-LRR-VII-2 family
	HanXRQChr16_12608894	HanXRQChr16g0501141	HanXRQr2_Chr16g0726861	Putative transcription factor bHLH family
	HanXRQChr16_12609049	HanXRQChr16g0501141	HanXRQr2_Chr16g0726861	Putative transcription factor bHLH family
	HanXRQChr16_12990371	HanXRQChr16g0501201	HanXRQr2_Chr16g0727071	Putative START domain-containing protein
	HanXRQChr16_12990371	HanXRQChr16g0501201	HanXRQr2_Chr16g0727081	putative protein
	HanXRQChr16_13068105	HanXRQChr16g0501241	HanXRQr2_Chr16g0727021	Putative peptidase M41, AAA+ ATPase domain, ATPase, AAA-type, core
	HanXRQChr16_13069907	HanXRQChr16g0501251	HanXRQr2_Chr16g0727011	putative protein
	HanXRQChr16_137639660	HanXRQChr16g0520921	HanXRQr2_Chr16g0761761	Putative protein-serine/threonine phosphatase
	HanXRQChr16_137639668	HanXRQChr16g0520921	HanXRQr2_Chr16g0761761	Putative protein-serine/threonine phosphatase
	HanXRQChr16_137667080	HanXRQChr16g0520931	HanXRQr2_Chr16g0761751	hypothetical protein
	HanXRQChr16_13998576	HanXRQChr16g0501451	HanXRQr2_Chr16g0727541	Putative peroxidase
	HanXRQChr16_141083875	HanXRQChr16g0521551	HanXRQr2_Chr16g0763351	Putative TIR domain, P-loop containing nucleoside triphosphate hydrolase
	HanXRQChr16_141083989	HanXRQChr16g0521551	HanXRQr2_Chr16g0763351	Putative TIR domain, P-loop containing nucleoside triphosphate hydrolase
	HanXRQChr16_142601808	HanXRQChr16g0522011	HanXRQr2_Chr16g0761921	Putative RlpA-like domain superfamily, kiwellin
	HanXRQChr16_142612797	HanXRQChr16g0522021	HanXRQr2_Chr16g0761911	Putative RlpA-like domain superfamily, kiwellin
	HanXRQChr16_1440715	HanXRQChr16g0498051	HanXRQr2_Chr16g0723601	Putative NADH:ubiquinone reductase (H(+)-translocating)
	HanXRQChr16_1460662	HanXRQChr16g0498061	HanXRQr2_Chr16g0723591	Putative CBS domain-containing protein CBSCBSPB
	HanXRQChr16_146612298	HanXRQChr16g0522701	HanXRQr2_Chr16g0761871	Putative protein transport protein Sec23
	HanXRQChr16_146612331	HanXRQChr16g0522701	HanXRQr2_Chr16g0761871	Putative protein transport protein Sec23
	HanXRQChr16_146617673	HanXRQChr16g0522701	HanXRQr2_Chr16g0761871	Putative protein transport protein Sec23
	HanXRQChr16_146617838	HanXRQChr16g0522701	HanXRQr2_Chr16g0761871	Putative protein transport protein Sec23
	HanXRQChr16_146617934	HanXRQChr16g0522701	HanXRQr2_Chr16g0761871	Putative protein transport protein Sec23
	HanXRQChr16_149824899	HanXRQChr16g0523451	HanXRQr2_Chr16g0765421	Putative C2 domain, calcium-dependent lipid-binding transcriptional regulator, plant
	HanXRQChr16_149833163	HanXRQChr16g0523461	-	-
	HanXRQChr16_149833246	HanXRQChr16g0523461	-	-
	HanXRQChr16_149833276	HanXRQChr16g0523461	-	-
	HanXRQChr16_149835030	HanXRQChr16g0523461	-	-
	HanXRQChr16_149835032	HanXRQChr16g0523461	-	-
	HanXRQChr16_149835056	HanXRQChr16g0523461	-	-
	HanXRQChr16_149934072	HanXRQChr16g0523511	HanXRQr2_Chr16g0765301	Putative polygalacturonate 4-alpha-galacturonosyltransferase
	HanXRQChr16_149983969	HanXRQChr16g0523531	HanXRQr2_Chr16g0765281	Putative transcription factor MADS-MIKC family
	HanXRQChr16_149984635	HanXRQChr16g0523531	HanXRQr2_Chr16g0765281	Putative transcription factor MADS-MIKC family
	HanXRQChr16_1500130	HanXRQChr16g0498131	HanXRQr2_Chr16g0723531	hypothetical protein
	HanXRQChr16_1500202	HanXRQChr16g0498131	HanXRQr2_Chr16g0723531	hypothetical protein
	HanXRQChr16_1500216	HanXRQChr16g0498131	HanXRQr2_Chr16g0723531	hypothetical protein
	HanXRQChr16_150170841	HanXRQChr16g0523551	HanXRQr2_Chr16g0765261	Putative phospholipase D
	HanXRQChr16_150172375	HanXRQChr16g0523551	HanXRQr2_Chr16g0765261	Putative phospholipase D
	HanXRQChr16_150173475	HanXRQChr16g0523551	HanXRQr2_Chr16g0765261	Putative phospholipase D
	HanXRQChr16_150174462	HanXRQChr16g0523551	HanXRQr2_Chr16g0765261	Putative phospholipase D
	HanXRQChr16_150174465	HanXRQChr16g0523551	HanXRQr2_Chr16g0765261	Putative phospholipase D
	HanXRQChr16_150277859	HanXRQChr16g0523611	HanXRQr2_Chr16g0765171	Putative P-loop containing nucleoside triphosphate hydrolase, leucine-rich repeat domain superfamily
	HanXRQChr16_150277974	HanXRQChr16g0523611	HanXRQr2_Chr16g0765171	Putative P-loop containing nucleoside triphosphate hydrolase, leucine-rich repeat domain superfamily
	HanXRQChr16_150484812	HanXRQChr16g0523671	HanXRQr2_Chr16g0765081	Putative transcription factor & lipid binding HD-SAD family
	HanXRQChr16_150485703	HanXRQChr16g0523671	HanXRQr2_Chr16g0765081	Putative transcription factor & lipid binding HD-SAD family
	HanXRQChr16_150485706	HanXRQChr16g0523671	HanXRQr2_Chr16g0765081	Putative transcription factor & lipid binding HD-SAD family
	HanXRQChr16_151170324	HanXRQChr16g0523821	HanXRQr2_Chr16g0766161	Putative glycosyl transferase, family 1
	HanXRQChr16_153090346	HanXRQChr16g0524231	HanXRQr2_Chr16g0766501	Putative transcription factor bHLH family
	HanXRQChr16_153801324	HanXRQChr16g0524441	HanXRQr2_Chr16g0767361	Putative plastid-lipid-associated protein
	HanXRQChr16_153805978	HanXRQChr16g0524451	HanXRQr2_Chr16g0767351	Putative chromatin regulator PHD family
	HanXRQChr16_153806047	HanXRQChr16g0524451	HanXRQr2_Chr16g0767351	Putative chromatin regulator PHD family
	HanXRQChr16_153807421	HanXRQChr16g0524451	HanXRQr2_Chr16g0767351	Putative chromatin regulator PHD family
	HanXRQChr16_153807517	HanXRQChr16g0524451	HanXRQr2_Chr16g0767351	Putative chromatin regulator PHD family
	HanXRQChr16_153807865	HanXRQChr16g0524451	HanXRQr2_Chr16g0767351	Putative chromatin regulator PHD family
	HanXRQChr16_153807868	HanXRQChr16g0524451	HanXRQr2_Chr16g0767351	Putative chromatin regulator PHD family
	HanXRQChr16_153808417	HanXRQChr16g0524451	HanXRQr2_Chr16g0767351	Putative chromatin regulator PHD family
	HanXRQChr16_153808528	HanXRQChr16g0524451	HanXRQr2_Chr16g0767351	Putative chromatin regulator PHD family
	HanXRQChr16_153809443	HanXRQChr16g0524451	HanXRQr2_Chr16g0767351	Putative chromatin regulator PHD family
	HanXRQChr16_153809624	HanXRQChr16g0524451	HanXRQr2_Chr16g0767351	Putative chromatin regulator PHD family
	HanXRQChr16_153858570	HanXRQChr16g0524461	HanXRQr2_Chr16g0767341	Putative carotenoid oxygenase
	HanXRQChr16_153858579	HanXRQChr16g0524461	HanXRQr2_Chr16g0767341	Putative carotenoid oxygenase
	HanXRQChr16_153871838	HanXRQChr16g0524461	HanXRQr2_Chr16g0767341	Putative carotenoid oxygenase
	HanXRQChr16_153872475	HanXRQChr16g0524461	HanXRQr2_Chr16g0767341	Putative carotenoid oxygenase
	HanXRQChr16_153872859	HanXRQChr16g0524461	HanXRQr2_Chr16g0767341	Putative carotenoid oxygenase
	HanXRQChr16_153872884	HanXRQChr16g0524461	HanXRQr2_Chr16g0767341	Putative carotenoid oxygenase
	HanXRQChr16_153872920	HanXRQChr16g0524461	HanXRQr2_Chr16g0767341	Putative carotenoid oxygenase
	HanXRQChr16_153872922	HanXRQChr16g0524461	HanXRQr2_Chr16g0767341	Putative carotenoid oxygenase
	HanXRQChr16_153872931	HanXRQChr16g0524461	HanXRQr2_Chr16g0767341	Putative carotenoid oxygenase
	HanXRQChr16_153873640	HanXRQChr16g0524461	HanXRQr2_Chr16g0767341	Putative carotenoid oxygenase
	HanXRQChr16_153874274	HanXRQChr16g0524461	HanXRQr2_Chr16g0767341	Putative carotenoid oxygenase
	HanXRQChr16_153874286	HanXRQChr16g0524461	HanXRQr2_Chr16g0767341	Putative carotenoid oxygenase
	HanXRQChr16_153922386	HanXRQChr16g0524471	HanXRQr2_Chr16g0767321	Putative carotenoid oxygenase
	HanXRQChr16_153942762	HanXRQChr16g0524481	-	-
	HanXRQChr16_153942784	HanXRQChr16g0524481	-	-
	HanXRQChr16_153942795	HanXRQChr16g0524481	-	-
	HanXRQChr16_153944543	HanXRQChr16g0524481	-	-
	HanXRQChr16_153944580	HanXRQChr16g0524481	-	-
	HanXRQChr16_153955509	HanXRQChr16g0524491	HanXRQr2_Chr16g0767271	Putative chaperonin-like RbcX
	HanXRQChr16_153955540	HanXRQChr16g0524491	HanXRQr2_Chr16g0767271	Putative chaperonin-like RbcX
	HanXRQChr16_153958406	HanXRQChr16g0524501	HanXRQr2_Chr16g0767261	Putative cellulose synthase (UDP-forming) chromatin regulator PHD family
	HanXRQChr16_153960870	HanXRQChr16g0524501	HanXRQr2_Chr16g0767261	Putative cellulose synthase (UDP-forming) chromatin regulator PHD family
	HanXRQChr16_153979082	HanXRQChr16g0524511	HanXRQr2_Chr16g0767251	Putative transcription factor MYB family
	HanXRQChr16_153979112	HanXRQChr16g0524511	HanXRQr2_Chr16g0767251	Putative transcription factor MYB family
	HanXRQChr16_153984821	HanXRQChr16g0524521	HanXRQr2_Chr16g0767241	Putative H(+)-transporting two-sector ATPase
	HanXRQChr16_155410680	HanXRQChr16g0524861	HanXRQr2_Chr16g0767671	Putative transcription factor WD40-like family
	HanXRQChr16_155410933	HanXRQChr16g0524861	HanXRQr2_Chr16g0767671	Putative transcription factor WD40-like family
	HanXRQChr16_1555691	HanXRQChr16g0498141	HanXRQr2_Chr16g0723521	Putative Zinc finger protein SHOOT GRAVITROPISM 5
	HanXRQChr16_1555917	HanXRQChr16g0498141	HanXRQr2_Chr16g0723521	Putative Zinc finger protein SHOOT GRAVITROPISM 5
	HanXRQChr16_15575953	HanXRQChr16g0501731	HanXRQr2_Chr16g0727641	Putative plus-end-directed kinesin ATPase
	HanXRQChr16_155926022	HanXRQChr16g0524981	HanXRQr2_Chr16g0767471	Putative alpha-N-acetylglucosaminidase
	HanXRQChr16_156071360	HanXRQChr16g0525021	HanXRQr2_Chr16g0768031	Putative tripeptidyl-peptidase II
	HanXRQChr16_159875982	HanXRQChr16g0526061	HanXRQr2_Chr16g0769241	hypothetical protein
	HanXRQChr16_160934150	HanXRQChr16g0526381	HanXRQr2_Chr16g0769631	Putative acyl-CoA oxidase
	HanXRQChr16_160934150	HanXRQChr16g0526381	HanXRQr2_Chr16g0769641	Putative acyl-CoA oxidase
	HanXRQChr16_160934303	HanXRQChr16g0526381	HanXRQr2_Chr16g0769631	Putative acyl-CoA oxidase
	HanXRQChr16_160934303	HanXRQChr16g0526381	HanXRQr2_Chr16g0769641	Putative acyl-CoA oxidase
	HanXRQChr16_161277697	HanXRQChr16g0526501	HanXRQr2_Chr16g0770051	Putative tetratricopeptide-like helical domain superfamily
	HanXRQChr16_161277733	HanXRQChr16g0526501	HanXRQr2_Chr16g0770051	Putative tetratricopeptide-like helical domain superfamily
	HanXRQChr16_161277846	HanXRQChr16g0526501	HanXRQr2_Chr16g0770051	Putative tetratricopeptide-like helical domain superfamily
	HanXRQChr16_161282235	HanXRQChr16g0526511	HanXRQr2_Chr16g0770041	Putative exosome complex RNA-binding protein 1/RRP40/RRP4
	HanXRQChr16_164068862	HanXRQChr16g0527161	HanXRQr2_Chr16g0771171	Putative cytochrome P450
	HanXRQChr16_164068878	HanXRQChr16g0527161	HanXRQr2_Chr16g0771171	Putative cytochrome P450
	HanXRQChr16_164068931	HanXRQChr16g0527161	HanXRQr2_Chr16g0771171	Putative cytochrome P450
	HanXRQChr16_164069181	HanXRQChr16g0527161	HanXRQr2_Chr16g0771171	Putative cytochrome P450
	HanXRQChr16_164069182	HanXRQChr16g0527161	HanXRQr2_Chr16g0771171	Putative cytochrome P450
	HanXRQChr16_164069184	HanXRQChr16g0527161	HanXRQr2_Chr16g0771171	Putative cytochrome P450
	HanXRQChr16_164069280	HanXRQChr16g0527161	HanXRQr2_Chr16g0771171	Putative cytochrome P450
	HanXRQChr16_168518687	HanXRQChr16g0528311	HanXRQr2_Chr16g0772741	Putative 2-succinyl-5-enolpyruvyl-6-hydroxy-3-cyclohexene-1-carboxylic-acid synthase
	HanXRQChr16_168518720	HanXRQChr16g0528311	HanXRQr2_Chr16g0772741	Putative 2-succinyl-5-enolpyruvyl-6-hydroxy-3-cyclohexene-1-carboxylic-acid synthase
	HanXRQChr16_1697974	HanXRQChr16g0498211	HanXRQr2_Chr16g0723401	Putative snurportin-1
	HanXRQChr16_170219375	HanXRQChr16g0528811	HanXRQr2_Chr16g0773651	Putative leucine-rich repeat domain superfamily
	HanXRQChr16_170219393	HanXRQChr16g0528811	HanXRQr2_Chr16g0773651	Putative leucine-rich repeat domain superfamily
	HanXRQChr16_170219445	HanXRQChr16g0528811	HanXRQr2_Chr16g0773651	Putative leucine-rich repeat domain superfamily
	HanXRQChr16_170219461	HanXRQChr16g0528811	HanXRQr2_Chr16g0773651	Putative leucine-rich repeat domain superfamily
	HanXRQChr16_179097580	HanXRQChr16g0531111	HanXRQr2_Chr16g0776251	Putative UPF0183/Protein broad-minded
	HanXRQChr16_179097583	HanXRQChr16g0531111	HanXRQr2_Chr16g0776251	Putative UPF0183/Protein broad-minded
	HanXRQChr16_179097631	HanXRQChr16g0531111	HanXRQr2_Chr16g0776251	Putative UPF0183/Protein broad-minded
	HanXRQChr16_179097643	HanXRQChr16g0531111	HanXRQr2_Chr16g0776251	Putative UPF0183/Protein broad-minded
	HanXRQChr16_185415647	HanXRQChr16g0532411	-	-
	HanXRQChr16_22605890	HanXRQChr16g0503461	HanXRQr2_Chr16g0730251	hypothetical protein
	HanXRQChr16_22605987	HanXRQChr16g0503461	HanXRQr2_Chr16g0730251	hypothetical protein
	HanXRQChr16_42424752	HanXRQChr16g0506541	HanXRQr2_Chr16g0733861	Putative cytochrome P450
	HanXRQChr16_42425037	HanXRQChr16g0506541	HanXRQr2_Chr16g0733861	Putative cytochrome P450
	HanXRQChr16_42425286	HanXRQChr16g0506541	HanXRQr2_Chr16g0733861	Putative cytochrome P450
	HanXRQChr16_42425676	HanXRQChr16g0506541	HanXRQr2_Chr16g0733861	Putative cytochrome P450
	HanXRQChr16_42440591	HanXRQChr16g0506541	HanXRQr2_Chr16g0733861	Putative cytochrome P450
	HanXRQChr16_43278347	HanXRQChr16g0506701	HanXRQr2_Chr16g0733851	putative protein
	HanXRQChr16_43431323	HanXRQChr16g0506711	HanXRQr2_Chr16g0733831	hypothetical protein
	HanXRQChr16_43431404	HanXRQChr16g0506711	HanXRQr2_Chr16g0733831	hypothetical protein
	HanXRQChr16_43458620	HanXRQChr16g0506721	HanXRQr2_Chr16g0733821	Putative cellulose synthase (UDP-forming)
	HanXRQChr16_43458918	HanXRQChr16g0506721	HanXRQr2_Chr16g0733821	Putative cellulose synthase (UDP-forming)
	HanXRQChr16_43458919	HanXRQChr16g0506721	HanXRQr2_Chr16g0733821	Putative cellulose synthase (UDP-forming)
	HanXRQChr16_43459002	HanXRQChr16g0506721	HanXRQr2_Chr16g0733821	Putative cellulose synthase (UDP-forming)
	HanXRQChr16_43459009	HanXRQChr16g0506721	HanXRQr2_Chr16g0733821	Putative cellulose synthase (UDP-forming)
	HanXRQChr16_43459095	HanXRQChr16g0506721	HanXRQr2_Chr16g0733821	Putative cellulose synthase (UDP-forming)
	HanXRQChr16_43459112	HanXRQChr16g0506721	HanXRQr2_Chr16g0733821	Putative cellulose synthase (UDP-forming)
	HanXRQChr16_43459408	HanXRQChr16g0506721	HanXRQr2_Chr16g0733821	Putative cellulose synthase (UDP-forming)
	HanXRQChr16_43459489	HanXRQChr16g0506721	HanXRQr2_Chr16g0733821	Putative cellulose synthase (UDP-forming)
	HanXRQChr16_43459778	HanXRQChr16g0506721	HanXRQr2_Chr16g0733821	Putative cellulose synthase (UDP-forming)
	HanXRQChr16_43459929	HanXRQChr16g0506721	HanXRQr2_Chr16g0733821	Putative cellulose synthase (UDP-forming)
	HanXRQChr16_43460643	HanXRQChr16g0506721	HanXRQr2_Chr16g0733821	Putative cellulose synthase (UDP-forming)
	HanXRQChr16_44517770	HanXRQChr16g0506891	HanXRQr2_Chr16g0733791	Putative cellulose synthase (UDP-forming)
	HanXRQChr16_7920861	HanXRQChr16g0499841	HanXRQr2_Chr16g0725751	Putative transmembrane protein DDB_G0292058
	HanXRQChr16_7920870	HanXRQChr16g0499841	HanXRQr2_Chr16g0725751	Putative transmembrane protein DDB_G0292058
	HanXRQChr16_84336947	HanXRQChr16g0512161	HanXRQr2_Chr16g0748461	Putative protein kinase CMGC-DYRK-YAK family
	HanXRQChr16_84433710	HanXRQChr16g0512181	HanXRQr2_Chr16g0748441	Putative hydrolase
	HanXRQChr16_84433722	HanXRQChr16g0512181	HanXRQr2_Chr16g0748441	Putative hydrolase
	HanXRQChr16_9560685	HanXRQChr16g0500261	HanXRQr2_Chr16g0725801	Putative transcription factor WD40-like family
	HanXRQChr16_9563116	HanXRQChr16g0500261	HanXRQr2_Chr16g0725801	Putative transcription factor WD40-like family
	HanXRQChr16_9565742	HanXRQChr16g0500261	HanXRQr2_Chr16g0725801	Putative transcription factor WD40-like family
	HanXRQChr17_1013385	HanXRQChr17g0533621	HanXRQr2_Chr17g0779041	Putative major intrinsic protein
	HanXRQChr17_1014083	HanXRQChr17g0533621	HanXRQr2_Chr17g0779041	Putative major intrinsic protein
	HanXRQChr17_11030896	HanXRQChr17g0536771	HanXRQr2_Chr17g0783021	Putative RNA-directed DNA polymerase
	HanXRQChr17_11777545	HanXRQChr17g0536961	HanXRQr2_Chr17g0783271	Putative F-box domain, leucine-rich repeat domain superfamily, F-box-like domain superfamily
	HanXRQChr17_170015621	HanXRQChr17g0563031	HanXRQr2_Chr17g0822331	Putative sterol 24-C-methyltransferase
	HanXRQChr17_170022288	HanXRQChr17g0563041	HanXRQr2_Chr17g0822341	Putative ribulose-bisphosphate carboxylase
	HanXRQChr17_172324508	HanXRQChr17g0563411	HanXRQr2_Chr17g0821861	Putative small GTP-binding protein
	HanXRQChr17_172324538	HanXRQChr17g0563411	HanXRQr2_Chr17g0821861	Putative small GTP-binding protein
	HanXRQChr17_172324598	HanXRQChr17g0563411	HanXRQr2_Chr17g0821861	Putative small GTP-binding protein
	HanXRQChr17_172324661	HanXRQChr17g0563411	HanXRQr2_Chr17g0821861	Putative small GTP-binding protein
	HanXRQChr17_172324664	HanXRQChr17g0563411	HanXRQr2_Chr17g0821861	Putative small GTP-binding protein
	HanXRQChr17_172324697	HanXRQChr17g0563411	HanXRQr2_Chr17g0821861	Putative small GTP-binding protein
	HanXRQChr17_172324727	HanXRQChr17g0563411	HanXRQr2_Chr17g0821861	Putative small GTP-binding protein
	HanXRQChr17_172324741	HanXRQChr17g0563411	HanXRQr2_Chr17g0821861	Putative small GTP-binding protein
	HanXRQChr17_175629211	HanXRQChr17g0564051	HanXRQr2_Chr17g0822591	Putative intron-binding protein aquarius
	HanXRQChr17_175629220	HanXRQChr17g0564051	HanXRQr2_Chr17g0822591	Putative intron-binding protein aquarius
	HanXRQChr17_175629226	HanXRQChr17g0564051	HanXRQr2_Chr17g0822591	Putative intron-binding protein aquarius
	HanXRQChr17_175630726	HanXRQChr17g0564051	HanXRQr2_Chr17g0822591	Putative intron-binding protein aquarius
	HanXRQChr17_175631017	HanXRQChr17g0564051	HanXRQr2_Chr17g0822591	Putative intron-binding protein aquarius
	HanXRQChr17_175631767	HanXRQChr17g0564051	HanXRQr2_Chr17g0822591	Putative intron-binding protein aquarius
	HanXRQChr17_189919405	HanXRQChr17g0566041	HanXRQr2_Chr17g0825941	Putative transcription repressor PLATZ family
	HanXRQChr17_189921131	HanXRQChr17g0566041	HanXRQr2_Chr17g0825941	Putative transcription repressor PLATZ family
	HanXRQChr17_199528387	HanXRQChr17g0567641	HanXRQr2_Chr17g0827741	Putative UV excision repair protein Rad23
	HanXRQChr17_199529040	HanXRQChr17g0567641	HanXRQr2_Chr17g0827741	Putative UV excision repair protein Rad23
	HanXRQChr17_199529065	HanXRQChr17g0567641	HanXRQr2_Chr17g0827741	Putative UV excision repair protein Rad23
	HanXRQChr17_199529071	HanXRQChr17g0567641	HanXRQr2_Chr17g0827741	Putative UV excision repair protein Rad23
	HanXRQChr17_202533804	HanXRQChr17g0568091	HanXRQr2_Chr17g0828121	Putative AAA+ ATPase domain, pigment precursor permease/Protein ATP-binding cassette sub-family G
	HanXRQChr17_202533954	HanXRQChr17g0568091	HanXRQr2_Chr17g0828121	Putative AAA+ ATPase domain, pigment precursor permease/Protein ATP-binding cassette sub-family G
	HanXRQChr17_202533964	HanXRQChr17g0568091	HanXRQr2_Chr17g0828121	Putative AAA+ ATPase domain, pigment precursor permease/Protein ATP-binding cassette sub-family G
	HanXRQChr17_202535355	HanXRQChr17g0568091	HanXRQr2_Chr17g0828121	Putative AAA+ ATPase domain, pigment precursor permease/Protein ATP-binding cassette sub-family G
	HanXRQChr17_202535737	HanXRQChr17g0568091	HanXRQr2_Chr17g0828121	Putative AAA+ ATPase domain, pigment precursor permease/Protein ATP-binding cassette sub-family G
	HanXRQChr17_202535739	HanXRQChr17g0568091	HanXRQr2_Chr17g0828121	Putative AAA+ ATPase domain, pigment precursor permease/Protein ATP-binding cassette sub-family G
	HanXRQChr17_202536215	HanXRQChr17g0568091	HanXRQr2_Chr17g0828121	Putative AAA+ ATPase domain, pigment precursor permease/Protein ATP-binding cassette sub-family G
	HanXRQChr17_202536249	HanXRQChr17g0568091	HanXRQr2_Chr17g0828121	Putative AAA+ ATPase domain, pigment precursor permease/Protein ATP-binding cassette sub-family G
	HanXRQChr17_202536373	HanXRQChr17g0568091	HanXRQr2_Chr17g0828121	Putative AAA+ ATPase domain, pigment precursor permease/Protein ATP-binding cassette sub-family G
	HanXRQChr17_202536379	HanXRQChr17g0568091	HanXRQr2_Chr17g0828121	Putative AAA+ ATPase domain, pigment precursor permease/Protein ATP-binding cassette sub-family G
	HanXRQChr17_202536397	HanXRQChr17g0568091	HanXRQr2_Chr17g0828121	Putative AAA+ ATPase domain, pigment precursor permease/Protein ATP-binding cassette sub-family G
	HanXRQChr17_202536577	HanXRQChr17g0568091	HanXRQr2_Chr17g0828121	Putative AAA+ ATPase domain, pigment precursor permease/Protein ATP-binding cassette sub-family G
	HanXRQChr17_20323732	HanXRQChr17g0539331	HanXRQr2_Chr17g0786501	putative protein
	HanXRQChr17_20323894	HanXRQChr17g0539331	HanXRQr2_Chr17g0786501	putative protein
	HanXRQChr17_20323960	HanXRQChr17g0539331	HanXRQr2_Chr17g0786501	putative protein
	HanXRQChr17_20325059	HanXRQChr17g0539341	HanXRQr2_Chr17g0786511	Putative glycosyl transferase, family 14
	HanXRQChr17_20325240	HanXRQChr17g0539341	HanXRQr2_Chr17g0786511	Putative glycosyl transferase, family 14
	HanXRQChr17_204745140	HanXRQChr17g0568541	HanXRQr2_Chr17g0828131	Putative SPX domain-containing protein
	HanXRQChr17_209861117	HanXRQChr17g0569791	HanXRQr2_Chr17g0830151	Putative histone acetyltransferase chromatin regulator PHD family
	HanXRQChr17_209861385	HanXRQChr17g0569791	HanXRQr2_Chr17g0830151	Putative histone acetyltransferase chromatin regulator PHD family
	HanXRQChr17_209861643	HanXRQChr17g0569791	HanXRQr2_Chr17g0830151	Putative histone acetyltransferase chromatin regulator PHD family
	HanXRQChr17_209861657	HanXRQChr17g0569791	HanXRQr2_Chr17g0830151	Putative histone acetyltransferase chromatin regulator PHD family
	HanXRQChr17_209863788	HanXRQChr17g0569791	HanXRQr2_Chr17g0830151	Putative histone acetyltransferase chromatin regulator PHD family
	HanXRQChr17_209863792	HanXRQChr17g0569791	HanXRQr2_Chr17g0830151	Putative histone acetyltransferase chromatin regulator PHD family
	HanXRQChr17_209863917	HanXRQChr17g0569791	HanXRQr2_Chr17g0830151	Putative histone acetyltransferase chromatin regulator PHD family
	HanXRQChr17_209866895	HanXRQChr17g0569791	HanXRQr2_Chr17g0830151	Putative histone acetyltransferase chromatin regulator PHD family
	HanXRQChr17_209868504	HanXRQChr17g0569791	HanXRQr2_Chr17g0830151	Putative histone acetyltransferase chromatin regulator PHD family
	HanXRQChr17_209869905	HanXRQChr17g0569791	HanXRQr2_Chr17g0830151	Putative histone acetyltransferase chromatin regulator PHD family
	HanXRQChr17_209869912	HanXRQChr17g0569791	HanXRQr2_Chr17g0830151	Putative histone acetyltransferase chromatin regulator PHD family
	HanXRQChr17_209869915	HanXRQChr17g0569791	HanXRQr2_Chr17g0830151	Putative histone acetyltransferase chromatin regulator PHD family
	HanXRQChr17_212836774	HanXRQChr17g0570501	HanXRQr2_Chr17g0830701	Putative tetratricopeptide-like helical domain superfamily
	HanXRQChr17_212865149	HanXRQChr17g0570531	HanXRQr2_Chr17g0830671	Putative transcription factor B3-Domain family
	HanXRQChr17_212865199	HanXRQChr17g0570531	HanXRQr2_Chr17g0830671	Putative transcription factor B3-Domain family
	HanXRQChr17_212865212	HanXRQChr17g0570531	HanXRQr2_Chr17g0830671	Putative transcription factor B3-Domain family
	HanXRQChr17_212865234	HanXRQChr17g0570531	HanXRQr2_Chr17g0830671	Putative transcription factor B3-Domain family
	HanXRQChr17_214267008	HanXRQChr17g0570761	HanXRQr2_Chr17g0831221	Putative ribosomal protein S4/S9
	HanXRQChr17_2163260	HanXRQChr17g0533981	HanXRQr2_Chr17g0779621	Putative amino acid/polyamine transporter I, cationic amino acid transporter
	HanXRQChr17_23717625	HanXRQChr17g0540371	HanXRQr2_Chr17g0788541	Putative sterol 14-alpha-demethylase
	HanXRQChr17_23717687	HanXRQChr17g0540371	HanXRQr2_Chr17g0788541	Putative sterol 14-alpha-demethylase
	HanXRQChr17_23717769	HanXRQChr17g0540371	HanXRQr2_Chr17g0788541	Putative sterol 14-alpha-demethylase
	HanXRQChr17_23717772	HanXRQChr17g0540371	HanXRQr2_Chr17g0788541	Putative sterol 14-alpha-demethylase
	HanXRQChr17_23717787	HanXRQChr17g0540371	HanXRQr2_Chr17g0788541	Putative sterol 14-alpha-demethylase
	HanXRQChr17_23718048	HanXRQChr17g0540371	HanXRQr2_Chr17g0788541	Putative sterol 14-alpha-demethylase
	HanXRQChr17_23718123	HanXRQChr17g0540371	HanXRQr2_Chr17g0788541	Putative sterol 14-alpha-demethylase
	HanXRQChr17_27283875	HanXRQChr17g0541621	HanXRQr2_Chr17g0790351	Putative Phytocyanin domain, cupredoxin
	HanXRQChr17_29477421	HanXRQChr17g0542271	HanXRQr2_Chr17g0791341	putative protein
	HanXRQChr17_3121910	HanXRQChr17g0534381	HanXRQr2_Chr17g0780191	Putative transcription factor C2C2-Dof family
	HanXRQChr17_3122030	HanXRQChr17g0534381	HanXRQr2_Chr17g0780191	Putative transcription factor C2C2-Dof family
	HanXRQChr17_45372788	HanXRQChr17g0546141	HanXRQr2_Chr17g0797311	Putative protein ENHANCED DISEASE RESISTANCE 2
	HanXRQChr17_45372794	HanXRQChr17g0546141	HanXRQr2_Chr17g0797311	Putative protein ENHANCED DISEASE RESISTANCE 2
	HanXRQChr17_45372985	HanXRQChr17g0546141	HanXRQr2_Chr17g0797311	Putative protein ENHANCED DISEASE RESISTANCE 2
	HanXRQChr17_61992031	HanXRQChr17g0549541	HanXRQr2_Chr17g0800091	Putative glucose-6-phosphate dehydrogenase, NAD(P)-binding domain superfamily
	HanXRQChr17_858136	HanXRQChr17g0533521	HanXRQr2_Chr17g0779241	Putative transcription factor & chromatin remodeling ARID family
	HanXRQChr17_858174	HanXRQChr17g0533521	HanXRQr2_Chr17g0779241	Putative transcription factor & chromatin remodeling ARID family
	HanXRQChr17_858210	HanXRQChr17g0533521	HanXRQr2_Chr17g0779241	Putative transcription factor & chromatin remodeling ARID family
	HanXRQChr17_858812	HanXRQChr17g0533521	HanXRQr2_Chr17g0779241	Putative transcription factor & chromatin remodeling ARID family
	HanXRQChr17_859073	HanXRQChr17g0533521	HanXRQr2_Chr17g0779241	Putative transcription factor & chromatin remodeling ARID family
	HanXRQChr17_859144	HanXRQChr17g0533521	HanXRQr2_Chr17g0779241	Putative transcription factor & chromatin remodeling ARID family
	HanXRQChr17_859181	HanXRQChr17g0533521	HanXRQr2_Chr17g0779241	Putative transcription factor & chromatin remodeling ARID family
	HanXRQChr17_860912	HanXRQChr17g0533531	HanXRQr2_Chr17g0779231	Putative 5-formyltetrahydrofolate cyclo-ligase, Glutamate formimidoyltransferase
	HanXRQChr17_860976	HanXRQChr17g0533531	HanXRQr2_Chr17g0779231	Putative 5-formyltetrahydrofolate cyclo-ligase, Glutamate formimidoyltransferase
	HanXRQChr17_861129	HanXRQChr17g0533531	HanXRQr2_Chr17g0779231	Putative 5-formyltetrahydrofolate cyclo-ligase, Glutamate formimidoyltransferase
	HanXRQChr17_862303	HanXRQChr17g0533531	HanXRQr2_Chr17g0779231	Putative 5-formyltetrahydrofolate cyclo-ligase, Glutamate formimidoyltransferase
	HanXRQChr17_862327	HanXRQChr17g0533531	HanXRQr2_Chr17g0779231	Putative 5-formyltetrahydrofolate cyclo-ligase, Glutamate formimidoyltransferase
	HanXRQChr17_862339	HanXRQChr17g0533531	HanXRQr2_Chr17g0779231	Putative 5-formyltetrahydrofolate cyclo-ligase, Glutamate formimidoyltransferase
	HanXRQChr17_862381	HanXRQChr17g0533531	HanXRQr2_Chr17g0779231	Putative 5-formyltetrahydrofolate cyclo-ligase, Glutamate formimidoyltransferase
	HanXRQChr17_9136202	HanXRQChr17g0536291	HanXRQr2_Chr14g0666041	Putative transcription factor AS2-LOB family
	HanXRQChr17_9136259	HanXRQChr17g0536291	HanXRQr2_Chr14g0666041	Putative transcription factor AS2-LOB family
	HanXRQChr17_9136303	HanXRQChr17g0536291	HanXRQr2_Chr14g0666041	Putative transcription factor AS2-LOB family
	HanXRQChr17_9136355	HanXRQChr17g0536291	HanXRQr2_Chr14g0666041	Putative transcription factor AS2-LOB family
	HanXRQChr17_9136362	HanXRQChr17g0536291	HanXRQr2_Chr14g0666041	Putative transcription factor AS2-LOB family
	HanXRQChr17_9142080	HanXRQChr17g0536301	HanXRQr2_Chr14g0666031	Putative mannosyl-glycoprotein endo-beta-N-acetylglucosaminidase
	HanXRQChr17_9142085	HanXRQChr17g0536301	HanXRQr2_Chr14g0666031	Putative mannosyl-glycoprotein endo-beta-N-acetylglucosaminidase
	HanXRQChr17_9142119	HanXRQChr17g0536301	HanXRQr2_Chr14g0666031	Putative mannosyl-glycoprotein endo-beta-N-acetylglucosaminidase
	HanXRQChr17_9142208	HanXRQChr17g0536301	HanXRQr2_Chr14g0666031	Putative mannosyl-glycoprotein endo-beta-N-acetylglucosaminidase
	HanXRQChr17_9142331	HanXRQChr17g0536301	HanXRQr2_Chr14g0666031	Putative mannosyl-glycoprotein endo-beta-N-acetylglucosaminidase
	HanXRQChr17_9142346	HanXRQChr17g0536301	HanXRQr2_Chr14g0666031	Putative mannosyl-glycoprotein endo-beta-N-acetylglucosaminidase
	HanXRQChr17_9142442	HanXRQChr17g0536301	HanXRQr2_Chr14g0666031	Putative mannosyl-glycoprotein endo-beta-N-acetylglucosaminidase
	HanXRQChr17_9142469	HanXRQChr17g0536301	HanXRQr2_Chr14g0666031	Putative mannosyl-glycoprotein endo-beta-N-acetylglucosaminidase
	HanXRQChr17_9142471	HanXRQChr17g0536301	HanXRQr2_Chr14g0666031	Putative mannosyl-glycoprotein endo-beta-N-acetylglucosaminidase
	HanXRQChr17_9143236	HanXRQChr17g0536301	HanXRQr2_Chr14g0666031	Putative mannosyl-glycoprotein endo-beta-N-acetylglucosaminidase
	HanXRQChr17_9144920	HanXRQChr17g0536301	HanXRQr2_Chr14g0666031	Putative mannosyl-glycoprotein endo-beta-N-acetylglucosaminidase
	HanXRQChr17_9144977	HanXRQChr17g0536301	HanXRQr2_Chr14g0666031	Putative mannosyl-glycoprotein endo-beta-N-acetylglucosaminidase
	HanXRQChr17_9145383	HanXRQChr17g0536301	HanXRQr2_Chr14g0666031	Putative mannosyl-glycoprotein endo-beta-N-acetylglucosaminidase
	HanXRQChr17_9145392	HanXRQChr17g0536301	HanXRQr2_Chr14g0666031	Putative mannosyl-glycoprotein endo-beta-N-acetylglucosaminidase
	HanXRQChr17_9145558	HanXRQChr17g0536301	HanXRQr2_Chr14g0666031	Putative mannosyl-glycoprotein endo-beta-N-acetylglucosaminidase
	HanXRQChr17_9145914	HanXRQChr17g0536301	HanXRQr2_Chr14g0666031	Putative mannosyl-glycoprotein endo-beta-N-acetylglucosaminidase
	HanXRQChr17_9146837	HanXRQChr17g0536301	HanXRQr2_Chr14g0666031	Putative mannosyl-glycoprotein endo-beta-N-acetylglucosaminidase
	HanXRQChr17_9146861	HanXRQChr17g0536301	HanXRQr2_Chr14g0666031	Putative mannosyl-glycoprotein endo-beta-N-acetylglucosaminidase
	HanXRQChr17_9146902	HanXRQChr17g0536301	HanXRQr2_Chr14g0666031	Putative mannosyl-glycoprotein endo-beta-N-acetylglucosaminidase
	HanXRQChr17_9146985	HanXRQChr17g0536301	HanXRQr2_Chr14g0666031	Putative mannosyl-glycoprotein endo-beta-N-acetylglucosaminidase
	HanXRQChr17_9146991	HanXRQChr17g0536301	HanXRQr2_Chr14g0666031	Putative mannosyl-glycoprotein endo-beta-N-acetylglucosaminidase
	HanXRQChr17_9147049	HanXRQChr17g0536301	HanXRQr2_Chr14g0666031	Putative mannosyl-glycoprotein endo-beta-N-acetylglucosaminidase
	HanXRQChr17_946386	HanXRQChr17g0533571	HanXRQr2_Chr17g0779131	Putative mitogen-activated protein kinase kinase kinase STE-STE11 family
	HanXRQChr17_950696	HanXRQChr17g0533581	HanXRQr2_Chr17g0779131	Putative mitogen-activated protein kinase kinase kinase STE-STE11 family
	HanXRQChr17_951929	HanXRQChr17g0533581	HanXRQr2_Chr17g0779131	Putative mitogen-activated protein kinase kinase kinase STE-STE11 family
	HanXRQChr17_9597893	HanXRQChr17g0536381	HanXRQr2_Chr17g0782451	Putative ubiquitinyl hydrolase 1
	HanXRQChr17_9597933	HanXRQChr17g0536381	HanXRQr2_Chr17g0782451	Putative ubiquitinyl hydrolase 1
