# Supplementary material for: Genetic control of abiotic stress-related specialized metabolites in sunflower
Source: BMC Genomics. 2024 Feb 20;25:199. doi: 10.1186/s12864-024-10104-9 (PMC10877922; doi:10.1186/s12864-024-10104-9)
Supplement: Supplementary file 8 — Supplementary Material 8. [file 12864_2024_10104_MOESM8_ESM.xlsx]

## Sheet: Supplementary-table-S06
	Supplementary table S06. Table listing all the enriched ontology terms found with the ClueGO analysis performed using all the putative candidate genes.
	Ontology ID	ontology term	ontology source	term p-value	term p-value corrected with BH	group p-value	group p-value corrected with BH	GO levels	GO groups	% associated genes	nr of associated genes	associated genes found
	GO:0004970	ionotropic glutamate receptor activity	GO_BiologicalProcess_custom	1.59E-02	1.87E-02	1.59E-02	1.91E-02	[5, 6, 7, 8, 9, 10, 11, 12, 13]	Group00	4	4	[HanXRQr2_Chr04g0191041, HanXRQr2_Chr06g0263441, HanXRQr2_Chr06g0263451, HanXRQr2_Chr08g0348121]
	GO:0006098	pentose-phosphate shunt	GO_BiologicalProcess_custom	1.03E-02	1.37E-02	1.03E-02	1.37E-02	[4, 5, 6]	Group01	7	3	[HanXRQr2_Chr08g0322411, HanXRQr2_Chr15g0688501, HanXRQr2_Chr17g0800091]
	GO:0048481	plant ovule development	GO_BiologicalProcess_custom	8.52E-03	1.31E-02	8.52E-03	1.46E-02	[3, 4, 5, 6, 7, 8, 9, 10, 11, 12, 13]	Group02	7	3	[HanXRQr2_Chr09g0403251, HanXRQr2_Chr16g0727071, HanXRQr2_Chr17g0779041]
	KEGG:00100	steroid biosynthesis	KEGG_custom	9.69E-03	1.38E-02	9.69E-03	1.45E-02	[-1]	Group03	7	3	[HanXRQr2_Chr06g0248761, HanXRQr2_Chr17g0788541, HanXRQr2_Chr17g0822331]
	KEGG:00908	zeatin biosynthesis	KEGG_custom	2.33E-02	2.45E-02	2.33E-02	2.33E-02	[-1]	Group04	5	3	[HanXRQr2_Chr11g0515571, HanXRQr2_Chr11g0515581, HanXRQr2_Chr11g0515591]
	GO:0019856	pyrimidine nucleobase biosynthetic process	GO_BiologicalProcess_custom	2.99E-03	5.97E-03	2.99E-03	7.16E-03	[6, 7, 8]	Group05	10	3	[HanXRQr2_Chr05g0195841, HanXRQr2_Chr06g0258581, HanXRQr2_Chr07g0315571]
	GO:0048638	regulation of developmental growth	GO_BiologicalProcess_custom	1.14E-02	1.43E-02	3.52E-03	7.03E-03	[3, 4]	Group06	5	4	[HanXRQr2_Chr03g0125711, HanXRQr2_Chr05g0232031, HanXRQr2_Chr07g0309011, HanXRQr2_Chr16g0727071]
	GO:0022604	regulation of cell morphogenesis	GO_BiologicalProcess_custom	1.82E-03	4.56E-03	3.52E-03	7.03E-03	[4, 5]	Group06	8	4	[HanXRQr2_Chr03g0125711, HanXRQr2_Chr05g0232031, HanXRQr2_Chr07g0309011, HanXRQr2_Chr16g0761871]
	GO:0090698	post-embryonic plant morphogenesis	GO_BiologicalProcess_custom	1.41E-03	4.04E-03	1.41E-03	4.24E-03	[3, 4]	Group07	6	5	[HanXRQr2_Chr03g0134731, HanXRQr2_Chr06g0249651, HanXRQr2_Chr09g0362971, HanXRQr2_Chr15g0688491, HanXRQr2_Chr17g0779131]
	GO:0010311	lateral root formation	GO_BiologicalProcess_custom	2.17E-03	4.83E-03	1.41E-03	4.24E-03	[3, 4, 5, 6, 7, 8, 9, 10]	Group07	12	3	[HanXRQr2_Chr03g0134731, HanXRQr2_Chr09g0362971, HanXRQr2_Chr15g0688491]
	KEGG:00480	glutathione metabolism	KEGG_custom	4.42E-05	8.85E-04	1.13E-04	1.35E-03	[-1]	Group08	6	8	[HanXRQr2_Chr04g0191561, HanXRQr2_Chr06g0258291, HanXRQr2_Chr06g0258311, HanXRQr2_Chr06g0258411, HanXRQr2_Chr06g0258481, HanXRQr2_Chr06g0258511, HanXRQr2_Chr12g0542141, HanXRQr2_Chr17g0800091]
	KEGG:00980	metabolism of xenobiotics by cytochrome P450	KEGG_custom	1.16E-04	1.16E-03	1.13E-04	1.35E-03	[-1]	Group08	8	6	[HanXRQr2_Chr04g0191561, HanXRQr2_Chr06g0258291, HanXRQr2_Chr06g0258311, HanXRQr2_Chr06g0258411, HanXRQr2_Chr06g0258481, HanXRQr2_Chr06g0258511]
	KEGG:04071	sphingolipid signaling pathway	KEGG_custom	6.54E-03	1.09E-02	2.22E-02	2.42E-02	[-1]	Group09	4	5	[HanXRQr2_Chr08g0326841, HanXRQr2_Chr09g0362971, HanXRQr2_Chr16g0761761, HanXRQr2_Chr16g0765261, HanXRQr2_Chr17g0782311]
	KEGG:04072	phospholipase D signaling pathway	KEGG_custom	3.69E-02	3.69E-02	2.22E-02	2.42E-02	[-1]	Group09	4	3	[HanXRQr2_Chr09g0362971, HanXRQr2_Chr16g0765261, HanXRQr2_Chr17g0782311]
	KEGG:00941	flavonoid biosynthesis	KEGG_custom	1.34E-03	4.46E-03	2.61E-04	1.57E-03	[-1]	Group10	6	5	[HanXRQr2_Chr05g0226791, HanXRQr2_Chr05g0226881, HanXRQr2_Chr05g0226901, HanXRQr2_Chr05g0226941, HanXRQr2_Chr09g0362451]
	KEGG:00945	stilbenoid, diarylheptanoid and gingerol biosynthesis	KEGG_custom	2.66E-04	1.77E-03	2.61E-04	1.57E-03	[-1]	Group10	9	5	[HanXRQr2_Chr05g0226791, HanXRQr2_Chr05g0226881, HanXRQr2_Chr05g0226901, HanXRQr2_Chr05g0226941, HanXRQr2_Chr09g0362451]
	GO:0050737	O-hydroxycinnamoyltransferase activity	GO_BiologicalProcess_custom	1.32E-03	5.30E-03	2.61E-04	1.57E-03	[6]	Group10	14	3	[HanXRQr2_Chr05g0226791, HanXRQr2_Chr05g0226881, HanXRQr2_Chr09g0371261]
	GO:0016042	lipid catabolic process	GO_BiologicalProcess_custom	3.08E-04	1.54E-03	3.08E-04	1.23E-03	[4]	Group11	4	9	[HanXRQr2_Chr02g0056091, HanXRQr2_Chr08g0326841, HanXRQr2_Chr08g0351641, HanXRQr2_Chr14g0666661, HanXRQr2_Chr16g0765261, HanXRQr2_Chr16g0767341, HanXRQr2_Chr16g0769631, HanXRQr2_Chr16g0769641, HanXRQr2_Chr17g0782311]
	GO:0044242	cellular lipid catabolic process	GO_BiologicalProcess_custom	3.67E-03	6.67E-03	3.08E-04	1.23E-03	[4, 5]	Group11	5	5	[HanXRQr2_Chr08g0326841, HanXRQr2_Chr08g0351641, HanXRQr2_Chr16g0767341, HanXRQr2_Chr16g0769631, HanXRQr2_Chr16g0769641]
	GO:0006635	fatty acid beta-oxidation	GO_BiologicalProcess_custom	1.77E-02	1.97E-02	3.08E-04	1.23E-03	[6, 7, 8, 9]	Group11	5	3	[HanXRQr2_Chr08g0351641, HanXRQr2_Chr16g0769631, HanXRQr2_Chr16g0769641]
