# Supplementary material for: Genetic control of abiotic stress-related specialized metabolites in sunflower
Source: BMC Genomics. 2024 Feb 20;25:199. doi: 10.1186/s12864-024-10104-9 (PMC10877922; doi:10.1186/s12864-024-10104-9)
Supplement: Supplementary file 9 — Supplementary Material 9. [file 12864_2024_10104_MOESM9_ESM.xlsx]

## Sheet: Supplementary table S07
	Supplementary table S07. List of all the metabolite-associated putative candidate genes found in the six hotspots identified in the sunflower genome using a sliding window approach
	Hotspot	v1.0 chromosome	position on v1.0 chromosome	v1.0 gene	v2.1 gene	v2.1 gene description
	01	HanXRQChr05	197342367	HanXRQChr05g0157241	HanXRQr2_Chr05g0231761	Putative acetyl-CoA carboxylase
			197348531	HanXRQChr05g0157251	HanXRQr2_Chr05g0231771	Hypothetical protein
			197357712	HanXRQChr05g0157261	HanXRQr2_Chr05g0231791	Hypothetical protein
			197421539	HanXRQChr05g0157271	HanXRQr2_Chr05g0231811	Putative leo1-like protein
			197441345	HanXRQChr05g0157291	HanXRQr2_Chr05g0231831	Putative DNA helicase
			197466598	HanXRQChr05g0157301	HanXRQr2_Chr05g0231861	Putative X8 domain-containing protein
			197627967	HanXRQChr05g0157351	HanXRQr2_Chr05g0226411	Putative transmembrane protein DDB_G0292058
			200843611	HanXRQChr05g0158211	HanXRQr2_Chr05g0226791	Putative quinate O-hydroxycinnamoyltransferase
			200850605	HanXRQChr05g0158221	HanXRQr2_Chr05g0226801	Putative quinate O-hydroxycinnamoyltransferase
			200947185	HanXRQChr05g0158271	HanXRQr2_Chr05g0226881	Putative quinate O-hydroxycinnamoyltransferase
			200987986	HanXRQChr05g0158281	HanXRQr2_Chr05g0226901	Putative quinate O-hydroxycinnamoyltransferase
			201015272	HanXRQChr05g0158311	HanXRQr2_Chr05g0226941	Putative quinate O-hydroxycinnamoyltransferase
			201033234	HanXRQChr05g0158331	HanXRQr2_Chr05g0226961	Putative quinate O-hydroxycinnamoyltransferase
	02	HanXRQChr06	39008986	HanXRQChr06g0176461	HanXRQr2_Chr06g0257571	Putative protein
			40952280	HanXRQChr06g0177061	HanXRQr2_Chr06g0258311	Putative glutathione transferase
			40967993	HanXRQChr06g0177071	HanXRQr2_Chr06g0258291	Putative glutathione transferase
			40973483	HanXRQChr06g0177081	HanXRQr2_Chr06g0258281	Putative carboxypeptidase U transcription factor interactor and regulator Znf-B family
			42424154	HanXRQChr06g0177351	HanXRQr2_Chr06g0258651	Putative proton-dependent oligopeptide transporter family, MFS transporter superfamily
			42435469	HanXRQChr06g0177371	HanXRQr2_Chr06g0258641	Putative mitochondrial carrier domain protein
			42444942	HanXRQChr06g0177391	HanXRQr2_Chr06g0258611	Putative protein kinase Group-Pl-3 family
			42515518	HanXRQChr06g0177401	HanXRQr2_Chr06g0258591	Putative prenylated rab acceptor PRA1
			42519407	HanXRQChr06g0177411	HanXRQr2_Chr06g0258581	Putative uracil phosphoribosyl transferase, phosphoribosyltransferase
			42780197	HanXRQChr06g0177501	HanXRQr2_Chr06g0258531	Putative glutamate-5-semialdehyde dehydrogenase, Glutamate 5-kinase
			42852686	HanXRQChr06g0177511	HanXRQr2_Chr06g0258511	Putative glutathione transferase
			42892499	HanXRQChr06g0177531	HanXRQr2_Chr06g0258481	Putative glutathione transferase
			42927808	HanXRQChr06g0177551	HanXRQr2_Chr06g0258451	Putative glutathione transferase
			43018568	HanXRQChr06g0177581	HanXRQr2_Chr06g0258411	Putative glutathione transferase
			43034145	HanXRQChr06g0177601	HanXRQr2_Chr06g0258381	Putative glutathione transferase
	03	HanXRQChr07	97056206	HanXRQChr07g0204781	HanXRQr2_Chr07g0314341	Putative transcription factor C2H2 family
			97126148	HanXRQChr07g0204831	HanXRQr2_Chr07g0314271	Putative protein kinase RLK-Pelle-LRR-III family
			97131588	HanXRQChr07g0204841	HanXRQr2_Chr07g0314251	Putative carboxylesterase
			97151277	HanXRQChr07g0204871	HanXRQr2_Chr07g0314211	Putative protein Networked (NET), actin-binding (NAB)
			98548943	HanXRQChr07g0205451	HanXRQr2_Chr07g0315011	Putative protein kinase RLK-Pelle-RLCK-IXb family
			98595410	HanXRQChr07g0205471	HanXRQr2_Chr07g0314981	Hypothetical protein
			98598625	HanXRQChr07g0205481	HanXRQr2_Chr07g0314971	Putative protein kinase RLK-Pelle-LRR-III family
			98612326	HanXRQChr07g0205491	HanXRQr2_Chr07g0314961	Putative leucine-rich repeat domain superfamily
			98619320	HanXRQChr07g0205501	HanXRQr2_Chr07g0314941	Putative leucine-rich repeat-containing, plant-type, leucine-rich repeat domain superfamily
			98649471	HanXRQChr07g0205511	HanXRQr2_Chr07g0314921	Putative non-specific serine/threonine protein kinase
			98672688	HanXRQChr07g0205531	HanXRQr2_Chr07g0314901	Putative ubiquinol-cytochrome c chaperone/UPF0174
			98687663	HanXRQChr07g0205551	HanXRQr2_Chr07g0314881	Putative alpha/Beta hydrolase
			98748532	HanXRQChr07g0205561	HanXRQr2_Chr07g0314871	Putative transcription factor AP2-EREBP family
			98876215	HanXRQChr07g0205591	HanXRQr2_Chr07g0314841	Putative transcription factor AP2-EREBP family
			98906367	HanXRQChr07g0205641	HanXRQr2_Chr07g0314791	Putative calcium-dependent channel, 7TM region phosphate
			99420944	HanXRQChr07g0205781	HanXRQr2_Chr07g0315571	Putative tetratricopeptide-like helical domain superfamily
			100588997	HanXRQChr07g0206301	HanXRQr2_Chr07g0316141	Putative protein
			100603549	HanXRQChr07g0206321	HanXRQr2_Chr07g0316161	Putative exostosin
			101624967	HanXRQChr07g0206771	HanXRQr2_Chr07g0316381	Putative tetratricopeptide-like helical domain superfamily
	04	HanXRQChr09	175361020	HanXRQChr09g0266271	HanXRQr2_Chr09g0403151	Putative DNA (cytosine-5-)-methyltransferase
			175374187	HanXRQChr09g0266281	HanXRQr2_Chr09g0403141	Putative protein kinase CMGC-GSK family
			175458887	HanXRQChr09g0266301	HanXRQr2_Chr09g0403101	Putative polygalacturonase
			175706083	HanXRQChr09g0266391	HanXRQr2_Chr09g0403251	Putative transcription factor MADS-MIKC family
			175797754	HanXRQChr09g0266411	HanXRQr2_Chr09g0403231	Putative UDP-glucuronosyl/UDP-glucosyltransferase, UDP-glycosyltransferase family
			175836539	HanXRQChr09g0266421	HanXRQr2_Chr09g0403211	Putative UDP-glucuronosyl/UDP-glucosyltransferase, UDP-glycosyltransferase family
			175871769	HanXRQChr09g0266431	HanXRQr2_Chr09g0403171	Putative ribosomal protein S5 domain 2-type
			177045997	HanXRQChr09g0266851	HanXRQr2_Chr09g0403541	Putative cellulase
			177061482	HanXRQChr09g0266861	HanXRQr2_Chr09g0403531	Putative transcription factor WD40-like family
			177067158	HanXRQChr09g0266871	HanXRQr2_Chr09g0403521	Putative glycerophosphodiester phosphodiesterase
			177560524	HanXRQChr09g0267081	HanXRQr2_Chr09g0403271	Putative transcription factor MADS-MIKC family
	05	HanXRQChr12	64951489	HanXRQChr12g0370571	HanXRQr2_Chr12g0542061	Putative protein
			65026572	HanXRQChr12g0370601	HanXRQr2_Chr12g0542031	Putative major intrinsic protein
			65047315	HanXRQChr12g0370611	HanXRQr2_Chr12g0542021	Putative deacetylvindoline O-acetyltransferase
			65071306	HanXRQChr12g0370621	HanXRQr2_Chr12g0542011	Putative deacetylvindoline O-acetyltransferase
			65117829	HanXRQChr12g0370641	HanXRQr2_Chr12g0542001	Putative leucine-rich repeat domain superfamily
			65227782	HanXRQChr12g0370671	HanXRQr2_Chr12g0541971	Putative transcription factor C2H2 family
			65238480	HanXRQChr12g0370681	HanXRQr2_Chr12g0541961	Putative oxidoreductase
			65244672	HanXRQChr12g0370691	HanXRQr2_Chr12g0541951	Putative EamA domain-containing protein
			65380552	HanXRQChr12g0370731	HanXRQr2_Chr12g0541881	Hypothetical protein
			66497411	HanXRQChr12g0371001	HanXRQr2_Chr12g0542141	Putative glutathione dehydrogenase (ascorbate)
			66834795	HanXRQChr12g0371051	HanXRQr2_Chr12g0542071	Hypothetical protein
	06	HanXRQChr16	149823250	HanXRQChr16g0523451	HanXRQr2_Chr16g0765421	Putative C2 domain, calcium-dependent lipid-binding transcriptional regulator, plant
			149929857	HanXRQChr16g0523511	HanXRQr2_Chr16g0765301	Putative polygalacturonate 4-alpha-galacturonosyltransferase
			149983178	HanXRQChr16g0523531	HanXRQr2_Chr16g0765281	Putative transcription factor MADS-MIKC family
			150169875	HanXRQChr16g0523551	HanXRQr2_Chr16g0765261	Putative phospholipase D
			150277335	HanXRQChr16g0523611	HanXRQr2_Chr16g0765171	Putative P-loop containing nucleoside triphosphate hydrolase, leucine-rich repeat domain superfamily
			150483515	HanXRQChr16g0523671	HanXRQr2_Chr16g0765081	Putative transcription factor & lipid binding HD-SAD family
			151165544	HanXRQChr16g0523821	HanXRQr2_Chr16g0766161	Putative glycosyl transferase, family 1
			153089610	HanXRQChr16g0524231	HanXRQr2_Chr16g0766501	Putative transcription factor bHLH family
			153798618	HanXRQChr16g0524441	HanXRQr2_Chr16g0767361	Putative plastid-lipid-associated protein
			153805320	HanXRQChr16g0524451	HanXRQr2_Chr16g0767351	Putative chromatin regulator PHD family
			153858184	HanXRQChr16g0524461	HanXRQr2_Chr16g0767341	Putative carotenoid oxygenase
			153922317	HanXRQChr16g0524471	HanXRQr2_Chr16g0767321	Putative carotenoid oxygenase
			153954137	HanXRQChr16g0524491	HanXRQr2_Chr16g0767271	Putative chaperonin-like RbcX
			153955878	HanXRQChr16g0524501	HanXRQr2_Chr16g0767261	Putative cellulose synthase (UDP-forming) chromatin regulator PHD family
			153978874	HanXRQChr16g0524511	HanXRQr2_Chr16g0767251	Putative transcription factor MYB family
			153982585	HanXRQChr16g0524521	HanXRQr2_Chr16g0767241	Putative H(+)-transporting two-sector ATPase
			155408794	HanXRQChr16g0524861	HanXRQr2_Chr16g0767671	Putative transcription factor WD40-like family
			155919570	HanXRQChr16g0524981	HanXRQr2_Chr16g0767471	Putative alpha-N-acetylglucosaminidase
			156070884	HanXRQChr16g0525021	HanXRQr2_Chr16g0768031	Putative tripeptidyl-peptidase II
