# Supplementary material for: Genetic control of abiotic stress-related specialized metabolites in sunflower
Source: BMC Genomics. 2024 Feb 20;25:199. doi: 10.1186/s12864-024-10104-9 (PMC10877922; doi:10.1186/s12864-024-10104-9)
Supplement: Supplementary file 10 — Supplementary Material 10. [file 12864_2024_10104_MOESM10_ESM.xlsx]

## Sheet: Supplementary table S08
	Supplementary table S08. Co-localization of co-inherited v1.0 SNPs and v1.0 SNPs belonging to QTLs of interest. QTLs of interest are indicated using the naming proposed by the literature (Mangin et al 2017, Gosseau et al 2019). Column five shows the absolute distances in bp calculated for each couple of co-inherited SNPs and SNPs belonging to a QTL.
	QTL class	QTL	v1.0 SNP belonging to QTLs	Co-inherited v1.0 SNP	Distance between co-inherited SNPs and SNPs belonging to a QTL (bp)
	cold	OIL_YIELD_multi_plasticity_SLT_EF	HanXRQChr05_206893338	HanXRQChr05_206883929	9409
	cold	OIL_YIELD_multi_plasticity_SLT_EF	HanXRQChr05_206893338	HanXRQChr05_206892837	501
	cold	OIL_YIELD_multi_plasticity_SLT_EF	HanXRQChr05_206893338	HanXRQChr05_206893723	385
	cold	OIL_YIELD_multi_plasticity_SLT_EF	HanXRQChr05_206893338	HanXRQChr05_206894142	804
	cold	OIL_YIELD_multi_plasticity_SLT_EF	HanXRQChr05_206893338	HanXRQChr05_206894179	841
	cold	OIL_YIELD_multi_plasticity_SLT_EF	HanXRQChr05_206893338	HanXRQChr05_206894591	1253
	cold	OIL_YIELD_multi_plasticity_SLT_EF	HanXRQChr05_206893338	HanXRQChr05_206894893	1555
	cold	OIL_YIELD_multi_plasticity_SLT_EF	HanXRQChr05_206893338	HanXRQChr05_206894951	1613
	cold	OIL_YIELD_multi_plasticity_SLT_EF	HanXRQChr05_206893338	HanXRQChr05_206895187	1849
	cold	OIL_YIELD_multi_plasticity_SLT_EF	HanXRQChr05_206893338	HanXRQChr05_206895435	2097
	cold	OIL_YIELD_multi_plasticity_SLT_EF	HanXRQChr05_206893338	HanXRQChr05_206895690	2352
	cold	OIL_YIELD_multi_plasticity_SLT_EF	HanXRQChr05_206893338	HanXRQChr05_206895725	2387
	cold	OIL_YIELD_multi_plasticity_SLT_EF	HanXRQChr05_206893338	HanXRQChr05_206896163	2825
	cold	OIL_YIELD_multi_plasticity_SLT_EF	HanXRQChr05_206893338	HanXRQChr05_206896237	2899
	cold	OIL_YIELD_multi_plasticity_SLT_EF	HanXRQChr05_206893338	HanXRQChr05_206896331	2993
	cold	OIL_YIELD_multi_plasticity_SLT_EF	HanXRQChr05_206893338	HanXRQChr05_206897355	4017
	cold	OIL_YIELD_multi_plasticity_SLT_EF	HanXRQChr05_206893338	HanXRQChr05_206897379	4041
	cold	OIL_YIELD_multi_plasticity_SLT_EF	HanXRQChr05_206893338	HanXRQChr05_206897399	4061
	cold	OIL_YIELD_multi_plasticity_SLT_EF	HanXRQChr05_206893338	HanXRQChr05_206897756	4418
	cold	OIL_YIELD_multi_plasticity_SLT_EF	HanXRQChr05_206893338	HanXRQChr05_206897760	4422
	cold	OIL_YIELD_multi_plasticity_SLT_EF	HanXRQChr05_206893338	HanXRQChr05_206897821	4483
	cold	OIL_YIELD_multi_plasticity_SLT_EF	HanXRQChr05_206893338	HanXRQChr05_206897901	4563
	cold	OIL_YIELD_multi_plasticity_SLT_EF	HanXRQChr05_206893338	HanXRQChr05_206897922	4584
	cold	OIL_YIELD_multi_plasticity_SLT_EF	HanXRQChr05_206893338	HanXRQChr05_206897950	4612
	cold	OIL_YIELD_multi_plasticity_SLT_EF	HanXRQChr10_220548129	HanXRQChr10_220528851	19278
	cold	OIL_YIELD_multi_plasticity_SLT_EF	HanXRQChr10_220548129	HanXRQChr10_220529573	18556
	cold	OIL_YIELD_multi_plasticity_SLT_EF	HanXRQChr10_220548129	HanXRQChr10_220530551	17578
	cold	OIL_YIELD_multi_plasticity_SLT_EF	HanXRQChr10_220548129	HanXRQChr10_220532037	16092
	cold	OIL_YIELD_multi_plasticity_SLT_EF	HanXRQChr10_220548129	HanXRQChr10_220532444	15685
	cold	OIL_YIELD_multi_plasticity_SLT_EF	HanXRQChr10_220548129	HanXRQChr10_220532478	15651
	cold	OIL_YIELD_multi_plasticity_SLT_EF	HanXRQChr10_220548129	HanXRQChr10_220532696	15433
	cold	OIL_YIELD_multi_plasticity_SLT_EF	HanXRQChr10_220548129	HanXRQChr10_220532781	15348
	cold	OIL_YIELD_multi_plasticity_SLT_EF	HanXRQChr10_220548129	HanXRQChr10_220533653	14476
	cold	OIL_YIELD_multi_plasticity_SLT_EF	HanXRQChr10_220548129	HanXRQChr10_220533667	14462
	cold	OIL_YIELD_multi_plasticity_SLT_EF	HanXRQChr10_220548129	HanXRQChr10_220533675	14454
	cold	OIL_YIELD_multi_plasticity_SLT_EF	HanXRQChr10_220548129	HanXRQChr10_220536358	11771
	cold	OIL_YIELD_multi_plasticity_SLT_EF	HanXRQChr10_220548129	HanXRQChr10_220536421	11708
	cold	OIL_YIELD_multi_plasticity_SLT_EF	HanXRQChr10_220548129	HanXRQChr10_220536428	11701
	cold	YIELD_NORM_H20_plasticity_multi_SLT_EF	HanXRQChr09_32619338	HanXRQChr09_032619338	0
	cold	YIELD_NORM_H2O_mono_plasticity_NLT	HanXRQChr08_23957763	HanXRQChr08_023969570	11807
	cold	YIELD_NORM_H2O_mono_plasticity_NLT	HanXRQChr13_6371748	HanXRQChr13_006398435	26687
	cold	YIELD_NORM_H2O_mono_plasticity_NLT	HanXRQChr13_6371748	HanXRQChr13_006404440	32692
	cold	YIELD_NORM_H2O_mono_plasticity_NLT	HanXRQChr13_6371748	HanXRQChr13_006404461	32713
	cold	YIELD_NORM_H2O_mono_plasticity_NLT	HanXRQChr16_142612324	HanXRQChr16_142586652	25672
	cold	YIELD_NORM_H2O_mono_plasticity_NLT	HanXRQChr16_142612324	HanXRQChr16_142586698	25626
	cold	YIELD_NORM_H2O_mono_plasticity_NLT	HanXRQChr16_142612324	HanXRQChr16_142586811	25513
	cold	YIELD_NORM_H2O_mono_plasticity_NLT	HanXRQChr16_142612324	HanXRQChr16_142586850	25474
	cold	YIELD_NORM_H2O_mono_plasticity_NLT	HanXRQChr16_142612324	HanXRQChr16_142586858	25466
	cold	YIELD_NORM_H2O_mono_plasticity_NLT	HanXRQChr16_142612324	HanXRQChr16_142586863	25461
	cold	YIELD_NORM_H2O_mono_plasticity_NLT	HanXRQChr16_142612324	HanXRQChr16_142586932	25392
	cold	YIELD_NORM_H2O_mono_plasticity_NLT	HanXRQChr16_142612324	HanXRQChr16_142592600	19724
	cold	YIELD_NORM_H2O_mono_plasticity_NLT	HanXRQChr16_142612324	HanXRQChr16_142592601	19723
	cold	YIELD_NORM_H2O_mono_plasticity_NLT	HanXRQChr16_142612324	HanXRQChr16_142592620	19704
	cold	YIELD_NORM_H2O_mono_plasticity_NLT	HanXRQChr16_142612324	HanXRQChr16_142593118	19206
	cold	YIELD_NORM_H2O_mono_plasticity_NLT	HanXRQChr16_142612324	HanXRQChr16_142593124	19200
	cold	YIELD_NORM_H2O_mono_plasticity_NLT	HanXRQChr16_142612324	HanXRQChr16_142593338	18986
	cold	YIELD_NORM_H2O_mono_plasticity_NLT	HanXRQChr16_142612324	HanXRQChr16_142593504	18820
	cold	YIELD_NORM_H2O_mono_plasticity_NLT	HanXRQChr16_142612324	HanXRQChr16_142594304	18020
	cold	YIELD_NORM_H2O_mono_plasticity_NLT	HanXRQChr16_142612324	HanXRQChr16_142594349	17975
	cold	YIELD_NORM_H2O_mono_plasticity_NLT	HanXRQChr16_142612324	HanXRQChr16_142594352	17972
	cold	YIELD_NORM_H2O_mono_plasticity_NLT	HanXRQChr16_142612324	HanXRQChr16_142594498	17826
	cold	YIELD_NORM_H2O_mono_plasticity_NLT	HanXRQChr16_142612324	HanXRQChr16_142594512	17812
	cold	YIELD_NORM_H2O_mono_plasticity_NLT	HanXRQChr16_142612324	HanXRQChr16_142594680	17644
	cold	YIELD_NORM_H2O_mono_plasticity_NLT	HanXRQChr16_142612324	HanXRQChr16_142594701	17623
	cold	YIELD_NORM_H2O_mono_plasticity_NLT	HanXRQChr16_142612324	HanXRQChr16_142594761	17563
	cold	YIELD_NORM_H2O_mono_plasticity_NLT	HanXRQChr16_142612324	HanXRQChr16_142594795	17529
	cold	YIELD_NORM_H2O_mono_plasticity_NLT	HanXRQChr16_142612324	HanXRQChr16_142594826	17498
	cold	YIELD_NORM_H2O_mono_plasticity_NLT	HanXRQChr16_142612324	HanXRQChr16_142594834	17490
	cold	YIELD_NORM_H2O_mono_plasticity_NLT	HanXRQChr16_142612324	HanXRQChr16_142594841	17483
	cold	YIELD_NORM_H2O_mono_plasticity_NLT	HanXRQChr16_142612324	HanXRQChr16_142594955	17369
	cold	YIELD_NORM_H2O_mono_plasticity_NLT	HanXRQChr16_142612324	HanXRQChr16_142595085	17239
	cold	YIELD_NORM_H2O_mono_plasticity_NLT	HanXRQChr16_142612324	HanXRQChr16_142595110	17214
	cold	YIELD_NORM_H2O_mono_plasticity_NLT	HanXRQChr16_142612324	HanXRQChr16_142595121	17203
	cold	YIELD_NORM_H2O_mono_plasticity_NLT	HanXRQChr16_142612324	HanXRQChr16_142595301	17023
	cold	YIELD_NORM_H2O_mono_plasticity_NLT	HanXRQChr16_142612324	HanXRQChr16_142595302	17022
	cold	YIELD_NORM_H2O_mono_plasticity_NLT	HanXRQChr16_142612324	HanXRQChr16_142595507	16817
	cold	YIELD_NORM_H2O_mono_plasticity_NLT	HanXRQChr16_142612324	HanXRQChr16_142595509	16815
	cold	YIELD_NORM_H2O_mono_plasticity_NLT	HanXRQChr16_142612324	HanXRQChr16_142595610	16714
	cold	YIELD_NORM_H2O_mono_plasticity_NLT	HanXRQChr16_142612324	HanXRQChr16_142595618	16706
	cold	YIELD_NORM_H2O_mono_plasticity_NLT	HanXRQChr16_142612324	HanXRQChr16_142595626	16698
	cold	YIELD_NORM_H2O_mono_plasticity_NLT	HanXRQChr16_142612324	HanXRQChr16_142595647	16677
	cold	YIELD_NORM_H2O_mono_plasticity_NLT	HanXRQChr16_142612324	HanXRQChr16_142595648	16676
	cold	YIELD_NORM_H2O_mono_plasticity_NLT	HanXRQChr16_142612324	HanXRQChr16_142595696	16628
	cold	YIELD_NORM_H2O_mono_plasticity_NLT	HanXRQChr16_142612324	HanXRQChr16_142595715	16609
	cold	YIELD_NORM_H2O_mono_plasticity_NLT	HanXRQChr16_142612324	HanXRQChr16_142595716	16608
	cold	YIELD_NORM_H2O_mono_plasticity_NLT	HanXRQChr16_142612324	HanXRQChr16_142595807	16517
	cold	YIELD_NORM_H2O_mono_plasticity_NLT	HanXRQChr16_142612324	HanXRQChr16_142595817	16507
	cold	YIELD_NORM_H2O_mono_plasticity_NLT	HanXRQChr16_142612324	HanXRQChr16_142595880	16444
	cold	YIELD_NORM_H2O_mono_plasticity_NLT	HanXRQChr16_142612324	HanXRQChr16_142595899	16425
	cold	YIELD_NORM_H2O_mono_plasticity_NLT	HanXRQChr16_142612324	HanXRQChr16_142595920	16404
	cold	YIELD_NORM_H2O_mono_plasticity_NLT	HanXRQChr16_142612324	HanXRQChr16_142595958	16366
	cold	YIELD_NORM_H2O_mono_plasticity_NLT	HanXRQChr16_142612324	HanXRQChr16_142595960	16364
	cold	YIELD_NORM_H2O_mono_plasticity_NLT	HanXRQChr16_142612324	HanXRQChr16_142595972	16352
	cold	YIELD_NORM_H2O_mono_plasticity_NLT	HanXRQChr16_142612324	HanXRQChr16_142596167	16157
	cold	YIELD_NORM_H2O_mono_plasticity_NLT	HanXRQChr16_142612324	HanXRQChr16_142596187	16137
	cold	YIELD_NORM_H2O_mono_plasticity_NLT	HanXRQChr16_142612324	HanXRQChr16_142596506	15818
	cold	YIELD_NORM_H2O_mono_plasticity_NLT	HanXRQChr16_142612324	HanXRQChr16_142596511	15813
	cold	YIELD_NORM_H2O_mono_plasticity_NLT	HanXRQChr16_142612324	HanXRQChr16_142596513	15811
	cold	YIELD_NORM_H2O_mono_plasticity_NLT	HanXRQChr16_142612324	HanXRQChr16_142596643	15681
	cold	YIELD_NORM_H2O_mono_plasticity_NLT	HanXRQChr16_142612324	HanXRQChr16_142596647	15677
	cold	YIELD_NORM_H2O_mono_plasticity_NLT	HanXRQChr16_142612324	HanXRQChr16_142597258	15066
	cold	YIELD_NORM_H2O_mono_plasticity_NLT	HanXRQChr16_142612324	HanXRQChr16_142597609	14715
	cold	YIELD_NORM_H2O_mono_plasticity_NLT	HanXRQChr16_142612324	HanXRQChr16_142597751	14573
	cold	YIELD_NORM_H2O_mono_plasticity_NLT	HanXRQChr16_142612324	HanXRQChr16_142601027	11297
	cold	YIELD_NORM_H2O_mono_plasticity_NLT	HanXRQChr16_142612324	HanXRQChr16_142601231	11093
	cold	YIELD_NORM_H2O_mono_plasticity_NLT	HanXRQChr16_142612324	HanXRQChr16_142601808	10516
	cold	YIELD_NORM_H2O_mono_plasticity_NLT	HanXRQChr16_142612324	HanXRQChr16_142602280	10044
	cold	YIELD_NORM_H2O_mono_plasticity_NLT	HanXRQChr16_142612324	HanXRQChr16_142602877	9447
	cold	YIELD_NORM_H2O_mono_plasticity_NLT	HanXRQChr16_142612324	HanXRQChr16_142603592	8732
	cold	YIELD_NORM_H2O_mono_plasticity_NLT	HanXRQChr16_142612324	HanXRQChr16_142603922	8402
	cold	YIELD_NORM_H2O_mono_plasticity_NLT	HanXRQChr16_142612324	HanXRQChr16_142604241	8083
	cold	YIELD_NORM_H2O_mono_plasticity_NLT	HanXRQChr16_142612324	HanXRQChr16_142604277	8047
	cold	YIELD_NORM_H2O_mono_plasticity_NLT	HanXRQChr16_142612324	HanXRQChr16_142604559	7765
	cold	YIELD_NORM_H2O_mono_plasticity_NLT	HanXRQChr16_142612324	HanXRQChr16_142605090	7234
	cold	YIELD_NORM_H2O_mono_plasticity_NLT	HanXRQChr16_142612324	HanXRQChr16_142605235	7089
	cold	YIELD_NORM_H2O_mono_plasticity_NLT	HanXRQChr16_142612324	HanXRQChr16_142605354	6970
	cold	YIELD_NORM_H2O_mono_plasticity_NLT	HanXRQChr16_142612324	HanXRQChr16_142605373	6951
	cold	YIELD_NORM_H2O_mono_plasticity_NLT	HanXRQChr16_142612324	HanXRQChr16_142605760	6564
	cold	YIELD_NORM_H2O_mono_plasticity_NLT	HanXRQChr16_142612324	HanXRQChr16_142606369	5955
	cold	YIELD_NORM_H2O_mono_plasticity_NLT	HanXRQChr16_142612324	HanXRQChr16_142606575	5749
	cold	YIELD_NORM_H2O_mono_plasticity_NLT	HanXRQChr16_142612324	HanXRQChr16_142606632	5692
	cold	YIELD_NORM_H2O_mono_plasticity_NLT	HanXRQChr16_142612324	HanXRQChr16_142607642	4682
	cold	YIELD_NORM_H2O_mono_plasticity_NLT	HanXRQChr16_142612324	HanXRQChr16_142607827	4497
	cold	YIELD_NORM_H2O_mono_plasticity_NLT	HanXRQChr16_142612324	HanXRQChr16_142609853	2471
	cold	YIELD_NORM_H2O_mono_plasticity_NLT	HanXRQChr16_142612324	HanXRQChr16_142610270	2054
	cold	YIELD_NORM_H2O_mono_plasticity_NLT	HanXRQChr16_142612324	HanXRQChr16_142610409	1915
	cold	YIELD_NORM_H2O_mono_plasticity_NLT	HanXRQChr16_142612324	HanXRQChr16_142610544	1780
	cold	YIELD_NORM_H2O_mono_plasticity_NLT	HanXRQChr16_142612324	HanXRQChr16_142610565	1759
	cold	YIELD_NORM_H2O_mono_plasticity_NLT	HanXRQChr16_142612324	HanXRQChr16_142610652	1672
	cold	YIELD_NORM_H2O_mono_plasticity_NLT	HanXRQChr16_142612324	HanXRQChr16_142610734	1590
	cold	YIELD_NORM_H2O_mono_plasticity_NLT	HanXRQChr16_142612324	HanXRQChr16_142610881	1443
	cold	YIELD_NORM_H2O_mono_plasticity_NLT	HanXRQChr16_142612324	HanXRQChr16_142611245	1079
	cold	YIELD_NORM_H2O_mono_plasticity_NLT	HanXRQChr16_142612324	HanXRQChr16_142611344	980
	cold	YIELD_NORM_H2O_mono_plasticity_NLT	HanXRQChr16_142612324	HanXRQChr16_142611469	855
	cold	YIELD_NORM_H2O_mono_plasticity_NLT	HanXRQChr16_142612324	HanXRQChr16_142611896	428
	cold	YIELD_NORM_H2O_mono_plasticity_NLT	HanXRQChr16_142612324	HanXRQChr16_142611911	413
	cold	YIELD_NORM_H2O_mono_plasticity_NLT	HanXRQChr16_142612324	HanXRQChr16_142612258	66
	cold	YIELD_NORM_H2O_mono_plasticity_NLT	HanXRQChr16_142612324	HanXRQChr16_142612797	473
	cold	YIELD_NORM_H2O_mono_plasticity_NLT	HanXRQChr16_142612324	HanXRQChr16_142613609	1285
	cold	YIELD_NORM_H2O_mono_plasticity_NLT	HanXRQChr16_142612324	HanXRQChr16_142615096	2772
	cold	YIELD_NORM_H2O_mono_plasticity_NLT	HanXRQChr16_142612324	HanXRQChr16_142615176	2852
	cold	YIELD_NORM_H2O_mono_plasticity_NLT	HanXRQChr16_142612324	HanXRQChr16_142615414	3090
	cold	YIELD_NORM_H2O_mono_plasticity_NLT	HanXRQChr16_142612324	HanXRQChr16_142615594	3270
	cold	YIELD_NORM_H2O_mono_plasticity_NLT	HanXRQChr16_142612324	HanXRQChr16_142615850	3526
	cold	YIELD_NORM_H2O_mono_plasticity_NLT	HanXRQChr16_142612324	HanXRQChr16_142615890	3566
	cold	YIELD_NORM_H2O_mono_plasticity_NLT	HanXRQChr16_142612324	HanXRQChr16_142617535	5211
	cold	YIELD_NORM_H2O_mono_plasticity_NLT	HanXRQChr16_142612324	HanXRQChr16_142617727	5403
	cold	YIELD_NORM_H2O_mono_plasticity_NLT	HanXRQChr16_142612324	HanXRQChr16_142617811	5487
	cold	YIELD_NORM_H2O_mono_plasticity_NLT	HanXRQChr16_142612324	HanXRQChr16_142617820	5496
	cold	YIELD_NORM_H2O_mono_plasticity_NLT	HanXRQChr16_142612324	HanXRQChr16_142617844	5520
	cold	YIELD_NORM_H2O_mono_plasticity_NLT	HanXRQChr16_142612324	HanXRQChr16_142617851	5527
	cold	YIELD_NORM_H2O_mono_plasticity_NLT	HanXRQChr16_142612324	HanXRQChr16_142617905	5581
	cold	YIELD_NORM_H2O_mono_plasticity_NLT	HanXRQChr16_142612324	HanXRQChr16_142618144	5820
	cold	YIELD_NORM_H2O_mono_plasticity_NLT	HanXRQChr16_142612324	HanXRQChr16_142618197	5873
	cold	YIELD_NORM_H2O_mono_plasticity_NLT	HanXRQChr16_142612324	HanXRQChr16_142618204	5880
	cold	YIELD_NORM_H2O_mono_plasticity_NLT	HanXRQChr16_142612324	HanXRQChr16_142618983	6659
	cold	YIELD_NORM_H2O_mono_plasticity_NLT	HanXRQChr16_142612324	HanXRQChr16_142619057	6733
	cold	YIELD_NORM_H2O_mono_plasticity_NLT	HanXRQChr16_142612324	HanXRQChr16_142619167	6843
	cold	YIELD_NORM_H2O_mono_plasticity_NLT	HanXRQChr16_142612324	HanXRQChr16_142619175	6851
	cold	YIELD_NORM_H2O_mono_plasticity_NLT	HanXRQChr16_142612324	HanXRQChr16_142619592	7268
	cold	YIELD_NORM_H2O_mono_plasticity_NLT	HanXRQChr16_142612324	HanXRQChr16_142620203	7879
	cold	YIELD_NORM_H2O_mono_plasticity_NLT	HanXRQChr16_142612324	HanXRQChr16_142620986	8662
	cold	YIELD_NORM_H2O_mono_plasticity_NLT	HanXRQChr16_142612324	HanXRQChr16_142621425	9101
	cold	YIELD_NORM_H2O_mono_plasticity_NLT	HanXRQChr16_142612324	HanXRQChr16_142621710	9386
	cold	YIELD_NORM_H2O_mono_plasticity_NLT	HanXRQChr16_142612324	HanXRQChr16_142622294	9970
	cold	YIELD_NORM_H2O_mono_plasticity_NLT	HanXRQChr16_142612324	HanXRQChr16_142624447	12123
	cold	YIELD_NORM_H2O_mono_plasticity_NLT	HanXRQChr16_142612324	HanXRQChr16_142644045	31721
	cold	YIELD_NORM_H2O_mono_plasticity_NLT	HanXRQChr16_142612324	HanXRQChr16_142644091	31767
	cold	YIELD_NORM_H2O_mono_plasticity_NLT	HanXRQChr16_142612324	HanXRQChr16_142644270	31946
	cold	YIELD_NORM_H2O_mono_plasticity_NLT	HanXRQChr16_142612324	HanXRQChr16_142645919	33595
	cold	YIELD_NORM_H2O_mono_plasticity_NLT	HanXRQChr16_142612324	HanXRQChr16_142645927	33603
	cold	YIELD_NORM_H2O_mono_plasticity_NLT	HanXRQChr16_142612324	HanXRQChr16_142645977	33653
	cold	YIELD_NORM_H2O_mono_plasticity_NLT	HanXRQChr16_142612324	HanXRQChr16_142646006	33682
	cold	YIELD_NORM_H2O_mono_plasticity_NLT	HanXRQChr16_142612324	HanXRQChr16_142646027	33703
	cold	YIELD_NORM_H2O_mono_plasticity_NLT	HanXRQChr16_142612324	HanXRQChr16_142646131	33807
	cold	YIELD_NORM_H2O_mono_plasticity_NLT	HanXRQChr16_142612324	HanXRQChr16_142646218	33894
	cold	YIELD_NORM_H2O_mono_plasticity_NLT	HanXRQChr16_142612324	HanXRQChr16_142646258	33934
	cold	YIELD_NORM_H2O_mono_plasticity_NLT	HanXRQChr16_142612324	HanXRQChr16_142646363	34039
	cold	YIELD_NORM_H2O_mono_plasticity_NLT	HanXRQChr16_142612324	HanXRQChr16_142646371	34047
	cold	YIELD_NORM_H2O_mono_plasticity_NLT	HanXRQChr16_145018331	HanXRQChr16_144981596	36735
	cold	YIELD_NORM_H2O_mono_plasticity_NLT	HanXRQChr16_145018331	HanXRQChr16_144981712	36619
	cold	YIELD_NORM_H2O_mono_plasticity_NLT	HanXRQChr16_146620185	HanXRQChr16_146612298	7887
	cold	YIELD_NORM_H2O_mono_plasticity_NLT	HanXRQChr16_146620185	HanXRQChr16_146612331	7854
	cold	YIELD_NORM_H2O_mono_plasticity_NLT	HanXRQChr16_146620185	HanXRQChr16_146612403	7782
	cold	YIELD_NORM_H2O_mono_plasticity_NLT	HanXRQChr16_146620185	HanXRQChr16_146614111	6074
	cold	YIELD_NORM_H2O_mono_plasticity_NLT	HanXRQChr16_146620185	HanXRQChr16_146614717	5468
	cold	YIELD_NORM_H2O_mono_plasticity_NLT	HanXRQChr16_146620185	HanXRQChr16_146616619	3566
	cold	YIELD_NORM_H2O_mono_plasticity_NLT	HanXRQChr16_146620185	HanXRQChr16_146616770	3415
	cold	YIELD_NORM_H2O_mono_plasticity_NLT	HanXRQChr16_146620185	HanXRQChr16_146616807	3378
	cold	YIELD_NORM_H2O_mono_plasticity_NLT	HanXRQChr16_146620185	HanXRQChr16_146616838	3347
	cold	YIELD_NORM_H2O_mono_plasticity_NLT	HanXRQChr16_146620185	HanXRQChr16_146616930	3255
	cold	YIELD_NORM_H2O_mono_plasticity_NLT	HanXRQChr16_146620185	HanXRQChr16_146616943	3242
	cold	YIELD_NORM_H2O_mono_plasticity_NLT	HanXRQChr16_146620185	HanXRQChr16_146616950	3235
	cold	YIELD_NORM_H2O_mono_plasticity_NLT	HanXRQChr16_146620185	HanXRQChr16_146617022	3163
	cold	YIELD_NORM_H2O_mono_plasticity_NLT	HanXRQChr16_146620185	HanXRQChr16_146617032	3153
	cold	YIELD_NORM_H2O_mono_plasticity_NLT	HanXRQChr16_146620185	HanXRQChr16_146617086	3099
	cold	YIELD_NORM_H2O_mono_plasticity_NLT	HanXRQChr16_146620185	HanXRQChr16_146617125	3060
	cold	YIELD_NORM_H2O_mono_plasticity_NLT	HanXRQChr16_146620185	HanXRQChr16_146617149	3036
	cold	YIELD_NORM_H2O_mono_plasticity_NLT	HanXRQChr16_146620185	HanXRQChr16_146617159	3026
	cold	YIELD_NORM_H2O_mono_plasticity_NLT	HanXRQChr16_146620185	HanXRQChr16_146617275	2910
	cold	YIELD_NORM_H2O_mono_plasticity_NLT	HanXRQChr16_146620185	HanXRQChr16_146617295	2890
	cold	YIELD_NORM_H2O_mono_plasticity_NLT	HanXRQChr16_146620185	HanXRQChr16_146617673	2512
	cold	YIELD_NORM_H2O_mono_plasticity_NLT	HanXRQChr16_146620185	HanXRQChr16_146617731	2454
	cold	YIELD_NORM_H2O_mono_plasticity_NLT	HanXRQChr16_146620185	HanXRQChr16_146617768	2417
	cold	YIELD_NORM_H2O_mono_plasticity_NLT	HanXRQChr16_146620185	HanXRQChr16_146617769	2416
	cold	YIELD_NORM_H2O_mono_plasticity_NLT	HanXRQChr16_146620185	HanXRQChr16_146617838	2347
	cold	YIELD_NORM_H2O_mono_plasticity_NLT	HanXRQChr16_146620185	HanXRQChr16_146617934	2251
	cold	YIELD_NORM_H2O_mono_plasticity_NLT	HanXRQChr16_146620185	HanXRQChr16_146618002	2183
	cold	YIELD_NORM_H2O_mono_plasticity_NLT	HanXRQChr16_146620185	HanXRQChr16_146618040	2145
	cold	YIELD_NORM_H2O_mono_plasticity_NLT	HanXRQChr16_146620185	HanXRQChr16_146618088	2097
	cold	YIELD_NORM_H2O_mono_plasticity_NLT	HanXRQChr16_146620185	HanXRQChr16_146618111	2074
	cold	YIELD_NORM_H2O_mono_plasticity_NLT	HanXRQChr16_146620185	HanXRQChr16_146618182	2003
	cold	YIELD_NORM_H2O_mono_plasticity_NLT	HanXRQChr16_146620185	HanXRQChr16_146618254	1931
	cold	YIELD_NORM_H2O_mono_plasticity_NLT	HanXRQChr16_146620185	HanXRQChr16_146618260	1925
	cold	YIELD_NORM_H2O_mono_plasticity_NLT	HanXRQChr16_146620185	HanXRQChr16_146618262	1923
	cold	YIELD_NORM_H2O_mono_plasticity_NLT	HanXRQChr16_146620185	HanXRQChr16_146618332	1853
	cold	YIELD_NORM_H2O_mono_plasticity_NLT	HanXRQChr16_146620185	HanXRQChr16_146618429	1756
	cold	YIELD_NORM_H2O_mono_plasticity_NLT	HanXRQChr16_146620185	HanXRQChr16_146618480	1705
	cold	YIELD_NORM_H2O_mono_plasticity_NLT	HanXRQChr16_146620185	HanXRQChr16_146618541	1644
	cold	YIELD_NORM_H2O_mono_plasticity_NLT	HanXRQChr16_146620185	HanXRQChr16_146618657	1528
	cold	YIELD_NORM_H2O_mono_plasticity_NLT	HanXRQChr16_146620185	HanXRQChr16_146618691	1494
	cold	YIELD_NORM_H2O_mono_plasticity_NLT	HanXRQChr16_146620185	HanXRQChr16_146618698	1487
	cold	YIELD_NORM_H2O_mono_plasticity_NLT	HanXRQChr16_146620185	HanXRQChr16_146619716	469
	cold	YIELD_NORM_H2O_mono_plasticity_NLT	HanXRQChr16_146620185	HanXRQChr16_146619768	417
	cold	YIELD_NORM_H2O_mono_plasticity_NLT	HanXRQChr16_146620185	HanXRQChr16_146619769	416
	cold	YIELD_NORM_H2O_mono_plasticity_NLT	HanXRQChr16_146620185	HanXRQChr16_146620160	25
	cold	YIELD_NORM_H2O_mono_plasticity_NLT	HanXRQChr16_146620185	HanXRQChr16_146620260	75
	cold	YIELD_NORM_H2O_mono_plasticity_NLT	HanXRQChr16_146620185	HanXRQChr16_146620271	86
	cold	YIELD_NORM_H2O_mono_plasticity_NLT	HanXRQChr16_149547156	HanXRQChr16_149575584	28428
	cold	YIELD_NORM_H2O_mono_plasticity_NLT	HanXRQChr16_149690748	HanXRQChr16_149690295	453
	cold	YIELD_NORM_H2O_mono_plasticity_NLT	HanXRQChr16_149690748	HanXRQChr16_149690298	450
	cold	YIELD_NORM_H2O_mono_plasticity_NLT	HanXRQChr16_149690748	HanXRQChr16_149690301	447
	cold	YIELD_NORM_H2O_mono_plasticity_NLT	HanXRQChr16_149748061	HanXRQChr16_149758079	10018
	cold	YIELD_NORM_H2O_mono_plasticity_NLT	HanXRQChr16_149748061	HanXRQChr16_149781136	33075
	cold	YIELD_NORM_H2O_mono_plasticity_NLT	HanXRQChr16_149748061	HanXRQChr16_149781746	33685
	cold	YIELD_NORM_H2O_mono_plasticity_NLT	HanXRQChr16_149748061	HanXRQChr16_149782033	33972
	cold	YIELD_NORM_H2O_mono_plasticity_NLT	HanXRQChr16_149748061	HanXRQChr16_149782863	34802
	cold	YIELD_NORM_H2O_mono_plasticity_NLT	HanXRQChr16_149748061	HanXRQChr16_149782944	34883
	cold	YIELD_NORM_H2O_mono_plasticity_NLT	HanXRQChr16_149748061	HanXRQChr16_149783048	34987
	cold	YIELD_NORM_H2O_mono_plasticity_NLT	HanXRQChr16_149748061	HanXRQChr16_149783088	35027
	cold	YIELD_NORM_H2O_mono_plasticity_NLT	HanXRQChr16_149748061	HanXRQChr16_149783298	35237
	cold	YIELD_NORM_H2O_mono_plasticity_NLT	HanXRQChr16_149748061	HanXRQChr16_149783555	35494
	cold	YIELD_NORM_H2O_mono_plasticity_NLT	HanXRQChr16_149748061	HanXRQChr16_149783955	35894
	cold	YIELD_NORM_H2O_mono_plasticity_NLT	HanXRQChr16_149748061	HanXRQChr16_149784551	36490
	cold	YIELD_NORM_H2O_mono_plasticity_NLT	HanXRQChr16_149748061	HanXRQChr16_149784629	36568
	cold	YIELD_NORM_H2O_mono_plasticity_NLT	HanXRQChr16_149748061	HanXRQChr16_149784657	36596
	cold	YIELD_NORM_H2O_mono_plasticity_NLT	HanXRQChr16_149748061	HanXRQChr16_149785443	37382
	cold	YIELD_NORM_H2O_mono_plasticity_NLT	HanXRQChr16_149748061	HanXRQChr16_149785592	37531
	cold	YIELD_NORM_H2O_mono_plasticity_NLT	HanXRQChr16_149748061	HanXRQChr16_149785988	37927
	cold	YIELD_NORM_H2O_mono_plasticity_NLT	HanXRQChr16_149748061	HanXRQChr16_149786001	37940
	cold	YIELD_NORM_H2O_mono_plasticity_NLT	HanXRQChr16_149748061	HanXRQChr16_149786041	37980
	cold	YIELD_NORM_H2O_mono_plasticity_NLT	HanXRQChr16_149748061	HanXRQChr16_149791919	43858
	cold	YIELD_NORM_H2O_mono_plasticity_NLT	HanXRQChr16_149748061	HanXRQChr16_149794812	46751
	cold	YIELD_NORM_H2O_mono_plasticity_NLT	HanXRQChr16_149800518	HanXRQChr16_149798740	1778
	cold	YIELD_NORM_H2O_mono_plasticity_NLT	HanXRQChr16_149800518	HanXRQChr16_149803584	3066
	cold	YIELD_NORM_H2O_mono_plasticity_NLT	HanXRQChr16_149800518	HanXRQChr16_149804856	4338
	cold	YIELD_NORM_H2O_mono_plasticity_NLT	HanXRQChr16_149800518	HanXRQChr16_149816450	15932
	cold	YIELD_NORM_H2O_mono_plasticity_NLT	HanXRQChr16_149800518	HanXRQChr16_149817103	16585
	cold	YIELD_NORM_H2O_mono_plasticity_NLT	HanXRQChr16_149800518	HanXRQChr16_149817259	16741
	cold	YIELD_NORM_H2O_mono_plasticity_NLT	HanXRQChr16_149800518	HanXRQChr16_149818856	18338
	cold	YIELD_NORM_H2O_mono_plasticity_NLT	HanXRQChr16_149800518	HanXRQChr16_149820335	19817
	cold	YIELD_NORM_H2O_mono_plasticity_NLT	HanXRQChr16_149800518	HanXRQChr16_149823830	23312
	cold	YIELD_NORM_H2O_mono_plasticity_NLT	HanXRQChr16_149800518	HanXRQChr16_149823889	23371
	cold	YIELD_NORM_H2O_mono_plasticity_NLT	HanXRQChr16_149800518	HanXRQChr16_149824114	23596
	cold	YIELD_NORM_H2O_mono_plasticity_NLT	HanXRQChr16_149800518	HanXRQChr16_149824474	23956
	cold	YIELD_NORM_H2O_mono_plasticity_NLT	HanXRQChr16_149800518	HanXRQChr16_149824678	24160
	cold	YIELD_NORM_H2O_mono_plasticity_NLT	HanXRQChr16_149800518	HanXRQChr16_149824839	24321
	cold	YIELD_NORM_H2O_mono_plasticity_NLT	HanXRQChr16_149800518	HanXRQChr16_149824899	24381
	cold	YIELD_NORM_H2O_mono_plasticity_NLT	HanXRQChr16_149800518	HanXRQChr16_149825206	24688
	cold	YIELD_NORM_H2O_mono_plasticity_NLT	HanXRQChr16_149800518	HanXRQChr16_149825213	24695
	cold	YIELD_NORM_H2O_mono_plasticity_NLT	HanXRQChr16_149800518	HanXRQChr16_149826106	25588
	cold	YIELD_NORM_H2O_mono_plasticity_NLT	HanXRQChr16_149800518	HanXRQChr16_149826490	25972
	cold	YIELD_NORM_H2O_mono_plasticity_NLT	HanXRQChr16_149800518	HanXRQChr16_149826842	26324
	cold	YIELD_NORM_H2O_mono_plasticity_NLT	HanXRQChr16_149800518	HanXRQChr16_149831562	31044
	cold	YIELD_NORM_H2O_mono_plasticity_NLT	HanXRQChr16_149800518	HanXRQChr16_149831593	31075
	cold	YIELD_NORM_H2O_mono_plasticity_NLT	HanXRQChr16_149800518	HanXRQChr16_149831605	31087
	cold	YIELD_NORM_H2O_mono_plasticity_NLT	HanXRQChr16_149800518	HanXRQChr16_149831785	31267
	cold	YIELD_NORM_H2O_mono_plasticity_NLT	HanXRQChr16_149800518	HanXRQChr16_149831815	31297
	cold	YIELD_NORM_H2O_mono_plasticity_NLT	HanXRQChr16_149800518	HanXRQChr16_149831837	31319
	cold	YIELD_NORM_H2O_mono_plasticity_NLT	HanXRQChr16_149800518	HanXRQChr16_149831852	31334
	cold	YIELD_NORM_H2O_mono_plasticity_NLT	HanXRQChr16_149800518	HanXRQChr16_149831863	31345
	cold	YIELD_NORM_H2O_mono_plasticity_NLT	HanXRQChr16_149800518	HanXRQChr16_149832153	31635
	cold	YIELD_NORM_H2O_mono_plasticity_NLT	HanXRQChr16_149800518	HanXRQChr16_149832176	31658
	cold	YIELD_NORM_H2O_mono_plasticity_NLT	HanXRQChr16_149800518	HanXRQChr16_149832239	31721
	cold	YIELD_NORM_H2O_mono_plasticity_NLT	HanXRQChr16_149800518	HanXRQChr16_149832772	32254
	cold	YIELD_NORM_H2O_mono_plasticity_NLT	HanXRQChr16_149800518	HanXRQChr16_149832818	32300
	cold	YIELD_NORM_H2O_mono_plasticity_NLT	HanXRQChr16_149800518	HanXRQChr16_149833163	32645
	cold	YIELD_NORM_H2O_mono_plasticity_NLT	HanXRQChr16_149800518	HanXRQChr16_149833246	32728
	cold	YIELD_NORM_H2O_mono_plasticity_NLT	HanXRQChr16_149800518	HanXRQChr16_149833276	32758
	cold	YIELD_NORM_H2O_mono_plasticity_NLT	HanXRQChr16_149800518	HanXRQChr16_149833618	33100
	cold	YIELD_NORM_H2O_mono_plasticity_NLT	HanXRQChr16_149800518	HanXRQChr16_149834167	33649
	cold	YIELD_NORM_H2O_mono_plasticity_NLT	HanXRQChr16_149800518	HanXRQChr16_149835030	34512
	cold	YIELD_NORM_H2O_mono_plasticity_NLT	HanXRQChr16_149800518	HanXRQChr16_149835032	34514
	cold	YIELD_NORM_H2O_mono_plasticity_NLT	HanXRQChr16_149800518	HanXRQChr16_149835056	34538
	cold	YIELD_NORM_H2O_mono_plasticity_NLT	HanXRQChr16_149800518	HanXRQChr16_149835186	34668
	cold	YIELD_NORM_H2O_mono_plasticity_NLT	HanXRQChr16_149800518	HanXRQChr16_149835491	34973
	cold	YIELD_NORM_H2O_mono_plasticity_NLT	HanXRQChr16_149800518	HanXRQChr16_149835558	35040
	cold	YIELD_NORM_H2O_mono_plasticity_NLT	HanXRQChr16_149800518	HanXRQChr16_149836030	35512
	cold	YIELD_NORM_H2O_mono_plasticity_NLT	HanXRQChr16_149800518	HanXRQChr16_149836263	35745
	cold	YIELD_NORM_H2O_mono_plasticity_NLT	HanXRQChr16_149800518	HanXRQChr16_149836310	35792
	cold	YIELD_NORM_H2O_mono_plasticity_NLT	HanXRQChr16_149800518	HanXRQChr16_149836360	35842
	cold	YIELD_NORM_H2O_mono_plasticity_NLT	HanXRQChr16_149800518	HanXRQChr16_149836363	35845
	cold	YIELD_NORM_H2O_mono_plasticity_NLT	HanXRQChr16_150170361	HanXRQChr16_150170841	480
	cold	YIELD_NORM_H2O_mono_plasticity_NLT	HanXRQChr16_150170361	HanXRQChr16_150171670	1309
	cold	YIELD_NORM_H2O_mono_plasticity_NLT	HanXRQChr16_150170361	HanXRQChr16_150172375	2014
	cold	YIELD_NORM_H2O_mono_plasticity_NLT	HanXRQChr16_150170361	HanXRQChr16_150172709	2348
	cold	YIELD_NORM_H2O_mono_plasticity_NLT	HanXRQChr16_150170361	HanXRQChr16_150173132	2771
	cold	YIELD_NORM_H2O_mono_plasticity_NLT	HanXRQChr16_150170361	HanXRQChr16_150173320	2959
	cold	YIELD_NORM_H2O_mono_plasticity_NLT	HanXRQChr16_150170361	HanXRQChr16_150173475	3114
	cold	YIELD_NORM_H2O_mono_plasticity_NLT	HanXRQChr16_150170361	HanXRQChr16_150174462	4101
	cold	YIELD_NORM_H2O_mono_plasticity_NLT	HanXRQChr16_150170361	HanXRQChr16_150174465	4104
	cold	YIELD_NORM_H2O_mono_plasticity_NLT	HanXRQChr16_150170361	HanXRQChr16_150180934	10573
	cold	YIELD_NORM_H2O_mono_plasticity_NLT	HanXRQChr16_150170361	HanXRQChr16_150180979	10618
	cold	YIELD_NORM_H2O_mono_plasticity_NLT	HanXRQChr16_150170361	HanXRQChr16_150180993	10632
	cold	YIELD_NORM_H2O_mono_plasticity_NLT	HanXRQChr16_150170361	HanXRQChr16_150181017	10656
	cold	YIELD_NORM_H2O_mono_plasticity_NLT	HanXRQChr16_150170361	HanXRQChr16_150181561	11200
	cold	YIELD_NORM_H2O_mono_plasticity_NLT	HanXRQChr16_150170361	HanXRQChr16_150182213	11852
	cold	YIELD_NORM_H2O_mono_plasticity_NLT	HanXRQChr16_150170361	HanXRQChr16_150186205	15844
	cold	YIELD_NORM_H2O_mono_plasticity_NLT	HanXRQChr16_150170361	HanXRQChr16_150186549	16188
	cold	YIELD_NORM_H2O_mono_plasticity_NLT	HanXRQChr16_150170361	HanXRQChr16_150187086	16725
	cold	YIELD_NORM_H2O_mono_plasticity_NLT	HanXRQChr16_150170361	HanXRQChr16_150187229	16868
	cold	YIELD_NORM_H2O_mono_plasticity_NLT	HanXRQChr16_150170361	HanXRQChr16_150187628	17267
	cold	YIELD_NORM_H2O_mono_plasticity_NLT	HanXRQChr16_150170361	HanXRQChr16_150187641	17280
	cold	YIELD_NORM_H2O_mono_plasticity_NLT	HanXRQChr16_150170361	HanXRQChr16_150190789	20428
	cold	YIELD_NORM_H2O_mono_plasticity_NLT	HanXRQChr16_150170361	HanXRQChr16_150192574	22213
	cold	YIELD_NORM_H2O_mono_plasticity_NLT	HanXRQChr16_150170361	HanXRQChr16_150193413	23052
	cold	YIELD_NORM_H2O_mono_plasticity_NLT	HanXRQChr16_150170361	HanXRQChr16_150216207	45846
	cold	YIELD_NORM_H2O_mono_plasticity_NLT	HanXRQChr16_150170361	HanXRQChr16_150216315	45954
	cold	YIELD_NORM_H2O_mono_plasticity_NLT	HanXRQChr16_150170361	HanXRQChr16_150216391	46030
	cold	YIELD_NORM_H2O_mono_plasticity_NLT	HanXRQChr16_150170361	HanXRQChr16_150216704	46343
	cold	YIELD_NORM_H2O_mono_plasticity_NLT	HanXRQChr16_150227689	HanXRQChr16_150229726	2037
	cold	YIELD_NORM_H2O_mono_plasticity_NLT	HanXRQChr16_150227689	HanXRQChr16_150230216	2527
	cold	YIELD_NORM_H2O_mono_plasticity_NLT	HanXRQChr16_150227689	HanXRQChr16_150230314	2625
	cold	YIELD_NORM_H2O_mono_plasticity_NLT	HanXRQChr16_150227689	HanXRQChr16_150231205	3516
	cold	YIELD_NORM_H2O_mono_plasticity_NLT	HanXRQChr16_150227689	HanXRQChr16_150233009	5320
	cold	YIELD_NORM_H2O_mono_plasticity_NLT	HanXRQChr16_150227689	HanXRQChr16_150234488	6799
	cold	YIELD_NORM_H2O_mono_plasticity_NLT	HanXRQChr16_150477044	HanXRQChr16_150427248	49796
	cold	YIELD_NORM_H2O_mono_plasticity_NLT	HanXRQChr16_150477044	HanXRQChr16_150429692	47352
	cold	YIELD_NORM_H2O_mono_plasticity_NLT	HanXRQChr16_150477044	HanXRQChr16_150429699	47345
	cold	YIELD_NORM_H2O_mono_plasticity_NLT	HanXRQChr16_150477044	HanXRQChr16_150430484	46560
	cold	YIELD_NORM_H2O_mono_plasticity_NLT	HanXRQChr16_150477044	HanXRQChr16_150430713	46331
	cold	YIELD_NORM_H2O_mono_plasticity_NLT	HanXRQChr16_150477044	HanXRQChr16_150430714	46330
	cold	YIELD_NORM_H2O_mono_plasticity_NLT	HanXRQChr16_150477044	HanXRQChr16_150448676	28368
	cold	YIELD_NORM_H2O_mono_plasticity_NLT	HanXRQChr16_150477044	HanXRQChr16_150450166	26878
	cold	YIELD_NORM_H2O_mono_plasticity_NLT	HanXRQChr16_150477044	HanXRQChr16_150450190	26854
	cold	YIELD_NORM_H2O_mono_plasticity_NLT	HanXRQChr16_150477044	HanXRQChr16_150450509	26535
	cold	YIELD_NORM_H2O_mono_plasticity_NLT	HanXRQChr16_150477044	HanXRQChr16_150450748	26296
	cold	YIELD_NORM_H2O_mono_plasticity_NLT	HanXRQChr16_150477044	HanXRQChr16_150451731	25313
	cold	YIELD_NORM_H2O_mono_plasticity_NLT	HanXRQChr16_150477044	HanXRQChr16_150452897	24147
	cold	YIELD_NORM_H2O_mono_plasticity_NLT	HanXRQChr16_150477044	HanXRQChr16_150453858	23186
	cold	YIELD_NORM_H2O_mono_plasticity_NLT	HanXRQChr16_150477044	HanXRQChr16_150453935	23109
	cold	YIELD_NORM_H2O_mono_plasticity_NLT	HanXRQChr16_150477044	HanXRQChr16_150455209	21835
	cold	YIELD_NORM_H2O_mono_plasticity_NLT	HanXRQChr16_150477044	HanXRQChr16_150455232	21812
	cold	YIELD_NORM_H2O_mono_plasticity_NLT	HanXRQChr16_150477044	HanXRQChr16_150464289	12755
	cold	YIELD_NORM_H2O_mono_plasticity_NLT	HanXRQChr16_150477044	HanXRQChr16_150464407	12637
	cold	YIELD_NORM_H2O_mono_plasticity_NLT	HanXRQChr16_150477044	HanXRQChr16_150464469	12575
	cold	YIELD_NORM_H2O_mono_plasticity_NLT	HanXRQChr16_150477044	HanXRQChr16_150464648	12396
	cold	YIELD_NORM_H2O_mono_plasticity_NLT	HanXRQChr16_150477044	HanXRQChr16_150464662	12382
	cold	YIELD_NORM_H2O_mono_plasticity_NLT	HanXRQChr16_150477044	HanXRQChr16_150465039	12005
	cold	YIELD_NORM_H2O_mono_plasticity_NLT	HanXRQChr16_150477044	HanXRQChr16_150465362	11682
	cold	YIELD_NORM_H2O_mono_plasticity_NLT	HanXRQChr16_150477044	HanXRQChr16_150465499	11545
	cold	YIELD_NORM_H2O_mono_plasticity_NLT	HanXRQChr16_150477044	HanXRQChr16_150465645	11399
	cold	YIELD_NORM_H2O_mono_plasticity_NLT	HanXRQChr16_150477044	HanXRQChr16_150465678	11366
	cold	YIELD_NORM_H2O_mono_plasticity_NLT	HanXRQChr16_150477044	HanXRQChr16_150466663	10381
	cold	YIELD_NORM_H2O_mono_plasticity_NLT	HanXRQChr16_150477044	HanXRQChr16_150466800	10244
	cold	YIELD_NORM_H2O_mono_plasticity_NLT	HanXRQChr16_150477044	HanXRQChr16_150467267	9777
	cold	YIELD_NORM_H2O_mono_plasticity_NLT	HanXRQChr16_150477044	HanXRQChr16_150468290	8754
	cold	YIELD_NORM_H2O_mono_plasticity_NLT	HanXRQChr16_150477044	HanXRQChr16_150469994	7050
	cold	YIELD_NORM_H2O_mono_plasticity_NLT	HanXRQChr16_150477044	HanXRQChr16_150470122	6922
	cold	YIELD_NORM_H2O_mono_plasticity_NLT	HanXRQChr16_150477044	HanXRQChr16_150470161	6883
	cold	YIELD_NORM_H2O_mono_plasticity_NLT	HanXRQChr16_150477044	HanXRQChr16_150472656	4388
	cold	YIELD_NORM_H2O_mono_plasticity_NLT	HanXRQChr16_150477044	HanXRQChr16_150472803	4241
	cold	YIELD_NORM_H2O_mono_plasticity_NLT	HanXRQChr16_150477044	HanXRQChr16_150474175	2869
	cold	YIELD_NORM_H2O_mono_plasticity_NLT	HanXRQChr16_150477044	HanXRQChr16_150474901	2143
	cold	YIELD_NORM_H2O_mono_plasticity_NLT	HanXRQChr16_150477044	HanXRQChr16_150475867	1177
	cold	YIELD_NORM_H2O_mono_plasticity_NLT	HanXRQChr16_150477044	HanXRQChr16_150476175	869
	cold	YIELD_NORM_H2O_mono_plasticity_NLT	HanXRQChr16_150477044	HanXRQChr16_150476346	698
	cold	YIELD_NORM_H2O_mono_plasticity_NLT	HanXRQChr16_150477044	HanXRQChr16_150476553	491
	cold	YIELD_NORM_H2O_mono_plasticity_NLT	HanXRQChr16_150477044	HanXRQChr16_150476594	450
	cold	YIELD_NORM_H2O_mono_plasticity_NLT	HanXRQChr16_150477044	HanXRQChr16_150476647	397
	cold	YIELD_NORM_H2O_mono_plasticity_NLT	HanXRQChr16_150477044	HanXRQChr16_150476965	79
	cold	YIELD_NORM_H2O_mono_plasticity_NLT	HanXRQChr16_150477044	HanXRQChr16_150478737	1693
	cold	YIELD_NORM_H2O_mono_plasticity_NLT	HanXRQChr16_150477044	HanXRQChr16_150478900	1856
	cold	YIELD_NORM_H2O_mono_plasticity_NLT	HanXRQChr16_150477044	HanXRQChr16_150479182	2138
	cold	YIELD_NORM_H2O_mono_plasticity_NLT	HanXRQChr16_150477044	HanXRQChr16_150480123	3079
	cold	YIELD_NORM_H2O_mono_plasticity_NLT	HanXRQChr16_150477044	HanXRQChr16_150482456	5412
	cold	YIELD_NORM_H2O_mono_plasticity_NLT	HanXRQChr16_150477044	HanXRQChr16_150483120	6076
	cold	YIELD_NORM_H2O_mono_plasticity_NLT	HanXRQChr16_150477044	HanXRQChr16_150484812	7768
	cold	YIELD_NORM_H2O_mono_plasticity_NLT	HanXRQChr16_150477044	HanXRQChr16_150485485	8441
	cold	YIELD_NORM_H2O_mono_plasticity_NLT	HanXRQChr16_150477044	HanXRQChr16_150485501	8457
	cold	YIELD_NORM_H2O_mono_plasticity_NLT	HanXRQChr16_150477044	HanXRQChr16_150485670	8626
	cold	YIELD_NORM_H2O_mono_plasticity_NLT	HanXRQChr16_150477044	HanXRQChr16_150485703	8659
	cold	YIELD_NORM_H2O_mono_plasticity_NLT	HanXRQChr16_150477044	HanXRQChr16_150485706	8662
	cold	YIELD_NORM_H2O_mono_plasticity_NLT	HanXRQChr16_150477044	HanXRQChr16_150485992	8948
	cold	YIELD_NORM_H2O_mono_plasticity_NLT	HanXRQChr16_150477044	HanXRQChr16_150486007	8963
	cold	YIELD_NORM_H2O_mono_plasticity_NLT	HanXRQChr16_150477044	HanXRQChr16_150486146	9102
	cold	YIELD_NORM_H2O_mono_plasticity_NLT	HanXRQChr16_150477044	HanXRQChr16_150486183	9139
	cold	YIELD_NORM_H2O_mono_plasticity_NLT	HanXRQChr16_150477044	HanXRQChr16_150487073	10029
	cold	YIELD_NORM_H2O_mono_plasticity_NLT	HanXRQChr16_150477044	HanXRQChr16_150487082	10038
	cold	YIELD_NORM_H2O_mono_plasticity_NLT	HanXRQChr16_150477044	HanXRQChr16_150487084	10040
	cold	YIELD_NORM_H2O_mono_plasticity_NLT	HanXRQChr16_150477044	HanXRQChr16_150487306	10262
	cold	YIELD_NORM_H2O_mono_plasticity_NLT	HanXRQChr16_150477044	HanXRQChr16_150488115	11071
	cold	YIELD_NORM_H2O_mono_plasticity_NLT	HanXRQChr16_150477044	HanXRQChr16_150488226	11182
	cold	YIELD_NORM_H2O_mono_plasticity_NLT	HanXRQChr16_150477044	HanXRQChr16_150488251	11207
	cold	YIELD_NORM_H2O_mono_plasticity_NLT	HanXRQChr16_150477044	HanXRQChr16_150488649	11605
	cold	YIELD_NORM_H2O_mono_plasticity_NLT	HanXRQChr16_150477044	HanXRQChr16_150488783	11739
	cold	YIELD_NORM_H2O_mono_plasticity_NLT	HanXRQChr16_150477044	HanXRQChr16_150509002	31958
	cold	YIELD_NORM_H2O_mono_plasticity_NLT	HanXRQChr16_150477044	HanXRQChr16_150509435	32391
	cold	YIELD_NORM_H2O_mono_plasticity_NLT	HanXRQChr16_150477044	HanXRQChr16_150549478	72434
	cold	YIELD_NORM_H2O_mono_plasticity_NLT	HanXRQChr16_150477044	HanXRQChr16_150728689	251645
	cold	YIELD_NORM_H2O_mono_plasticity_NLT	HanXRQChr16_151244959	HanXRQChr16_151243549	1410
	cold	YIELD_NORM_H2O_mono_plasticity_NLT	HanXRQChr16_157226522	HanXRQChr16_157218543	7979
	cold	YIELD_NORM_H2O_mono_plasticity_NLT	HanXRQChr16_157226522	HanXRQChr16_157230442	3920
	cold	YIELD_NORM_H2O_mono_plasticity_NLT	HanXRQChr16_157226522	HanXRQChr16_157230445	3923
	cold	YIELD_NORM_H2O_mono_plasticity_NLT	HanXRQChr16_157226522	HanXRQChr16_157230448	3926
	cold	YIELD_NORM_H2O_mono_plasticity_NLT	HanXRQChr16_157226522	HanXRQChr16_157230455	3933
	cold	YIELD_NORM_H2O_mono_plasticity_NLT	HanXRQChr16_157226522	HanXRQChr16_157230631	4109
	cold	YIELD_NORM_H2O_mono_plasticity_NLT	HanXRQChr16_157226522	HanXRQChr16_157230632	4110
	cold	YIELD_NORM_H2O_mono_plasticity_NLT	HanXRQChr16_157226522	HanXRQChr16_157230642	4120
	cold	YIELD_NORM_H2O_mono_plasticity_NLT	HanXRQChr16_157226522	HanXRQChr16_157230908	4386
	cold	YIELD_NORM_H2O_mono_plasticity_NLT	HanXRQChr16_157226522	HanXRQChr16_157230927	4405
	cold	YIELD_NORM_H2O_mono_plasticity_NLT	HanXRQChr16_157226522	HanXRQChr16_157233198	6676
	cold	YIELD_NORM_H2O_mono_plasticity_NLT	HanXRQChr16_157226522	HanXRQChr16_157240483	13961
	cold	YIELD_NORM_H2O_mono_plasticity_NLT	HanXRQChr16_157226522	HanXRQChr16_157244620	18098
	cold	YIELD_NORM_H2O_mono_plasticity_NLT	HanXRQChr16_157226522	HanXRQChr16_157246524	20002
	cold	YIELD_NORM_H2O_mono_plasticity_NLT	HanXRQChr16_157226522	HanXRQChr16_157248140	21618
	cold	YIELD_NORM_H2O_mono_plasticity_NLT	HanXRQChr16_157226522	HanXRQChr16_157248276	21754
	cold	YIELD_NORM_H2O_mono_plasticity_NLT	HanXRQChr16_157226522	HanXRQChr16_157248297	21775
	cold	YIELD_NORM_H2O_mono_plasticity_NLT	HanXRQChr16_157226522	HanXRQChr16_157248693	22171
	cold	YIELD_NORM_H2O_mono_plasticity_NLT	HanXRQChr16_157226522	HanXRQChr16_157249102	22580
	cold	YIELD_NORM_H2O_mono_plasticity_NLT	HanXRQChr16_157226522	HanXRQChr16_157249137	22615
	cold	YIELD_NORM_H2O_mono_plasticity_NLT	HanXRQChr16_157226522	HanXRQChr16_157249180	22658
	cold	YIELD_NORM_H2O_mono_plasticity_NLT	HanXRQChr16_157226522	HanXRQChr16_157249371	22849
	cold	YIELD_NORM_H2O_mono_plasticity_NLT	HanXRQChr16_157226522	HanXRQChr16_157249471	22949
	cold	YIELD_NORM_H2O_mono_plasticity_NLT	HanXRQChr16_157226522	HanXRQChr16_157249556	23034
	cold	YIELD_NORM_H2O_mono_plasticity_NLT	HanXRQChr16_157226522	HanXRQChr16_157250013	23491
	cold	YIELD_NORM_H2O_mono_plasticity_NLT	HanXRQChr16_157226522	HanXRQChr16_157251588	25066
	cold	YIELD_NORM_H2O_mono_plasticity_NLT	HanXRQChr16_157226522	HanXRQChr16_157251602	25080
	cold	YIELD_NORM_H2O_mono_plasticity_NLT	HanXRQChr16_157226522	HanXRQChr16_157251612	25090
	cold	YIELD_NORM_H2O_mono_plasticity_NLT	HanXRQChr16_157226522	HanXRQChr16_157251631	25109
	cold	YIELD_NORM_H2O_mono_plasticity_NLT	HanXRQChr16_157226522	HanXRQChr16_157251676	25154
	cold	YIELD_NORM_H2O_mono_plasticity_NLT	HanXRQChr16_157226522	HanXRQChr16_157251863	25341
	cold	YIELD_NORM_H2O_mono_plasticity_NLT	HanXRQChr16_157226522	HanXRQChr16_157251911	25389
	cold	YIELD_NORM_H2O_mono_plasticity_NLT	HanXRQChr16_157226522	HanXRQChr16_157252022	25500
	cold	YIELD_NORM_H2O_mono_plasticity_NLT	HanXRQChr16_157226522	HanXRQChr16_157253077	26555
	cold	YIELD_NORM_H2O_mono_plasticity_SLT	HanXRQChr17_193683225	HanXRQChr17_193654088	29137
	cold	YIELD_NORM_H2O_multi_plasticity_SLT	HanXRQChr16_142030174	HanXRQChr16_142028784	1390
	cold	YIELD_NORM_H2O_multi_plasticity_SLT	HanXRQChr16_156085069	HanXRQChr16_156058189	26880
	cold	YIELD_NORM_H2O_multi_plasticity_SLT	HanXRQChr16_156085069	HanXRQChr16_156058360	26709
	cold	YIELD_NORM_H2O_multi_plasticity_SLT	HanXRQChr16_156085069	HanXRQChr16_156058787	26282
	cold	YIELD_NORM_H2O_multi_plasticity_SLT	HanXRQChr16_156085069	HanXRQChr16_156058868	26201
	cold	YIELD_NORM_H2O_multi_plasticity_SLT	HanXRQChr16_156085069	HanXRQChr16_156071360	13709
	cold/drought	OIL_YIELD_multi_plasticity_SLT_EF / Sd	HanXRQChr13_190712391	HanXRQChr13_190686396	25995
	cold/drought	OIL_YIELD_multi_plasticity_SLT_EF / Sd	HanXRQChr13_190712391	HanXRQChr13_190686416	25975
	cold/drought	OIL_YIELD_multi_plasticity_SLT_EF / Sd	HanXRQChr13_190712391	HanXRQChr13_190690401	21990
	cold/drought	OIL_YIELD_multi_plasticity_SLT_EF / Sd	HanXRQChr13_190712391	HanXRQChr13_190690500	21891
	cold/drought	OIL_YIELD_multi_plasticity_SLT_EF / Sd	HanXRQChr13_190712391	HanXRQChr13_190690645	21746
	cold/drought	OIL_YIELD_multi_plasticity_SLT_EF / Sd	HanXRQChr13_190712391	HanXRQChr13_190690648	21743
	cold/drought	OIL_YIELD_multi_plasticity_SLT_EF / Sd	HanXRQChr13_190712391	HanXRQChr13_190690691	21700
	cold/drought	OIL_YIELD_multi_plasticity_SLT_EF / Sd	HanXRQChr13_190712391	HanXRQChr13_190691172	21219
	cold/drought	OIL_YIELD_multi_plasticity_SLT_EF / Sd	HanXRQChr13_190712391	HanXRQChr13_190691380	21011
	cold/drought	OIL_YIELD_multi_plasticity_SLT_EF / Sd	HanXRQChr13_190712391	HanXRQChr13_190691565	20826
	cold/drought	OIL_YIELD_multi_plasticity_SLT_EF / Sd	HanXRQChr13_190712391	HanXRQChr13_190691879	20512
	cold/drought	OIL_YIELD_multi_plasticity_SLT_EF / Sd	HanXRQChr13_190712391	HanXRQChr13_190692033	20358
	cold/drought	OIL_YIELD_multi_plasticity_SLT_EF / Sd	HanXRQChr13_190712391	HanXRQChr13_190692546	19845
	cold/drought	OIL_YIELD_multi_plasticity_SLT_EF / Sd	HanXRQChr13_190712391	HanXRQChr13_190697735	14656
	cold/drought	OIL_YIELD_multi_plasticity_SLT_EF / Sd	HanXRQChr13_190712391	HanXRQChr13_190697932	14459
	cold/drought	OIL_YIELD_multi_plasticity_SLT_EF / Sd	HanXRQChr13_190712391	HanXRQChr13_190697939	14452
	cold/drought	OIL_YIELD_multi_plasticity_SLT_EF / Sd	HanXRQChr13_190712391	HanXRQChr13_190698607	13784
	cold/drought	OIL_YIELD_multi_plasticity_SLT_EF / Sd	HanXRQChr13_190712391	HanXRQChr13_190698806	13585
	cold/drought	OIL_YIELD_multi_plasticity_SLT_EF / Sd	HanXRQChr13_190712391	HanXRQChr13_190698838	13553
	cold/drought	OIL_YIELD_multi_plasticity_SLT_EF / Sd	HanXRQChr13_190712391	HanXRQChr13_190699258	13133
	cold/drought	OIL_YIELD_multi_plasticity_SLT_EF / Sd	HanXRQChr13_190712391	HanXRQChr13_190699754	12637
	cold/drought	OIL_YIELD_multi_plasticity_SLT_EF / Sd	HanXRQChr13_190712391	HanXRQChr13_190700092	12299
	cold/drought	OIL_YIELD_multi_plasticity_SLT_EF / Sd	HanXRQChr13_190712391	HanXRQChr13_190701994	10397
	cold/drought	OIL_YIELD_multi_plasticity_SLT_EF / Sd	HanXRQChr13_190712391	HanXRQChr13_190709418	2973
	cold/drought	OIL_YIELD_multi_plasticity_SLT_EF / Sd	HanXRQChr13_190712391	HanXRQChr13_190709470	2921
	cold/drought	OIL_YIELD_multi_plasticity_SLT_EF / Sd	HanXRQChr13_190712391	HanXRQChr13_190709532	2859
	cold/drought	OIL_YIELD_multi_plasticity_SLT_EF / Sd	HanXRQChr13_190712391	HanXRQChr13_190709566	2825
	cold/drought	OIL_YIELD_multi_plasticity_SLT_EF / Sd	HanXRQChr13_190712391	HanXRQChr13_190709670	2721
	cold/drought	OIL_YIELD_multi_plasticity_SLT_EF / Sd	HanXRQChr13_190712391	HanXRQChr13_190716534	4143
	cold/drought	OIL_YIELD_multi_plasticity_SLT_EF / Sd	HanXRQChr13_190712391	HanXRQChr13_190717060	4669
	cold/drought	OIL_YIELD_multi_plasticity_SLT_EF / Sd	HanXRQChr13_190712391	HanXRQChr13_190728489	16098
	cold/nutritive	YIELD_NORM_H2O_mono_plasticity_SLT / YIELD_NORM_H2O_mono_plasticity_SNAB_FM	HanXRQChr15_121381742	HanXRQChr15_121411777	30035
	cold/nutritive	YIELD_NORM_H2O_mono_plasticity_SLT / YIELD_NORM_H2O_mono_plasticity_SNAB_FM	HanXRQChr15_121381742	HanXRQChr15_121420403	38661
	development	M3_DATE_degree_day	HanXRQChr08_951855	HanXRQChr08_000934319	17536
	development	M3_DATE_degree_day	HanXRQChr08_951855	HanXRQChr08_000934647	17208
	development	M3_DATE_degree_day	HanXRQChr08_951855	HanXRQChr08_000934856	16999
	development	M3_DATE_degree_day	HanXRQChr08_951855	HanXRQChr08_000935837	16018
	development	M3_DATE_degree_day	HanXRQChr08_951855	HanXRQChr08_000935878	15977
	development	M3_DATE_degree_day	HanXRQChr08_951855	HanXRQChr08_000936432	15423
	development	M3_DATE_degree_day	HanXRQChr08_951855	HanXRQChr08_000936464	15391
	development	M3_DATE_degree_day	HanXRQChr08_951855	HanXRQChr08_000936563	15292
	development	M3_DATE_degree_day	HanXRQChr10_239419738	HanXRQChr10_239420028	290
	development	M3_DATE_degree_day	HanXRQChr10_239419744	HanXRQChr10_239420048	304
	development	M3_DATE_degree_day	HanXRQChr10_239419738	HanXRQChr10_239420212	474
	development	M3_DATE_degree_day	HanXRQChr01_115737346	HanXRQChr01_115739803	2457
	development	PLANT_HEIGHT	HanXRQChr08_57397450	HanXRQChr08_057446089	48639
	drought	OIL_NORM_H20_plasticity_multi_SFTSW_EF	HanXRQChr07_102636524	HanXRQChr07_102675579	39055
	drought	OIL_NORM_H20_plasticity_multi_SFTSW_EF	HanXRQChr08_1929454	HanXRQChr08_001936643	7189
	drought	OIL_YIELD_multi_plasticity_SFTSW_EF.FM	HanXRQChr17_199528519	HanXRQChr17_199528387	132
	drought	OIL_YIELD_multi_plasticity_SFTSW_EF.FM	HanXRQChr17_199528519	HanXRQChr17_199528838	319
	drought	OIL_YIELD_multi_plasticity_SFTSW_EF.FM	HanXRQChr17_199528519	HanXRQChr17_199528979	460
	drought	OIL_YIELD_multi_plasticity_SFTSW_EF.FM	HanXRQChr17_199528519	HanXRQChr17_199529040	521
	drought	OIL_YIELD_multi_plasticity_SFTSW_EF.FM	HanXRQChr17_199528519	HanXRQChr17_199529065	546
	drought	OIL_YIELD_multi_plasticity_SFTSW_EF.FM	HanXRQChr17_199528519	HanXRQChr17_199529071	552
	drought	OIL_YIELD_multi_plasticity_SFTSW_EF.FM	HanXRQChr17_199528519	HanXRQChr17_199529608	1089
	drought	OIL_YIELD_multi_plasticity_SFTSW_EF.FM	HanXRQChr17_199528519	HanXRQChr17_199529803	1284
	drought	OIL_YIELD_multi_plasticity_SFTSW_EF.FM	HanXRQChr17_199528519	HanXRQChr17_199529830	1311
	drought	OIL_YIELD_multi_plasticity_SFTSW_EF.FM	HanXRQChr17_199528519	HanXRQChr17_199530018	1499
	drought	OIL_YIELD_multi_plasticity_SFTSW_EF.FM	HanXRQChr17_199528519	HanXRQChr17_199530039	1520
	drought	OIL_YIELD_multi_plasticity_SFTSW_EF.FM	HanXRQChr17_199528519	HanXRQChr17_199530049	1530
	drought	OIL_YIELD_multi_plasticity_SFTSW_EF.FM	HanXRQChr17_199528519	HanXRQChr17_199530323	1804
	drought	OIL_YIELD_multi_plasticity_SFTSW_EF.FM	HanXRQChr17_199528519	HanXRQChr17_199530329	1810
	drought	OIL_YIELD_multi_plasticity_SFTSW_EF.FM	HanXRQChr17_199528519	HanXRQChr17_199530355	1836
	drought	OIL_YIELD_multi_plasticity_SFTSW_EF.FM	HanXRQChr17_199528519	HanXRQChr17_199530359	1840
	drought	OIL_YIELD_multi_plasticity_SFTSW_EF.FM	HanXRQChr17_199528519	HanXRQChr17_199530834	2315
	drought	OIL_YIELD_multi_plasticity_SFTSW_EF.FM	HanXRQChr17_199528519	HanXRQChr17_199537181	8662
	drought	OIL_YIELD_multi_plasticity_SFTSW_EF.FM	HanXRQChr17_199528519	HanXRQChr17_199540080	11561
	drought	OIL_YIELD_multi_plasticity_SFTSW_EF.FM	HanXRQChr17_199528519	HanXRQChr17_199540085	11566
	drought	Sd	HanXRQChr10_1456750	HanXRQChr10_001413037	43713
	drought	Sd	HanXRQChr13_186400959	HanXRQChr13_186376891	24068
	drought	Sd	HanXRQChr13_186400959	HanXRQChr13_186376895	24064
	drought	Sd	HanXRQChr13_190935332	HanXRQChr13_190943819	8487
	drought	Sd	HanXRQChr13_190935332	HanXRQChr13_190950078	14746
	drought	Sd	HanXRQChr13_193130400	HanXRQChr13_193119558	10842
	drought	Sd	HanXRQChr13_193130400	HanXRQChr13_193120568	9832
	drought	Sd	HanXRQChr13_193670788	HanXRQChr13_193682463	11675
	drought	TKW_plasticity_SFTSW	HanXRQChr14_167871915	HanXRQChr14_167854664	17251
	drought	TKW_plasticity_SFTSW	HanXRQChr14_167871915	HanXRQChr14_167854666	17249
	drought	YIELD_NORM_H20_plasticity_multi_SFTSW_EF	HanXRQChr13_4402358	HanXRQChr13_004396909	5449
	drought	YIELD_NORM_H20_plasticity_multi_SFTSW_EF	HanXRQChr13_4402358	HanXRQChr13_004412062	9704
	drought	YIELD_NORM_H2O_mono_plasticity_NET	HanXRQChr08_804935	HanXRQChr08_000846523	41588
	drought	YIELD_NORM_H2O_mono_plasticity_NET	HanXRQChr08_913581	HanXRQChr08_000894880	18701
	drought	YIELD_NORM_H2O_mono_plasticity_NET	HanXRQChr13_186444521	HanXRQChr13_186454220	9699
	drought	YIELD_NORM_H2O_mono_plasticity_NET	HanXRQChr13_187877305	HanXRQChr13_187852647	24658
	drought	YIELD_NORM_H2O_mono_plasticity_NET	HanXRQChr13_187877305	HanXRQChr13_187855782	21523
	drought	YIELD_NORM_H2O_mono_plasticity_NET	HanXRQChr13_187877305	HanXRQChr13_187868111	9194
	drought	YIELD_NORM_H2O_mono_plasticity_NET	HanXRQChr13_190892326	HanXRQChr13_190934688	42362
	drought	YIELD_NORM_H2O_mono_plasticity_NET	HanXRQChr13_190892326	HanXRQChr13_190935110	42784
	drought	YIELD_NORM_H2O_mono_plasticity_NET	HanXRQChr13_190892326	HanXRQChr13_190935169	42843
	drought	YIELD_NORM_H2O_mono_plasticity_NET	HanXRQChr13_190892326	HanXRQChr13_190937443	45117
	drought	YIELD_NORM_H2O_mono_plasticity_SFTSW	HanXRQChr16_178854969	HanXRQChr16_178812440	42529
	drought	YIELD_NORM_H2O_mono_plasticity_SFTSW	HanXRQChr16_178854969	HanXRQChr16_178812968	42001
	drought	YIELD_NORM_H2O_mono_plasticity_SFTSW	HanXRQChr16_178854969	HanXRQChr16_178812994	41975
	drought	YIELD_NORM_H2O_mono_plasticity_SFTSW	HanXRQChr16_178854969	HanXRQChr16_178812999	41970
	nutritive	OIL_YIELD_multi_plasticity_SNAB	HanXRQChr12_16957295	HanXRQChr12_016935895	21400
	nutritive	OIL_YIELD_multi_plasticity_SNAB	HanXRQChr12_16957295	HanXRQChr12_016936013	21282
	nutritive	OIL_YIELD_multi_plasticity_SNAB	HanXRQChr12_16957295	HanXRQChr12_016936027	21268
	nutritive	OIL_YIELD_multi_plasticity_SNAB	HanXRQChr12_16957295	HanXRQChr12_016967049	9754
	nutritive	OIL_NORM_H20_plasticity_multi_SNAB_FM.MH	HanXRQChr03_2585430	HanXRQChr03_002610836	25406
	nutritive	YIELD_NORM_H20_plasticity_multi_SNAB_FM.MH	HanXRQChr04_7479071	HanXRQChr04_007519724	40653
	nutritive	YIELD_NORM_H2O_mono_plasticity_SNAB_FM	HanXRQChr01_11989865	HanXRQChr01_011951673	38192
	productivity	OIL_NORM_H2O	HanXRQChr08_28538412	HanXRQChr08_028491045	47367
	productivity	OIL_NORM_H2O	HanXRQChr08_28538412	HanXRQChr08_028491068	47344
	productivity	OIL_NORM_H2O	HanXRQChr08_28538412	HanXRQChr08_028491072	47340
	productivity	OIL_NORM_H2O	HanXRQChr08_28538412	HanXRQChr08_028491157	47255
	productivity	OIL_NORM_H2O	HanXRQChr08_28538412	HanXRQChr08_028491203	47209
	productivity	OIL_NORM_H2O	HanXRQChr08_28538412	HanXRQChr08_028491248	47164
	productivity	OIL_NORM_H2O	HanXRQChr08_28538412	HanXRQChr08_028491263	47149
	productivity	OIL_NORM_H2O	HanXRQChr08_28538412	HanXRQChr08_028491281	47131
	productivity	OIL_NORM_H2O	HanXRQChr08_28538412	HanXRQChr08_028491325	47087
	productivity	OIL_NORM_H2O	HanXRQChr08_28538412	HanXRQChr08_028491328	47084
	productivity	OIL_NORM_H2O	HanXRQChr08_28538412	HanXRQChr08_028491575	46837
	productivity	OIL_NORM_H2O	HanXRQChr08_28538412	HanXRQChr08_028491592	46820
	productivity	OIL_NORM_H2O	HanXRQChr08_28538412	HanXRQChr08_028491817	46595
	productivity	OIL_NORM_H2O	HanXRQChr08_28538412	HanXRQChr08_028491826	46586
	productivity	OIL_NORM_H2O	HanXRQChr08_28538412	HanXRQChr08_028491844	46568
	productivity	OIL_NORM_H2O	HanXRQChr08_28538412	HanXRQChr08_028492073	46339
	productivity	OIL_NORM_H2O	HanXRQChr08_28538412	HanXRQChr08_028492074	46338
	productivity	OIL_NORM_H2O	HanXRQChr17_214328005	HanXRQChr17_214294607	33398
	productivity	OIL_NORM_H2O	HanXRQChr08_28538412	HanXRQChr08_028510291	28121
	productivity	OIL_NORM_H2O	HanXRQChr08_28538412	HanXRQChr08_028510336	28076
	productivity	OIL_NORM_H2O	HanXRQChr08_28538412	HanXRQChr08_028511010	27402
	productivity	OIL_NORM_H2O	HanXRQChr08_28538412	HanXRQChr08_028511079	27333
	productivity	OIL_NORM_H2O	HanXRQChr08_28538412	HanXRQChr08_028511323	27089
	productivity	OIL_NORM_H2O	HanXRQChr08_28538412	HanXRQChr08_028511333	27079
	productivity	OIL_NORM_H2O	HanXRQChr08_28538412	HanXRQChr08_028511443	26969
	productivity	OIL_NORM_H2O	HanXRQChr08_28538412	HanXRQChr08_028511581	26831
	productivity	OIL_NORM_H2O	HanXRQChr08_28538412	HanXRQChr08_028512033	26379
	productivity	OIL_NORM_H2O	HanXRQChr08_28538412	HanXRQChr08_028512166	26246
	productivity	OIL_NORM_H2O	HanXRQChr08_28538412	HanXRQChr08_028512180	26232
	productivity	OIL_NORM_H2O	HanXRQChr08_28538412	HanXRQChr08_028512211	26201
	productivity	OIL_NORM_H2O	HanXRQChr08_28538412	HanXRQChr08_028512416	25996
	productivity	OIL_NORM_H2O	HanXRQChr08_28538412	HanXRQChr08_028512646	25766
	productivity	OIL_NORM_H2O	HanXRQChr08_28538412	HanXRQChr08_028513010	25402
	productivity	OIL_NORM_H2O	HanXRQChr10_52034395	HanXRQChr10_052025132	9263
	productivity	OIL_NORM_H2O	HanXRQChr08_28538412	HanXRQChr08_028529222	9190
	productivity	OIL_NORM_H2O	HanXRQChr10_52034361	HanXRQChr10_052025182	9179
	productivity	OIL_NORM_H2O	HanXRQChr08_28538412	HanXRQChr08_028529248	9164
	productivity	YIELD_NORM_H2O	HanXRQChr08_591955	HanXRQChr08_000583499	8456
	productivity	YIELD_NORM_H2O	HanXRQChr04_7468761	HanXRQChr04_007464868	3893
	productivity	YIELD_NORM_H2O	HanXRQChr04_7468761	HanXRQChr04_007464869	3892
	productivity	YIELD_NORM_H2O	HanXRQChr13_141334715	HanXRQChr13_141333125	1590
	productivity	YIELD_NORM_H2O	HanXRQChr08_591955	HanXRQChr08_000590823	1132
	productivity	YIELD_NORM_H2O	HanXRQChr04_7468761	HanXRQChr04_007468827	66
	productivity	YIELD_NORM_H2O	HanXRQChr08_591955	HanXRQChr08_000594657	2702
	productivity	OIL_NORM_H2O	HanXRQChr17_205877163	HanXRQChr17_205880928	3765
	productivity	OIL_NORM_H2O	HanXRQChr17_205877163	HanXRQChr17_205881013	3850
	productivity	OIL_NORM_H2O	HanXRQChr17_205877163	HanXRQChr17_205881409	4246
	productivity	OIL_NORM_H2O	HanXRQChr17_205877163	HanXRQChr17_205881444	4281
	productivity	OIL_NORM_H2O	HanXRQChr17_205877163	HanXRQChr17_205881487	4324
	productivity	OIL_NORM_H2O	HanXRQChr17_205877163	HanXRQChr17_205881502	4339
	productivity	OIL_NORM_H2O	HanXRQChr17_205877163	HanXRQChr17_205881503	4340
	productivity	YIELD_NORM_H2O	HanXRQChr03_3830064	HanXRQChr03_003834425	4361
	productivity	OIL_NORM_H2O	HanXRQChr17_205877163	HanXRQChr17_205881524	4361
	productivity	OIL_NORM_H2O	HanXRQChr17_205877163	HanXRQChr17_205881534	4371
	productivity	OIL_NORM_H2O	HanXRQChr17_205877163	HanXRQChr17_205881577	4414
	productivity	OIL_NORM_H2O	HanXRQChr17_205877163	HanXRQChr17_205881620	4457
	productivity	OIL_NORM_H2O	HanXRQChr17_205877163	HanXRQChr17_205881621	4458
	productivity	OIL_NORM_H2O	HanXRQChr17_205877163	HanXRQChr17_205881630	4467
	productivity	OIL_NORM_H2O	HanXRQChr17_205877163	HanXRQChr17_205881642	4479
	productivity	OIL_NORM_H2O	HanXRQChr17_205877163	HanXRQChr17_205881719	4556
	productivity	OIL_NORM_H2O	HanXRQChr17_205877163	HanXRQChr17_205881773	4610
	productivity	OIL_NORM_H2O	HanXRQChr17_205877163	HanXRQChr17_205881791	4628
	productivity	OIL_NORM_H2O	HanXRQChr17_205877163	HanXRQChr17_205881831	4668
	productivity	OIL_NORM_H2O	HanXRQChr17_205877163	HanXRQChr17_205881881	4718
	productivity	OIL_NORM_H2O	HanXRQChr17_205877163	HanXRQChr17_205881981	4818
	productivity	OIL_NORM_H2O	HanXRQChr17_205877163	HanXRQChr17_205881991	4828
	productivity	OIL_NORM_H2O	HanXRQChr17_205877163	HanXRQChr17_205881992	4829
	productivity	OIL_NORM_H2O	HanXRQChr17_205877163	HanXRQChr17_205882078	4915
	productivity	OIL_NORM_H2O	HanXRQChr17_205877163	HanXRQChr17_205882130	4967
	productivity	OIL_NORM_H2O	HanXRQChr17_205877163	HanXRQChr17_205882150	4987
	productivity	OIL_NORM_H2O	HanXRQChr17_205877163	HanXRQChr17_205882157	4994
	productivity	OIL_NORM_H2O	HanXRQChr17_205877163	HanXRQChr17_205882174	5011
	productivity	OIL_NORM_H2O	HanXRQChr17_205877163	HanXRQChr17_205882342	5179
	productivity	OIL_NORM_H2O	HanXRQChr17_205877163	HanXRQChr17_205882373	5210
	productivity	OIL_NORM_H2O	HanXRQChr03_166520970	HanXRQChr03_166535717	14747
	productivity	OIL_NORM_H2O	HanXRQChr03_166520970	HanXRQChr03_166535757	14787
	productivity	OIL_NORM_H2O	HanXRQChr03_166520970	HanXRQChr03_166535775	14805
	productivity	YIELD_NORM_H2O	HanXRQChr08_8638924	HanXRQChr08_008664829	25905
	productivity	YIELD_NORM_H2O	HanXRQChr08_8638924	HanXRQChr08_008665106	26182
	productivity	YIELD_NORM_H2O	HanXRQChr16_161237847	HanXRQChr16_161277697	39850
	productivity	YIELD_NORM_H2O	HanXRQChr16_161237847	HanXRQChr16_161277733	39886
	productivity	YIELD_NORM_H2O	HanXRQChr16_161237847	HanXRQChr16_161277846	39999
	productivity	YIELD_NORM_H2O	HanXRQChr13_187695570	HanXRQChr13_187737653	42083
	productivity	YIELD_NORM_H2O	HanXRQChr13_187695570	HanXRQChr13_187738798	43228
	productivity	YIELD_NORM_H2O	HanXRQChr13_187695570	HanXRQChr13_187741375	45805
