# Supplementary material for: Genetic control of abiotic stress-related specialized metabolites in sunflower
Source: BMC Genomics. 2024 Feb 20;25:199. doi: 10.1186/s12864-024-10104-9 (PMC10877922; doi:10.1186/s12864-024-10104-9)
Supplement: Supplementary file 11 — Supplementary Material 11. [file 12864_2024_10104_MOESM11_ESM.xlsx]

## Sheet: Supplementary table S09
	Supplementary table S09. Identification of LC-MS features and genes co-localizing with abiotic stress-related QTLs. This table shows the associations between the co-inherited SNPs co-localizing with abiotic stress-related QTLs (column three), the corresponding reference SNPs (column four), the associated LC-MS features (column five) and eventually the associated putative candidate genes (column s…
	QTL	QTL class	co-inherited SNP	reference SNP	LC-MS feature	gene
	OIL_YIELD_multi_plasticity_SLT_EF | Sd	cold | drought	HanXRQChr13_190728489	HanXRQChr13_190728489	M131T321	-
	M3_DATE_degree_day	dev	HanXRQChr08_936464	HanXRQChr08_934319	M139T286	-
	M3_DATE_degree_day	dev	HanXRQChr15_57680160	HanXRQChr15_57680160	M139T286	-
	M3_DATE_degree_day	dev	HanXRQChr02_176261785	HanXRQChr02_176261690	M139T286	-
	M3_DATE_degree_day	dev	HanXRQChr15_52724273	HanXRQChr15_52724273	M139T286	-
	M3_DATE_degree_day	dev	HanXRQChr15_58252517	HanXRQChr15_57680160	M139T286	-
	M3_DATE_degree_day	dev	HanXRQChr08_936432	HanXRQChr08_934319	M139T286	-
	M3_DATE_degree_day	dev	HanXRQChr02_176261690	HanXRQChr02_176261690	M139T286	-
	M3_DATE_degree_day	dev	HanXRQChr15_58559468	HanXRQChr15_57680160	M139T286	-
	M3_DATE_degree_day	dev	HanXRQChr08_934319	HanXRQChr08_934319	M139T286	-
	M3_DATE_degree_day	dev	HanXRQChr12_7686478	HanXRQChr12_7686388	M139T286	-
	M3_DATE_degree_day	dev	HanXRQChr15_58560096	HanXRQChr15_57680160	M139T286	-
	M3_DATE_degree_day	dev	HanXRQChr08_936563	HanXRQChr08_934319	M139T286	-
	M3_DATE_degree_day	dev	HanXRQChr02_176264127	HanXRQChr02_176261690	M139T286	HanXRQChr02g0058461
	M3_DATE_degree_day	dev	HanXRQChr02_176262918	HanXRQChr02_176261690	M139T286	-
	M3_DATE_degree_day	dev	HanXRQChr06_36496096	HanXRQChr06_36496096	M139T286	-
	M3_DATE_degree_day	dev	HanXRQChr08_934856	HanXRQChr08_934319	M139T286	-
	M3_DATE_degree_day	dev	HanXRQChr15_58245665	HanXRQChr15_57680160	M139T286	-
	M3_DATE_degree_day	dev	HanXRQChr08_935837	HanXRQChr08_934319	M139T286	-
	M3_DATE_degree_day	dev	HanXRQChr15_58109078	HanXRQChr15_57680160	M139T286	-
	M3_DATE_degree_day	dev	HanXRQChr02_176264780	HanXRQChr02_176261690	M139T286	-
	M3_DATE_degree_day	dev	HanXRQChr15_58560116	HanXRQChr15_57680160	M139T286	-
	M3_DATE_degree_day	dev	HanXRQChr15_58081980	HanXRQChr15_57680160	M139T286	-
	M3_DATE_degree_day	dev	HanXRQChr02_176264742	HanXRQChr02_176261690	M139T286	-
	M3_DATE_degree_day	dev	HanXRQChr15_58179963	HanXRQChr15_57680160	M139T286	-
	M3_DATE_degree_day	dev	HanXRQChr02_176264773	HanXRQChr02_176261690	M139T286	-
	M3_DATE_degree_day	dev	HanXRQChr08_934647	HanXRQChr08_934319	M139T286	-
	M3_DATE_degree_day	dev	HanXRQChr15_58560118	HanXRQChr15_57680160	M139T286	-
	M3_DATE_degree_day	dev	HanXRQChr15_58622781	HanXRQChr15_57680160	M139T286	-
	M3_DATE_degree_day	dev	HanXRQChr15_58081515	HanXRQChr15_57680160	M139T286	-
	M3_DATE_degree_day	dev	HanXRQChr15_58622752	HanXRQChr15_57680160	M139T286	-
	M3_DATE_degree_day	dev	HanXRQChr15_58245598	HanXRQChr15_57680160	M139T286	-
	M3_DATE_degree_day	dev	HanXRQChr01_88686081	HanXRQChr01_88686081	M139T286	-
	M3_DATE_degree_day	dev	HanXRQChr02_176264741	HanXRQChr02_176261690	M139T286	-
	M3_DATE_degree_day	dev	HanXRQChr08_935878	HanXRQChr08_934319	M139T286	-
	M3_DATE_degree_day	dev	HanXRQChr00c1339_1539	HanXRQChr15_52724273	M139T286	-
	M3_DATE_degree_day	dev	HanXRQChr12_7686543	HanXRQChr12_7686388	M139T286	-
	M3_DATE_degree_day	dev	HanXRQChr05_6082452	HanXRQChr05_6082452	M139T286	-
	M3_DATE_degree_day	dev	HanXRQChr15_57684823	HanXRQChr15_57680160	M139T286	-
	M3_DATE_degree_day	dev	HanXRQChr02_176264732	HanXRQChr02_176261690	M139T286	-
	M3_DATE_degree_day	dev	HanXRQChr01_88688500	HanXRQChr01_88686081	M139T286	-
	M3_DATE_degree_day	dev	HanXRQChr12_7686388	HanXRQChr12_7686388	M139T286	-
	M3_DATE_degree_day	dev	HanXRQChr02_176264542	HanXRQChr02_176261690	M139T286	HanXRQChr02g0058461
	M3_DATE_degree_day	dev	HanXRQChr15_58081535	HanXRQChr15_57680160	M139T286	-
	M3_DATE_degree_day	dev	HanXRQChr00c1339_1607	HanXRQChr15_52724273	M139T286	-
	M3_DATE_degree_day	dev	HanXRQChr03_19194414	HanXRQChr03_19194414	M139T286	-
	YIELD_NORM_H2O_mono_plasticity_NLT	cold	HanXRQChr16_5667545	HanXRQChr16_5667545	M143T487	-
	YIELD_NORM_H2O_mono_plasticity_NLT	cold	HanXRQChr16_9560685	HanXRQChr16_9560685	M143T487	HanXRQChr16g0500261
	YIELD_NORM_H2O_mono_plasticity_NLT	cold	HanXRQChr16_157246524	HanXRQChr16_157246524	M143T487	-
	YIELD_NORM_H2O_mono_plasticity_NLT	cold	HanXRQChr16_157246524	HanXRQChr16_157246524	M145T650	-
	YIELD_NORM_H2O_mono_plasticity_NLT	cold	HanXRQChr14_134682577	HanXRQChr14_134682577	M145T650	-
	YIELD_NORM_H2O_mono_plasticity_NLT	cold	HanXRQChr16_150233009	HanXRQChr16_150233009	M151T299	-
	YIELD_NORM_H2O_mono_plasticity_NLT	cold	HanXRQChr09_48113997	HanXRQChr09_48113997	M151T299	-
	YIELD_NORM_H2O_mono_plasticity_NLT	cold	HanXRQChr16_150234488	HanXRQChr16_150233009	M151T299	-
	YIELD_NORM_H2O_mono_plasticity_NLT	cold	HanXRQChr16_150216391	HanXRQChr16_150216391	M151T299	-
	YIELD_NORM_H2O_mono_plasticity_NLT	cold	HanXRQChr10_8874253	HanXRQChr10_8852123	M151T342	-
	YIELD_NORM_H2O_mono_plasticity_NLT	cold	HanXRQChr10_8939836	HanXRQChr10_8852123	M151T342	-
	YIELD_NORM_H2O_mono_plasticity_NLT	cold	HanXRQChr10_8896308	HanXRQChr10_8852123	M151T342	-
	YIELD_NORM_H2O_mono_plasticity_NLT	cold	HanXRQChr10_8949549	HanXRQChr10_8852123	M151T342	-
	YIELD_NORM_H2O_mono_plasticity_NLT	cold	HanXRQChr16_1500373	HanXRQChr16_1460506	M151T342	-
	YIELD_NORM_H2O_mono_plasticity_NLT	cold	HanXRQChr16_1464262	HanXRQChr16_1460506	M151T342	-
	YIELD_NORM_H2O_mono_plasticity_NLT	cold	HanXRQChr10_9138002	HanXRQChr10_8852123	M151T342	-
	YIELD_NORM_H2O_mono_plasticity_NLT	cold	HanXRQChr16_1499884	HanXRQChr16_1460506	M151T342	-
	YIELD_NORM_H2O_mono_plasticity_NLT	cold	HanXRQChr10_8900754	HanXRQChr10_8852123	M151T342	-
	YIELD_NORM_H2O_mono_plasticity_NLT	cold	HanXRQChr10_8951617	HanXRQChr10_8852123	M151T342	-
	YIELD_NORM_H2O_mono_plasticity_NLT	cold	HanXRQChr16_1467762	HanXRQChr16_1460506	M151T342	-
	YIELD_NORM_H2O_mono_plasticity_NLT	cold	HanXRQChr10_8893342	HanXRQChr10_8852123	M151T342	-
	YIELD_NORM_H2O_mono_plasticity_NLT	cold	HanXRQChr16_1467650	HanXRQChr16_1460506	M151T342	-
	YIELD_NORM_H2O_mono_plasticity_NLT	cold	HanXRQChr10_8898773	HanXRQChr10_8852123	M151T342	-
	YIELD_NORM_H2O_mono_plasticity_NLT	cold	HanXRQChr10_8943498	HanXRQChr10_8852123	M151T342	-
	YIELD_NORM_H2O_mono_plasticity_NLT	cold	HanXRQChr16_149831562	HanXRQChr16_149831562	M151T342	-
	YIELD_NORM_H2O_mono_plasticity_NLT	cold	HanXRQChr10_8898432	HanXRQChr10_8852123	M151T342	-
	YIELD_NORM_H2O_mono_plasticity_NLT	cold	HanXRQChr10_8896446	HanXRQChr10_8852123	M151T342	-
	YIELD_NORM_H2O_mono_plasticity_NLT	cold	HanXRQChr16_1496262	HanXRQChr16_1460506	M151T342	-
	YIELD_NORM_H2O_mono_plasticity_NLT	cold	HanXRQChr10_8949511	HanXRQChr10_8852123	M151T342	-
	YIELD_NORM_H2O_mono_plasticity_NLT	cold	HanXRQChr10_8899717	HanXRQChr10_8852123	M151T342	-
	YIELD_NORM_H2O_mono_plasticity_NLT	cold	HanXRQChr10_8951408	HanXRQChr10_8852123	M151T342	-
	YIELD_NORM_H2O_mono_plasticity_NLT	cold	HanXRQChr16_1499527	HanXRQChr16_1460506	M151T342	-
	YIELD_NORM_H2O_mono_plasticity_NLT	cold	HanXRQChr10_9141961	HanXRQChr10_8852123	M151T342	-
	YIELD_NORM_H2O_mono_plasticity_NLT	cold	HanXRQChr10_8935893	HanXRQChr10_8852123	M151T342	-
	YIELD_NORM_H2O_mono_plasticity_NLT	cold	HanXRQChr10_8956707	HanXRQChr10_8852123	M151T342	-
	YIELD_NORM_H2O_mono_plasticity_NLT	cold	HanXRQChr10_8954640	HanXRQChr10_8852123	M151T342	-
	YIELD_NORM_H2O_mono_plasticity_NLT	cold	HanXRQChr10_8900816	HanXRQChr10_8852123	M151T342	-
	YIELD_NORM_H2O_mono_plasticity_NLT	cold	HanXRQChr10_8961806	HanXRQChr10_8852123	M151T342	-
	YIELD_NORM_H2O_mono_plasticity_NLT	cold	HanXRQChr10_8852123	HanXRQChr10_8852123	M151T342	HanXRQChr10g0279531
	YIELD_NORM_H2O_mono_plasticity_NLT	cold	HanXRQChr16_1465582	HanXRQChr16_1460506	M151T342	-
	YIELD_NORM_H2O_mono_plasticity_NLT	cold	HanXRQChr10_8854462	HanXRQChr10_8852123	M151T342	-
	YIELD_NORM_H2O_mono_plasticity_NLT	cold	HanXRQChr16_1500216	HanXRQChr16_1460506	M151T342	HanXRQChr16g0498131
	YIELD_NORM_H2O_mono_plasticity_NLT	cold	HanXRQChr10_8951011	HanXRQChr10_8852123	M151T342	-
	YIELD_NORM_H2O_mono_plasticity_NLT	cold	HanXRQChr10_8883673	HanXRQChr10_8852123	M151T342	-
	YIELD_NORM_H2O_mono_plasticity_NLT	cold	HanXRQChr16_1500130	HanXRQChr16_1460506	M151T342	HanXRQChr16g0498131
	YIELD_NORM_H2O_mono_plasticity_NLT	cold	HanXRQChr10_8918999	HanXRQChr10_8852123	M151T342	-
	YIELD_NORM_H2O_mono_plasticity_NLT	cold	HanXRQChr10_8893594	HanXRQChr10_8852123	M151T342	-
	YIELD_NORM_H2O_mono_plasticity_NLT	cold	HanXRQChr16_1499537	HanXRQChr16_1460506	M151T342	-
	YIELD_NORM_H2O_mono_plasticity_NLT	cold	HanXRQChr10_8949500	HanXRQChr10_8852123	M151T342	-
	YIELD_NORM_H2O_mono_plasticity_NLT	cold	HanXRQChr10_8949498	HanXRQChr10_8852123	M151T342	-
	YIELD_NORM_H2O_mono_plasticity_NLT	cold	HanXRQChr10_8928690	HanXRQChr10_8852123	M151T342	-
	YIELD_NORM_H2O_mono_plasticity_NLT	cold	HanXRQChr10_8896305	HanXRQChr10_8852123	M151T342	-
	YIELD_NORM_H2O_mono_plasticity_NLT	cold	HanXRQChr10_8900997	HanXRQChr10_8852123	M151T342	-
	YIELD_NORM_H2O_mono_plasticity_NLT	cold	HanXRQChr10_8958838	HanXRQChr10_8852123	M151T342	-
	YIELD_NORM_H2O_mono_plasticity_NLT	cold	HanXRQChr16_1500048	HanXRQChr16_1460506	M151T342	-
	YIELD_NORM_H2O_mono_plasticity_NLT	cold	HanXRQChr10_8901590	HanXRQChr10_8852123	M151T342	-
	YIELD_NORM_H2O_mono_plasticity_NLT	cold	HanXRQChr10_8858829	HanXRQChr10_8852123	M151T342	-
	YIELD_NORM_H2O_mono_plasticity_NLT	cold	HanXRQChr16_1500202	HanXRQChr16_1460506	M151T342	HanXRQChr16g0498131
	YIELD_NORM_H2O_mono_plasticity_NLT	cold	HanXRQChr10_8883671	HanXRQChr10_8852123	M151T342	-
	YIELD_NORM_H2O_mono_plasticity_NLT	cold	HanXRQChr10_8899035	HanXRQChr10_8852123	M151T342	-
	YIELD_NORM_H2O_mono_plasticity_NLT	cold	HanXRQChr10_8919030	HanXRQChr10_8852123	M151T342	-
	YIELD_NORM_H2O_mono_plasticity_NLT	cold	HanXRQChr10_8895609	HanXRQChr10_8852123	M151T342	-
	YIELD_NORM_H2O_mono_plasticity_NLT	cold	HanXRQChr10_8896675	HanXRQChr10_8852123	M151T342	-
	YIELD_NORM_H2O_mono_plasticity_NLT	cold	HanXRQChr10_8883784	HanXRQChr10_8852123	M151T342	-
	YIELD_NORM_H2O_mono_plasticity_NLT	cold	HanXRQChr16_1463956	HanXRQChr16_1460506	M151T342	-
	YIELD_NORM_H2O_mono_plasticity_NLT	cold	HanXRQChr16_1499905	HanXRQChr16_1460506	M151T342	-
	YIELD_NORM_H2O_mono_plasticity_NLT	cold	HanXRQChr10_8883074	HanXRQChr10_8852123	M151T342	-
	YIELD_NORM_H2O_mono_plasticity_NLT	cold	HanXRQChr16_1500092	HanXRQChr16_1460506	M151T342	-
	YIELD_NORM_H2O_mono_plasticity_NLT	cold	HanXRQChr10_8953158	HanXRQChr10_8852123	M151T342	-
	YIELD_NORM_H2O_mono_plasticity_NLT	cold	HanXRQChr10_9141279	HanXRQChr10_8852123	M151T342	-
	YIELD_NORM_H2O_mono_plasticity_NLT	cold	HanXRQChr16_1556766	HanXRQChr16_1460506	M151T342	-
	YIELD_NORM_H2O_mono_plasticity_NLT	cold	HanXRQChr10_8896290	HanXRQChr10_8852123	M151T342	-
	YIELD_NORM_H2O_mono_plasticity_NLT	cold	HanXRQChr10_8900532	HanXRQChr10_8852123	M151T342	-
	YIELD_NORM_H2O_mono_plasticity_NLT	cold	HanXRQChr10_8899233	HanXRQChr10_8852123	M151T342	-
	YIELD_NORM_H2O_mono_plasticity_NLT	cold	HanXRQChr10_8954265	HanXRQChr10_8852123	M151T342	-
	YIELD_NORM_H2O_mono_plasticity_NLT	cold	HanXRQChr10_8953220	HanXRQChr10_8852123	M151T342	-
	YIELD_NORM_H2O_mono_plasticity_NLT	cold	HanXRQChr10_8897748	HanXRQChr10_8852123	M151T342	-
	YIELD_NORM_H2O_mono_plasticity_NLT	cold	HanXRQChr10_8939394	HanXRQChr10_8852123	M151T342	-
	YIELD_NORM_H2O_mono_plasticity_NLT	cold	HanXRQChr16_144594767	HanXRQChr16_144594767	M151T342	-
	YIELD_NORM_H2O_mono_plasticity_NLT	cold	HanXRQChr16_149823830	HanXRQChr16_149823830	M151T342	-
	YIELD_NORM_H2O_mono_plasticity_NLT	cold	HanXRQChr10_9007160	HanXRQChr10_8852123	M151T342	-
	YIELD_NORM_H2O_mono_plasticity_NLT	cold	HanXRQChr10_8895290	HanXRQChr10_8852123	M151T342	-
	YIELD_NORM_H2O_mono_plasticity_NLT	cold	HanXRQChr10_8854224	HanXRQChr10_8852123	M151T342	-
	YIELD_NORM_H2O_mono_plasticity_NLT	cold	HanXRQChr10_8853617	HanXRQChr10_8852123	M151T342	-
	YIELD_NORM_H2O_mono_plasticity_NLT	cold	HanXRQChr10_8898363	HanXRQChr10_8852123	M151T342	-
	YIELD_NORM_H2O_mono_plasticity_NLT	cold	HanXRQChr16_1469911	HanXRQChr16_1460506	M151T342	-
	YIELD_NORM_H2O_mono_plasticity_NLT	cold	HanXRQChr10_8918925	HanXRQChr10_8852123	M151T342	-
	YIELD_NORM_H2O_mono_plasticity_NLT	cold	HanXRQChr10_8901243	HanXRQChr10_8852123	M151T342	-
	YIELD_NORM_H2O_mono_plasticity_NLT	cold	HanXRQChr10_8893723	HanXRQChr10_8852123	M151T342	-
	YIELD_NORM_H2O_mono_plasticity_NLT	cold	HanXRQChr10_8956388	HanXRQChr10_8852123	M151T342	-
	YIELD_NORM_H2O_mono_plasticity_NLT	cold	HanXRQChr16_1460662	HanXRQChr16_1460506	M151T342	HanXRQChr16g0498061
	YIELD_NORM_H2O_mono_plasticity_NLT	cold	HanXRQChr10_8898503	HanXRQChr10_8852123	M151T342	-
	YIELD_NORM_H2O_mono_plasticity_NLT	cold	HanXRQChr16_1499988	HanXRQChr16_1460506	M151T342	-
	YIELD_NORM_H2O_mono_plasticity_NLT	cold	HanXRQChr16_150216391	HanXRQChr16_150216391	M151T342	-
	YIELD_NORM_H2O_mono_plasticity_NLT	cold	HanXRQChr10_8901195	HanXRQChr10_8852123	M151T342	-
	YIELD_NORM_H2O_mono_plasticity_NLT	cold	HanXRQChr10_8960992	HanXRQChr10_8852123	M151T342	-
	YIELD_NORM_H2O_mono_plasticity_NLT	cold	HanXRQChr10_8898910	HanXRQChr10_8852123	M151T342	-
	YIELD_NORM_H2O_mono_plasticity_NLT	cold	HanXRQChr10_8934228	HanXRQChr10_8852123	M151T342	-
	YIELD_NORM_H2O_mono_plasticity_NLT	cold	HanXRQChr10_8883628	HanXRQChr10_8852123	M151T342	-
	YIELD_NORM_H2O_mono_plasticity_NLT	cold	HanXRQChr10_8901776	HanXRQChr10_8852123	M151T342	-
	YIELD_NORM_H2O_mono_plasticity_NLT	cold	HanXRQChr10_8895443	HanXRQChr10_8852123	M151T342	-
	YIELD_NORM_H2O_mono_plasticity_NLT	cold	HanXRQChr10_8896743	HanXRQChr10_8852123	M151T342	-
	YIELD_NORM_H2O_mono_plasticity_NLT	cold	HanXRQChr16_1499512	HanXRQChr16_1460506	M151T342	-
	YIELD_NORM_H2O_mono_plasticity_NLT	cold	HanXRQChr16_1499636	HanXRQChr16_1460506	M151T342	-
	YIELD_NORM_H2O_mono_plasticity_NLT	cold	HanXRQChr16_1555515	HanXRQChr16_1460506	M151T342	-
	YIELD_NORM_H2O_mono_plasticity_NLT	cold	HanXRQChr16_1555576	HanXRQChr16_1460506	M151T342	-
	YIELD_NORM_H2O_mono_plasticity_NLT	cold	HanXRQChr10_8895391	HanXRQChr10_8852123	M151T342	-
	YIELD_NORM_H2O_mono_plasticity_NLT	cold	HanXRQChr10_8853953	HanXRQChr10_8852123	M151T342	-
	YIELD_NORM_H2O_mono_plasticity_NLT	cold	HanXRQChr10_8882940	HanXRQChr10_8852123	M151T342	-
	YIELD_NORM_H2O_mono_plasticity_NLT	cold	HanXRQChr10_8953086	HanXRQChr10_8852123	M151T342	-
	YIELD_NORM_H2O_mono_plasticity_NLT	cold	HanXRQChr16_1556576	HanXRQChr16_1460506	M151T342	-
	YIELD_NORM_H2O_mono_plasticity_NLT	cold	HanXRQChr10_8874182	HanXRQChr10_8852123	M151T342	-
	YIELD_NORM_H2O_mono_plasticity_NLT	cold	HanXRQChr10_8874153	HanXRQChr10_8852123	M151T342	-
	YIELD_NORM_H2O_mono_plasticity_NLT	cold	HanXRQChr10_8892538	HanXRQChr10_8852123	M151T342	-
	YIELD_NORM_H2O_mono_plasticity_NLT	cold	HanXRQChr10_8961783	HanXRQChr10_8852123	M151T342	-
	YIELD_NORM_H2O_mono_plasticity_NLT	cold	HanXRQChr10_8914177	HanXRQChr10_8852123	M151T342	-
	YIELD_NORM_H2O_mono_plasticity_NLT	cold	HanXRQChr10_8892634	HanXRQChr10_8852123	M151T342	-
	YIELD_NORM_H2O_mono_plasticity_NLT	cold	HanXRQChr16_1467628	HanXRQChr16_1460506	M151T342	-
	YIELD_NORM_H2O_mono_plasticity_NLT	cold	HanXRQChr10_8893256	HanXRQChr10_8852123	M151T342	-
	YIELD_NORM_H2O_mono_plasticity_NLT	cold	HanXRQChr16_1467648	HanXRQChr16_1460506	M151T342	-
	YIELD_NORM_H2O_mono_plasticity_NLT	cold	HanXRQChr10_8995616	HanXRQChr10_8852123	M151T342	-
	YIELD_NORM_H2O_mono_plasticity_NLT	cold	HanXRQChr10_8953084	HanXRQChr10_8852123	M151T342	-
	YIELD_NORM_H2O_mono_plasticity_NLT	cold	HanXRQChr10_8901466	HanXRQChr10_8852123	M151T342	-
	YIELD_NORM_H2O_mono_plasticity_NLT	cold	HanXRQChr10_8896365	HanXRQChr10_8852123	M151T342	-
	YIELD_NORM_H2O_mono_plasticity_NLT	cold	HanXRQChr10_8898068	HanXRQChr10_8852123	M151T342	-
	YIELD_NORM_H2O_mono_plasticity_NLT	cold	HanXRQChr10_8852123	HanXRQChr10_8852123	M151T342	HanXRQChr10g0279531
	YIELD_NORM_H2O_mono_plasticity_NLT	cold	HanXRQChr10_8941141	HanXRQChr10_8852123	M151T342	-
	YIELD_NORM_H2O_mono_plasticity_NLT	cold	HanXRQChr16_1460506	HanXRQChr16_1460506	M151T342	-
	YIELD_NORM_H2O_mono_plasticity_NLT	cold	HanXRQChr10_9137636	HanXRQChr10_8852123	M151T342	-
	YIELD_NORM_H2O_mono_plasticity_NLT	cold	HanXRQChr16_1460566	HanXRQChr16_1460506	M151T342	-
	YIELD_NORM_H2O_mono_plasticity_NLT	cold	HanXRQChr16_1463817	HanXRQChr16_1460506	M151T342	-
	YIELD_NORM_H2O_mono_plasticity_NLT	cold	HanXRQChr10_8896489	HanXRQChr10_8852123	M151T342	-
	YIELD_NORM_H2O_mono_plasticity_NLT	cold	HanXRQChr10_8875514	HanXRQChr10_8852123	M151T342	-
	YIELD_NORM_H2O_mono_plasticity_NLT	cold	HanXRQChr10_9140720	HanXRQChr10_8852123	M151T342	-
	YIELD_NORM_H2O_mono_plasticity_NLT	cold	HanXRQChr16_1467934	HanXRQChr16_1460506	M151T342	-
	YIELD_NORM_H2O_mono_plasticity_NLT	cold	HanXRQChr10_8884393	HanXRQChr10_8852123	M151T342	-
	YIELD_NORM_H2O_mono_plasticity_NLT	cold	HanXRQChr10_8896500	HanXRQChr10_8852123	M151T342	-
	YIELD_NORM_H2O_mono_plasticity_NLT	cold	HanXRQChr10_9141086	HanXRQChr10_8852123	M151T342	-
	YIELD_NORM_H2O_mono_plasticity_NLT	cold	HanXRQChr10_8896649	HanXRQChr10_8852123	M151T342	-
	YIELD_NORM_H2O_mono_plasticity_NLT	cold	HanXRQChr10_8935158	HanXRQChr10_8852123	M151T342	-
	YIELD_NORM_H2O_mono_plasticity_NLT	cold	HanXRQChr16_1499495	HanXRQChr16_1460506	M151T342	-
	YIELD_NORM_H2O_mono_plasticity_NLT	cold	HanXRQChr10_8896664	HanXRQChr10_8852123	M151T342	-
	YIELD_NORM_H2O_mono_plasticity_NLT	cold	HanXRQChr16_1501954	HanXRQChr16_1460506	M151T342	-
	YIELD_NORM_H2O_mono_plasticity_NLT	cold	HanXRQChr10_8896839	HanXRQChr10_8852123	M151T342	-
	YIELD_NORM_H2O_mono_plasticity_NLT	cold	HanXRQChr10_8859228	HanXRQChr10_8852123	M151T342	-
	YIELD_NORM_H2O_mono_plasticity_NLT	cold	HanXRQChr10_8899882	HanXRQChr10_8852123	M151T342	-
	YIELD_NORM_H2O_mono_plasticity_NLT	cold	HanXRQChr10_8902318	HanXRQChr10_8852123	M151T342	-
	YIELD_NORM_H2O_mono_plasticity_NLT	cold	HanXRQChr16_1465577	HanXRQChr16_1460506	M151T342	-
	YIELD_NORM_H2O_mono_plasticity_NLT	cold	HanXRQChr10_8958000	HanXRQChr10_8852123	M151T342	-
	YIELD_NORM_H2O_mono_plasticity_NLT	cold	HanXRQChr10_8952876	HanXRQChr10_8852123	M151T342	-
	YIELD_NORM_H2O_mono_plasticity_NLT	cold	HanXRQChr10_8896242	HanXRQChr10_8852123	M151T342	-
	YIELD_NORM_H2O_mono_plasticity_NLT	cold	HanXRQChr16_1555917	HanXRQChr16_1460506	M151T342	HanXRQChr16g0498141
	YIELD_NORM_H2O_mono_plasticity_NLT	cold	HanXRQChr10_8896145	HanXRQChr10_8852123	M151T342	-
	YIELD_NORM_H2O_mono_plasticity_NLT	cold	HanXRQChr16_1502052	HanXRQChr16_1460506	M151T342	-
	YIELD_NORM_H2O_mono_plasticity_NLT	cold	HanXRQChr10_8937697	HanXRQChr10_8852123	M151T342	-
	YIELD_NORM_H2O_mono_plasticity_NLT	cold	HanXRQChr10_8875119	HanXRQChr10_8852123	M151T342	-
	YIELD_NORM_H2O_mono_plasticity_NLT	cold	HanXRQChr10_8939545	HanXRQChr10_8852123	M151T342	-
	YIELD_NORM_H2O_mono_plasticity_NLT	cold	HanXRQChr16_1466368	HanXRQChr16_1460506	M151T342	-
	YIELD_NORM_H2O_mono_plasticity_NLT	cold	HanXRQChr10_8897728	HanXRQChr10_8852123	M151T342	-
	YIELD_NORM_H2O_mono_plasticity_NLT	cold	HanXRQChr16_1503496	HanXRQChr16_1460506	M151T342	-
	YIELD_NORM_H2O_mono_plasticity_NLT	cold	HanXRQChr10_8874247	HanXRQChr10_8852123	M151T342	-
	YIELD_NORM_H2O_mono_plasticity_NLT	cold	HanXRQChr16_1497316	HanXRQChr16_1460506	M151T342	-
	YIELD_NORM_H2O_mono_plasticity_NLT	cold	HanXRQChr10_8897777	HanXRQChr10_8852123	M151T342	-
	YIELD_NORM_H2O_mono_plasticity_NLT	cold	HanXRQChr10_9002290	HanXRQChr10_8852123	M151T342	-
	YIELD_NORM_H2O_mono_plasticity_NLT	cold	HanXRQChr16_1497650	HanXRQChr16_1460506	M151T342	-
	YIELD_NORM_H2O_mono_plasticity_NLT	cold	HanXRQChr10_8898142	HanXRQChr10_8852123	M151T342	-
	YIELD_NORM_H2O_mono_plasticity_NLT	cold	HanXRQChr10_8853091	HanXRQChr10_8852123	M151T342	-
	YIELD_NORM_H2O_mono_plasticity_NLT	cold	HanXRQChr10_8896397	HanXRQChr10_8852123	M151T342	-
	YIELD_NORM_H2O_mono_plasticity_NLT	cold	HanXRQChr10_8913996	HanXRQChr10_8852123	M151T342	-
	YIELD_NORM_H2O_mono_plasticity_NLT	cold	HanXRQChr16_1503283	HanXRQChr16_1460506	M151T342	-
	YIELD_NORM_H2O_mono_plasticity_NLT	cold	HanXRQChr10_8893500	HanXRQChr10_8852123	M151T342	-
	YIELD_NORM_H2O_mono_plasticity_NLT	cold	HanXRQChr10_8956843	HanXRQChr10_8852123	M151T342	-
	YIELD_NORM_H2O_mono_plasticity_NLT	cold	HanXRQChr16_1463939	HanXRQChr16_1460506	M151T342	-
	YIELD_NORM_H2O_mono_plasticity_NLT	cold	HanXRQChr10_8875493	HanXRQChr10_8852123	M151T342	-
	YIELD_NORM_H2O_mono_plasticity_NLT	cold	HanXRQChr10_8916843	HanXRQChr10_8852123	M151T342	-
	YIELD_NORM_H2O_mono_plasticity_NLT	cold	HanXRQChr10_8896623	HanXRQChr10_8852123	M151T342	-
	YIELD_NORM_H2O_mono_plasticity_NLT	cold	HanXRQChr10_8895210	HanXRQChr10_8852123	M151T342	-
	YIELD_NORM_H2O_mono_plasticity_NLT	cold	HanXRQChr10_8900500	HanXRQChr10_8852123	M151T342	-
	YIELD_NORM_H2O_mono_plasticity_NLT	cold	HanXRQChr10_8929199	HanXRQChr10_8852123	M151T342	-
	YIELD_NORM_H2O_mono_plasticity_NLT	cold	HanXRQChr16_1465584	HanXRQChr16_1460506	M151T342	-
	YIELD_NORM_H2O_mono_plasticity_NLT	cold	HanXRQChr10_8958896	HanXRQChr10_8852123	M151T342	-
	YIELD_NORM_H2O_mono_plasticity_NLT	cold	HanXRQChr10_8940958	HanXRQChr10_8852123	M151T342	-
	YIELD_NORM_H2O_mono_plasticity_NLT	cold	HanXRQChr10_8900567	HanXRQChr10_8852123	M151T342	-
	YIELD_NORM_H2O_mono_plasticity_NLT	cold	HanXRQChr16_1499481	HanXRQChr16_1460506	M151T342	-
	YIELD_NORM_H2O_mono_plasticity_NLT	cold	HanXRQChr10_8959461	HanXRQChr10_8852123	M151T342	-
	YIELD_NORM_H2O_mono_plasticity_NLT	cold	HanXRQChr10_8873730	HanXRQChr10_8852123	M151T342	-
	YIELD_NORM_H2O_mono_plasticity_NLT	cold	HanXRQChr10_8883691	HanXRQChr10_8852123	M151T342	-
	YIELD_NORM_H2O_mono_plasticity_NLT	cold	HanXRQChr10_8901474	HanXRQChr10_8852123	M151T342	-
	YIELD_NORM_H2O_mono_plasticity_NLT	cold	HanXRQChr10_8883864	HanXRQChr10_8852123	M151T342	-
	YIELD_NORM_H2O_mono_plasticity_NLT	cold	HanXRQChr10_8895988	HanXRQChr10_8852123	M151T342	-
	YIELD_NORM_H2O_mono_plasticity_NLT	cold	HanXRQChr10_8955586	HanXRQChr10_8852123	M151T342	-
	YIELD_NORM_H2O_mono_plasticity_NLT	cold	HanXRQChr10_8902621	HanXRQChr10_8852123	M151T342	-
	YIELD_NORM_H2O_mono_plasticity_NLT	cold	HanXRQChr16_1499680	HanXRQChr16_1460506	M151T342	-
	YIELD_NORM_H2O_mono_plasticity_NLT	cold	HanXRQChr10_8897298	HanXRQChr10_8852123	M151T342	-
	YIELD_NORM_H2O_mono_plasticity_NLT	cold	HanXRQChr16_149870156	HanXRQChr16_149823830	M151T342	-
	YIELD_NORM_H2O_mono_plasticity_NLT	cold	HanXRQChr10_8901203	HanXRQChr10_8852123	M151T342	-
	YIELD_NORM_H2O_mono_plasticity_NLT	cold	HanXRQChr16_149831605	HanXRQChr16_149831562	M151T342	-
	YIELD_NORM_H2O_mono_plasticity_NLT	cold	HanXRQChr16_1503287	HanXRQChr16_1460506	M151T342	-
	YIELD_NORM_H2O_mono_plasticity_NLT	cold	HanXRQChr16_1514752	HanXRQChr16_1460506	M151T342	-
	YIELD_NORM_H2O_mono_plasticity_NLT	cold	HanXRQChr16_1499854	HanXRQChr16_1460506	M151T342	-
	YIELD_NORM_H2O_mono_plasticity_NLT	cold	HanXRQChr16_1463860	HanXRQChr16_1460506	M151T342	-
	YIELD_NORM_H2O_mono_plasticity_NLT	cold	HanXRQChr16_1467883	HanXRQChr16_1460506	M151T342	-
	YIELD_NORM_H2O_mono_plasticity_NLT	cold	HanXRQChr10_8896326	HanXRQChr10_8852123	M151T342	-
	YIELD_NORM_H2O_mono_plasticity_NLT	cold	HanXRQChr10_9140707	HanXRQChr10_8852123	M151T342	-
	YIELD_NORM_H2O_mono_plasticity_NLT	cold	HanXRQChr10_8896344	HanXRQChr10_8852123	M151T342	-
	YIELD_NORM_H2O_mono_plasticity_NLT	cold	HanXRQChr10_8954730	HanXRQChr10_8852123	M151T342	-
	YIELD_NORM_H2O_mono_plasticity_NLT	cold	HanXRQChr10_8875101	HanXRQChr10_8852123	M151T342	-
	YIELD_NORM_H2O_mono_plasticity_NLT	cold	HanXRQChr10_8918889	HanXRQChr10_8852123	M151T342	-
	YIELD_NORM_H2O_mono_plasticity_NLT	cold	HanXRQChr16_1501944	HanXRQChr16_1460506	M151T342	-
	YIELD_NORM_H2O_mono_plasticity_NLT	cold	HanXRQChr10_8901242	HanXRQChr10_8852123	M151T342	-
	YIELD_NORM_H2O_mono_plasticity_NLT	cold	HanXRQChr10_8897673	HanXRQChr10_8852123	M151T342	-
	YIELD_NORM_H2O_mono_plasticity_NLT	cold	HanXRQChr10_8898368	HanXRQChr10_8852123	M151T342	-
	YIELD_NORM_H2O_mono_plasticity_NLT	cold	HanXRQChr10_8936631	HanXRQChr10_8852123	M151T342	-
	YIELD_NORM_H2O_mono_plasticity_NLT	cold	HanXRQChr16_1498373	HanXRQChr16_1460506	M151T342	-
	YIELD_NORM_H2O_mono_plasticity_NLT	cold	HanXRQChr10_8853944	HanXRQChr10_8852123	M151T342	-
	YIELD_NORM_H2O_mono_plasticity_NLT	cold	HanXRQChr16_1499868	HanXRQChr16_1460506	M151T342	-
	YIELD_NORM_H2O_mono_plasticity_NLT	cold	HanXRQChr10_8900495	HanXRQChr10_8852123	M151T342	-
	YIELD_NORM_H2O_mono_plasticity_NLT	cold	HanXRQChr10_8937543	HanXRQChr10_8852123	M151T342	-
	YIELD_NORM_H2O_mono_plasticity_NLT	cold	HanXRQChr10_8874124	HanXRQChr10_8852123	M151T342	-
	YIELD_NORM_H2O_mono_plasticity_NLT	cold	HanXRQChr10_8901664	HanXRQChr10_8852123	M151T342	-
	YIELD_NORM_H2O_mono_plasticity_NLT	cold	HanXRQChr16_1499478	HanXRQChr16_1460506	M151T342	-
	YIELD_NORM_H2O_mono_plasticity_NLT	cold	HanXRQChr10_9015485	HanXRQChr10_8852123	M151T342	-
	YIELD_NORM_H2O_mono_plasticity_NLT	cold	HanXRQChr16_1498727	HanXRQChr16_1460506	M151T342	-
	YIELD_NORM_H2O_mono_plasticity_NLT	cold	HanXRQChr16_1467935	HanXRQChr16_1460506	M151T342	-
	YIELD_NORM_H2O_mono_plasticity_NLT	cold	HanXRQChr10_8937685	HanXRQChr10_8852123	M151T342	-
	YIELD_NORM_H2O_mono_plasticity_NLT	cold	HanXRQChr10_8893475	HanXRQChr10_8852123	M151T342	-
	YIELD_NORM_H2O_mono_plasticity_NLT	cold	HanXRQChr10_8875189	HanXRQChr10_8852123	M151T342	-
	YIELD_NORM_H2O_mono_plasticity_NLT	cold	HanXRQChr10_8902098	HanXRQChr10_8852123	M151T342	-
	YIELD_NORM_H2O_mono_plasticity_NLT	cold	HanXRQChr10_8960897	HanXRQChr10_8852123	M151T342	-
	YIELD_NORM_H2O_mono_plasticity_NLT	cold	HanXRQChr10_8957289	HanXRQChr10_8852123	M151T342	-
	YIELD_NORM_H2O_mono_plasticity_NLT	cold	HanXRQChr10_8875085	HanXRQChr10_8852123	M151T342	-
	YIELD_NORM_H2O_mono_plasticity_NLT	cold	HanXRQChr16_1498293	HanXRQChr16_1460506	M151T342	-
	YIELD_NORM_H2O_mono_plasticity_NLT	cold	HanXRQChr10_8897195	HanXRQChr10_8852123	M151T342	-
	YIELD_NORM_H2O_mono_plasticity_NLT	cold	HanXRQChr16_1497629	HanXRQChr16_1460506	M151T342	-
	YIELD_NORM_H2O_mono_plasticity_NLT	cold	HanXRQChr10_8937502	HanXRQChr10_8852123	M151T342	-
	YIELD_NORM_H2O_mono_plasticity_NLT	cold	HanXRQChr10_8896923	HanXRQChr10_8852123	M151T342	-
	YIELD_NORM_H2O_mono_plasticity_NLT	cold	HanXRQChr10_8893464	HanXRQChr10_8852123	M151T342	-
	YIELD_NORM_H2O_mono_plasticity_NLT	cold	HanXRQChr10_8874507	HanXRQChr10_8852123	M151T342	-
	YIELD_NORM_H2O_mono_plasticity_NLT	cold	HanXRQChr16_1499662	HanXRQChr16_1460506	M151T342	-
	YIELD_NORM_H2O_mono_plasticity_NLT	cold	HanXRQChr10_8895663	HanXRQChr10_8852123	M151T342	-
	YIELD_NORM_H2O_mono_plasticity_NLT	cold	HanXRQChr10_8901873	HanXRQChr10_8852123	M151T342	-
	YIELD_NORM_H2O_mono_plasticity_NLT	cold	HanXRQChr16_1467633	HanXRQChr16_1460506	M151T342	-
	YIELD_NORM_H2O_mono_plasticity_NLT	cold	HanXRQChr10_8900430	HanXRQChr10_8852123	M151T342	-
	YIELD_NORM_H2O_mono_plasticity_NLT	cold	HanXRQChr10_8901400	HanXRQChr10_8852123	M151T342	-
	YIELD_NORM_H2O_mono_plasticity_NLT	cold	HanXRQChr16_1555691	HanXRQChr16_1460506	M151T342	HanXRQChr16g0498141
	YIELD_NORM_H2O_mono_plasticity_NLT	cold	HanXRQChr10_8940499	HanXRQChr10_8852123	M151T342	-
	YIELD_NORM_H2O_mono_plasticity_NLT	cold	HanXRQChr10_8895933	HanXRQChr10_8852123	M151T342	-
	YIELD_NORM_H2O_mono_plasticity_NLT	cold	HanXRQChr16_1468077	HanXRQChr16_1460506	M151T342	-
	YIELD_NORM_H2O_mono_plasticity_NLT	cold	HanXRQChr16_1469512	HanXRQChr16_1460506	M151T342	-
	YIELD_NORM_H2O_mono_plasticity_NLT	cold	HanXRQChr16_149826490	HanXRQChr16_149823830	M151T342	-
	YIELD_NORM_H2O_mono_plasticity_NLT	cold	HanXRQChr10_8874020	HanXRQChr10_8852123	M151T342	-
	YIELD_NORM_H2O_mono_plasticity_NLT	cold	HanXRQChr16_1499540	HanXRQChr16_1460506	M151T342	-
	YIELD_NORM_H2O_mono_plasticity_NLT	cold	HanXRQChr10_8960991	HanXRQChr10_8852123	M151T342	-
	YIELD_NORM_H2O_mono_plasticity_NLT	cold	HanXRQChr16_1498312	HanXRQChr16_1460506	M151T342	-
	YIELD_NORM_H2O_mono_plasticity_NLT	cold	HanXRQChr10_8853658	HanXRQChr10_8852123	M151T342	-
	YIELD_NORM_H2O_mono_plasticity_NLT	cold	HanXRQChr10_8895963	HanXRQChr10_8852123	M151T342	-
	YIELD_NORM_H2O_mono_plasticity_NLT	cold	HanXRQChr10_8897784	HanXRQChr10_8852123	M151T342	-
	YIELD_NORM_H2O_mono_plasticity_NLT	cold	HanXRQChr10_8929012	HanXRQChr10_8852123	M151T342	-
	YIELD_NORM_H2O_mono_plasticity_NLT	cold	HanXRQChr16_1498469	HanXRQChr16_1460506	M151T342	-
	YIELD_NORM_H2O_mono_plasticity_NLT	cold	HanXRQChr16_1499558	HanXRQChr16_1460506	M151T342	-
	YIELD_NORM_H2O_mono_plasticity_NLT	cold	HanXRQChr10_8896860	HanXRQChr10_8852123	M151T342	-
	YIELD_NORM_H2O_mono_plasticity_NLT	cold	HanXRQChr16_1555620	HanXRQChr16_1460506	M151T342	-
	YIELD_NORM_H2O_mono_plasticity_NLT	cold	HanXRQChr10_8937377	HanXRQChr10_8852123	M151T342	-
	YIELD_NORM_H2O_mono_plasticity_NLT	cold	HanXRQChr10_8952576	HanXRQChr10_8852123	M151T342	-
	YIELD_NORM_H2O_mono_plasticity_NLT	cold	HanXRQChr10_8895214	HanXRQChr10_8852123	M151T342	-
	YIELD_NORM_H2O_mono_plasticity_NLT	cold	HanXRQChr16_1499610	HanXRQChr16_1460506	M151T342	-
	YIELD_NORM_H2O_mono_plasticity_NLT	cold	HanXRQChr10_8901971	HanXRQChr10_8852123	M151T342	-
	YIELD_NORM_H20_plasticity_multi_SFTSW_EF	drought	HanXRQChr09_145084419	HanXRQChr04_130693104	M155T552_1	-
	YIELD_NORM_H20_plasticity_multi_SFTSW_EF	drought	HanXRQChr10_8457678	HanXRQChr10_8457678	M155T552_1	-
	YIELD_NORM_H20_plasticity_multi_SFTSW_EF	drought	HanXRQChr13_104055808	HanXRQChr13_104055794	M155T552_1	-
	YIELD_NORM_H20_plasticity_multi_SFTSW_EF	drought	HanXRQChr09_145078817	HanXRQChr04_130693104	M155T552_1	-
	YIELD_NORM_H20_plasticity_multi_SFTSW_EF	drought	HanXRQChr09_145084427	HanXRQChr04_130693104	M155T552_1	-
	YIELD_NORM_H20_plasticity_multi_SFTSW_EF	drought	HanXRQChr09_145084278	HanXRQChr04_130693104	M155T552_1	-
	YIELD_NORM_H20_plasticity_multi_SFTSW_EF	drought	HanXRQChr09_145076760	HanXRQChr04_130693104	M155T552_1	-
	YIELD_NORM_H20_plasticity_multi_SFTSW_EF	drought	HanXRQChr09_145083803	HanXRQChr04_130693104	M155T552_1	-
	YIELD_NORM_H20_plasticity_multi_SFTSW_EF	drought	HanXRQChr09_145084410	HanXRQChr04_130693104	M155T552_1	-
	YIELD_NORM_H20_plasticity_multi_SFTSW_EF	drought	HanXRQChr09_145084555	HanXRQChr04_130693104	M155T552_1	-
	YIELD_NORM_H20_plasticity_multi_SFTSW_EF	drought	HanXRQChr09_145077220	HanXRQChr04_130693104	M155T552_1	-
	YIELD_NORM_H20_plasticity_multi_SFTSW_EF	drought	HanXRQChr09_145076927	HanXRQChr04_130693104	M155T552_1	-
	YIELD_NORM_H20_plasticity_multi_SFTSW_EF	drought	HanXRQChr09_145084186	HanXRQChr04_130693104	M155T552_1	-
	YIELD_NORM_H20_plasticity_multi_SFTSW_EF	drought	HanXRQChr09_145084417	HanXRQChr04_130693104	M155T552_1	-
	YIELD_NORM_H20_plasticity_multi_SFTSW_EF	drought	HanXRQChr09_145084224	HanXRQChr04_130693104	M155T552_1	-
	YIELD_NORM_H20_plasticity_multi_SFTSW_EF	drought	HanXRQChr09_145079585	HanXRQChr04_130693104	M155T552_1	-
	YIELD_NORM_H20_plasticity_multi_SFTSW_EF	drought	HanXRQChr09_145076214	HanXRQChr04_130693104	M155T552_1	-
	YIELD_NORM_H20_plasticity_multi_SFTSW_EF	drought	HanXRQChr09_145084575	HanXRQChr04_130693104	M155T552_1	-
	YIELD_NORM_H20_plasticity_multi_SFTSW_EF	drought	HanXRQChr09_145076182	HanXRQChr04_130693104	M155T552_1	-
	YIELD_NORM_H20_plasticity_multi_SFTSW_EF	drought	HanXRQChr08_59297383	HanXRQChr08_57189423	M155T552_1	-
	YIELD_NORM_H20_plasticity_multi_SFTSW_EF	drought	HanXRQChr09_145077838	HanXRQChr04_130693104	M155T552_1	-
	YIELD_NORM_H20_plasticity_multi_SFTSW_EF	drought	HanXRQChr04_130696353	HanXRQChr04_130693104	M155T552_1	-
	YIELD_NORM_H20_plasticity_multi_SFTSW_EF	drought	HanXRQChr13_4470393	HanXRQChr13_4412062	M155T552_1	-
	YIELD_NORM_H20_plasticity_multi_SFTSW_EF	drought	HanXRQChr09_145076904	HanXRQChr04_130693104	M155T552_1	-
	YIELD_NORM_H20_plasticity_multi_SFTSW_EF	drought	HanXRQChr09_145084402	HanXRQChr04_130693104	M155T552_1	-
	YIELD_NORM_H20_plasticity_multi_SFTSW_EF	drought	HanXRQChr09_145076886	HanXRQChr04_130693104	M155T552_1	-
	YIELD_NORM_H20_plasticity_multi_SFTSW_EF	drought	HanXRQChr09_145076897	HanXRQChr04_130693104	M155T552_1	-
	YIELD_NORM_H20_plasticity_multi_SFTSW_EF	drought	HanXRQChr09_145084901	HanXRQChr04_130693104	M155T552_1	HanXRQChr09g0258691
	YIELD_NORM_H20_plasticity_multi_SFTSW_EF	drought	HanXRQChr09_145080670	HanXRQChr04_130693104	M155T552_1	-
	YIELD_NORM_H20_plasticity_multi_SFTSW_EF	drought	HanXRQChr04_130693104	HanXRQChr04_130693104	M155T552_1	-
	YIELD_NORM_H20_plasticity_multi_SFTSW_EF	drought	HanXRQChr09_145084533	HanXRQChr04_130693104	M155T552_1	-
	YIELD_NORM_H20_plasticity_multi_SFTSW_EF	drought	HanXRQChr16_22605890	HanXRQChr16_22605890	M155T552_1	HanXRQChr16g0503461
	YIELD_NORM_H20_plasticity_multi_SFTSW_EF	drought	HanXRQChr08_57189642	HanXRQChr08_57189423	M155T552_1	HanXRQChr08g0222881
	YIELD_NORM_H20_plasticity_multi_SFTSW_EF	drought	HanXRQChr09_145080934	HanXRQChr04_130693104	M155T552_1	-
	YIELD_NORM_H20_plasticity_multi_SFTSW_EF	drought	HanXRQChr10_211500003	HanXRQChr10_211500003	M155T552_1	-
	YIELD_NORM_H20_plasticity_multi_SFTSW_EF	drought	HanXRQChr10_211500024	HanXRQChr10_211500003	M155T552_1	-
	YIELD_NORM_H20_plasticity_multi_SFTSW_EF	drought	HanXRQChr09_145084511	HanXRQChr04_130693104	M155T552_1	-
	YIELD_NORM_H20_plasticity_multi_SFTSW_EF	drought	HanXRQChr09_145084426	HanXRQChr04_130693104	M155T552_1	-
	YIELD_NORM_H20_plasticity_multi_SFTSW_EF	drought	HanXRQChr09_145080626	HanXRQChr04_130693104	M155T552_1	-
	YIELD_NORM_H20_plasticity_multi_SFTSW_EF	drought	HanXRQChr09_145082749	HanXRQChr04_130693104	M155T552_1	-
	YIELD_NORM_H20_plasticity_multi_SFTSW_EF	drought	HanXRQChr09_145075958	HanXRQChr04_130693104	M155T552_1	-
	YIELD_NORM_H20_plasticity_multi_SFTSW_EF	drought	HanXRQChr08_59300903	HanXRQChr08_57189423	M155T552_1	-
	YIELD_NORM_H20_plasticity_multi_SFTSW_EF	drought	HanXRQChr09_145079576	HanXRQChr04_130693104	M155T552_1	-
	YIELD_NORM_H20_plasticity_multi_SFTSW_EF	drought	HanXRQChr09_145080800	HanXRQChr04_130693104	M155T552_1	-
	YIELD_NORM_H20_plasticity_multi_SFTSW_EF	drought	HanXRQChr09_145083786	HanXRQChr04_130693104	M155T552_1	-
	YIELD_NORM_H20_plasticity_multi_SFTSW_EF	drought	HanXRQChr09_145082669	HanXRQChr04_130693104	M155T552_1	-
	YIELD_NORM_H20_plasticity_multi_SFTSW_EF	drought	HanXRQChr13_104055796	HanXRQChr13_104055794	M155T552_1	-
	YIELD_NORM_H20_plasticity_multi_SFTSW_EF	drought	HanXRQChr09_145076262	HanXRQChr04_130693104	M155T552_1	-
	YIELD_NORM_H20_plasticity_multi_SFTSW_EF	drought	HanXRQChr13_155988630	HanXRQChr13_155988630	M155T552_1	-
	YIELD_NORM_H20_plasticity_multi_SFTSW_EF	drought	HanXRQChr13_104055801	HanXRQChr13_104055794	M155T552_1	-
	YIELD_NORM_H20_plasticity_multi_SFTSW_EF	drought	HanXRQChr09_145084003	HanXRQChr04_130693104	M155T552_1	-
	YIELD_NORM_H20_plasticity_multi_SFTSW_EF	drought	HanXRQChr10_8457777	HanXRQChr10_8457678	M155T552_1	-
	YIELD_NORM_H20_plasticity_multi_SFTSW_EF	drought	HanXRQChr09_145076705	HanXRQChr04_130693104	M155T552_1	-
	YIELD_NORM_H20_plasticity_multi_SFTSW_EF	drought	HanXRQChr09_145076406	HanXRQChr04_130693104	M155T552_1	-
	YIELD_NORM_H20_plasticity_multi_SFTSW_EF	drought	HanXRQChr09_145075766	HanXRQChr04_130693104	M155T552_1	-
	YIELD_NORM_H20_plasticity_multi_SFTSW_EF	drought	HanXRQChr09_145075686	HanXRQChr04_130693104	M155T552_1	-
	YIELD_NORM_H20_plasticity_multi_SFTSW_EF	drought	HanXRQChr09_145083567	HanXRQChr04_130693104	M155T552_1	-
	YIELD_NORM_H20_plasticity_multi_SFTSW_EF	drought	HanXRQChr09_145080385	HanXRQChr04_130693104	M155T552_1	-
	YIELD_NORM_H20_plasticity_multi_SFTSW_EF	drought	HanXRQChr09_145084456	HanXRQChr04_130693104	M155T552_1	-
	YIELD_NORM_H20_plasticity_multi_SFTSW_EF	drought	HanXRQChr09_145077938	HanXRQChr04_130693104	M155T552_1	-
	YIELD_NORM_H20_plasticity_multi_SFTSW_EF	drought	HanXRQChr09_145077172	HanXRQChr04_130693104	M155T552_1	-
	YIELD_NORM_H20_plasticity_multi_SFTSW_EF	drought	HanXRQChr04_130705735	HanXRQChr04_130693104	M155T552_1	-
	YIELD_NORM_H20_plasticity_multi_SFTSW_EF	drought	HanXRQChr04_130693232	HanXRQChr04_130693104	M155T552_1	-
	YIELD_NORM_H20_plasticity_multi_SFTSW_EF	drought	HanXRQChr11_13992070	HanXRQChr11_13992070	M155T552_1	-
	YIELD_NORM_H20_plasticity_multi_SFTSW_EF	drought	HanXRQChr13_4472965	HanXRQChr13_4412062	M155T552_1	-
	YIELD_NORM_H20_plasticity_multi_SFTSW_EF	drought	HanXRQChr09_145080103	HanXRQChr04_130693104	M155T552_1	-
	YIELD_NORM_H20_plasticity_multi_SFTSW_EF	drought	HanXRQChr13_4412062	HanXRQChr13_4412062	M155T552_1	-
	YIELD_NORM_H20_plasticity_multi_SFTSW_EF	drought	HanXRQChr09_145080661	HanXRQChr04_130693104	M155T552_1	-
	YIELD_NORM_H20_plasticity_multi_SFTSW_EF	drought	HanXRQChr09_145084571	HanXRQChr04_130693104	M155T552_1	-
	YIELD_NORM_H20_plasticity_multi_SFTSW_EF	drought	HanXRQChr09_145080664	HanXRQChr04_130693104	M155T552_1	-
	YIELD_NORM_H20_plasticity_multi_SFTSW_EF	drought	HanXRQChr08_57189423	HanXRQChr08_57189423	M155T552_1	HanXRQChr08g0222881
	YIELD_NORM_H20_plasticity_multi_SFTSW_EF	drought	HanXRQChr13_104055794	HanXRQChr13_104055794	M155T552_1	-
	YIELD_NORM_H20_plasticity_multi_SFTSW_EF	drought	HanXRQChr09_145070531	HanXRQChr04_130693104	M155T552_1	-
	YIELD_NORM_H20_plasticity_multi_SFTSW_EF	drought	HanXRQChr09_145081110	HanXRQChr04_130693104	M155T552_1	-
	YIELD_NORM_H20_plasticity_multi_SFTSW_EF	drought	HanXRQChr09_145076493	HanXRQChr04_130693104	M155T552_1	-
	YIELD_NORM_H20_plasticity_multi_SFTSW_EF	drought	HanXRQChr09_145080683	HanXRQChr04_130693104	M155T552_1	-
	YIELD_NORM_H20_plasticity_multi_SFTSW_EF	drought	HanXRQChr16_22605987	HanXRQChr16_22605890	M155T552_1	HanXRQChr16g0503461
	YIELD_NORM_H20_plasticity_multi_SFTSW_EF	drought	HanXRQChr09_145082795	HanXRQChr04_130693104	M155T552_1	-
	YIELD_NORM_H20_plasticity_multi_SFTSW_EF	drought	HanXRQChr13_4472964	HanXRQChr13_4412062	M155T552_1	-
	YIELD_NORM_H20_plasticity_multi_SFTSW_EF	drought	HanXRQChr09_145083139	HanXRQChr04_130693104	M155T552_1	-
	YIELD_NORM_H20_plasticity_multi_SFTSW_EF	drought	HanXRQChr09_145073638	HanXRQChr04_130693104	M155T552_1	HanXRQChr09g0258681
	YIELD_NORM_H20_plasticity_multi_SFTSW_EF	drought	HanXRQChr09_145079578	HanXRQChr04_130693104	M155T552_1	-
	YIELD_NORM_H20_plasticity_multi_SFTSW_EF	drought	HanXRQChr09_145083802	HanXRQChr04_130693104	M155T552_1	-
	YIELD_NORM_H20_plasticity_multi_SFTSW_EF	drought	HanXRQChr09_145076226	HanXRQChr04_130693104	M155T552_1	-
	YIELD_NORM_H20_plasticity_multi_SFTSW_EF	drought	HanXRQChr09_145083197	HanXRQChr04_130693104	M155T552_1	-
	YIELD_NORM_H20_plasticity_multi_SFTSW_EF	drought	HanXRQChr09_145083728	HanXRQChr04_130693104	M155T552_1	-
	YIELD_NORM_H20_plasticity_multi_SFTSW_EF	drought	HanXRQChr09_145073891	HanXRQChr04_130693104	M155T552_1	-
	YIELD_NORM_H20_plasticity_multi_SFTSW_EF	drought	HanXRQChr09_144995780	HanXRQChr04_130693104	M155T552_1	-
	YIELD_NORM_H20_plasticity_multi_SFTSW_EF	drought	HanXRQChr09_145077741	HanXRQChr04_130693104	M155T552_1	-
	YIELD_NORM_H20_plasticity_multi_SFTSW_EF	drought	HanXRQChr09_145073885	HanXRQChr04_130693104	M155T552_1	-
	YIELD_NORM_H20_plasticity_multi_SFTSW_EF	drought	HanXRQChr09_145084496	HanXRQChr04_130693104	M155T552_1	-
	YIELD_NORM_H20_plasticity_multi_SFTSW_EF	drought	HanXRQChr09_145077614	HanXRQChr04_130693104	M155T552_1	-
	YIELD_NORM_H20_plasticity_multi_SFTSW_EF	drought	HanXRQChr09_145076484	HanXRQChr04_130693104	M155T552_1	-
	YIELD_NORM_H20_plasticity_multi_SFTSW_EF	drought	HanXRQChr09_145076390	HanXRQChr04_130693104	M155T552_1	-
	YIELD_NORM_H20_plasticity_multi_SFTSW_EF	drought	HanXRQChr09_145076475	HanXRQChr04_130693104	M155T552_1	-
	YIELD_NORM_H20_plasticity_multi_SFTSW_EF	drought	HanXRQChr04_130696432	HanXRQChr04_130693104	M155T552_1	-
	YIELD_NORM_H20_plasticity_multi_SFTSW_EF	drought	HanXRQChr09_145083568	HanXRQChr04_130693104	M155T552_1	-
	YIELD_NORM_H20_plasticity_multi_SFTSW_EF	drought	HanXRQChr09_145076099	HanXRQChr04_130693104	M155T552_1	-
	YIELD_NORM_H20_plasticity_multi_SFTSW_EF	drought	HanXRQChr09_145083447	HanXRQChr04_130693104	M155T552_1	-
	YIELD_NORM_H2O_mono_plasticity_NLT	cold	HanXRQChr16_126260577	HanXRQChr16_125816966	M159T263	-
	YIELD_NORM_H2O_mono_plasticity_NLT	cold	HanXRQChr16_125818348	HanXRQChr16_125816966	M159T263	-
	YIELD_NORM_H2O_mono_plasticity_NLT	cold	HanXRQChr16_157251911	HanXRQChr16_157230442	M159T263	-
	YIELD_NORM_H2O_mono_plasticity_NLT	cold	HanXRQChr16_157240483	HanXRQChr16_157230442	M159T263	-
	YIELD_NORM_H2O_mono_plasticity_NLT	cold	HanXRQChr16_126260997	HanXRQChr16_125816966	M159T263	-
	YIELD_NORM_H2O_mono_plasticity_NLT	cold	HanXRQChr16_157233198	HanXRQChr16_157230442	M159T263	-
	YIELD_NORM_H2O_mono_plasticity_NLT	cold	HanXRQChr16_126248280	HanXRQChr16_125816966	M159T263	-
	YIELD_NORM_H2O_mono_plasticity_NLT	cold	HanXRQChr16_157251863	HanXRQChr16_157230442	M159T263	-
	YIELD_NORM_H2O_mono_plasticity_NLT	cold	HanXRQChr16_157248297	HanXRQChr16_157230442	M159T263	-
	YIELD_NORM_H2O_mono_plasticity_NLT	cold	HanXRQChr16_126288386	HanXRQChr16_125816966	M159T263	-
	YIELD_NORM_H2O_mono_plasticity_NLT	cold	HanXRQChr16_125816966	HanXRQChr16_125816966	M159T263	-
	YIELD_NORM_H2O_mono_plasticity_NLT	cold	HanXRQChr16_157230631	HanXRQChr16_157230442	M159T263	-
	YIELD_NORM_H2O_mono_plasticity_NLT	cold	HanXRQChr16_126270628	HanXRQChr16_125816966	M159T263	-
	YIELD_NORM_H2O_mono_plasticity_NLT	cold	HanXRQChr16_157251612	HanXRQChr16_157230442	M159T263	-
	YIELD_NORM_H2O_mono_plasticity_NLT	cold	HanXRQChr16_157249471	HanXRQChr16_157230442	M159T263	-
	YIELD_NORM_H2O_mono_plasticity_NLT	cold	HanXRQChr16_126267354	HanXRQChr16_125816966	M159T263	-
	YIELD_NORM_H2O_mono_plasticity_NLT	cold	HanXRQChr16_157248276	HanXRQChr16_157230442	M159T263	-
	YIELD_NORM_H2O_mono_plasticity_NLT	cold	HanXRQChr16_126250034	HanXRQChr16_125816966	M159T263	-
	YIELD_NORM_H2O_mono_plasticity_NLT	cold	HanXRQChr16_126282435	HanXRQChr16_125816966	M159T263	-
	YIELD_NORM_H2O_mono_plasticity_NLT	cold	HanXRQChr16_157251602	HanXRQChr16_157230442	M159T263	-
	YIELD_NORM_H2O_mono_plasticity_NLT	cold	HanXRQChr16_157244620	HanXRQChr16_157230442	M159T263	-
	YIELD_NORM_H2O_mono_plasticity_NLT	cold	HanXRQChr16_126288391	HanXRQChr16_125816966	M159T263	-
	YIELD_NORM_H2O_mono_plasticity_NLT	cold	HanXRQChr16_157249137	HanXRQChr16_157230442	M159T263	-
	YIELD_NORM_H2O_mono_plasticity_NLT	cold	HanXRQChr16_126260365	HanXRQChr16_125816966	M159T263	-
	YIELD_NORM_H2O_mono_plasticity_NLT	cold	HanXRQChr16_126249808	HanXRQChr16_125816966	M159T263	-
	YIELD_NORM_H2O_mono_plasticity_NLT	cold	HanXRQChr16_124883641	HanXRQChr16_123463525	M159T263	-
	YIELD_NORM_H2O_mono_plasticity_NLT	cold	HanXRQChr16_157251676	HanXRQChr16_157230442	M159T263	-
	YIELD_NORM_H2O_mono_plasticity_NLT	cold	HanXRQChr16_126245273	HanXRQChr16_125816966	M159T263	-
	YIELD_NORM_H2O_mono_plasticity_NLT	cold	HanXRQChr16_126239775	HanXRQChr16_125816966	M159T263	-
	YIELD_NORM_H2O_mono_plasticity_NLT	cold	HanXRQChr16_157230448	HanXRQChr16_157230442	M159T263	-
	YIELD_NORM_H2O_mono_plasticity_NLT	cold	HanXRQChr16_157251588	HanXRQChr16_157230442	M159T263	-
	YIELD_NORM_H2O_mono_plasticity_NLT	cold	HanXRQChr16_157230455	HanXRQChr16_157230442	M159T263	-
	YIELD_NORM_H2O_mono_plasticity_NLT	cold	HanXRQChr16_126288091	HanXRQChr16_125816966	M159T263	-
	YIELD_NORM_H2O_mono_plasticity_NLT	cold	HanXRQChr16_123477234	HanXRQChr16_123463525	M159T263	-
	YIELD_NORM_H2O_mono_plasticity_NLT	cold	HanXRQChr16_157230642	HanXRQChr16_157230442	M159T263	-
	YIELD_NORM_H2O_mono_plasticity_NLT	cold	HanXRQChr16_126257061	HanXRQChr16_125816966	M159T263	-
	YIELD_NORM_H2O_mono_plasticity_NLT	cold	HanXRQChr16_124883633	HanXRQChr16_123463525	M159T263	-
	YIELD_NORM_H2O_mono_plasticity_NLT	cold	HanXRQChr16_126261056	HanXRQChr16_125816966	M159T263	-
	YIELD_NORM_H2O_mono_plasticity_NLT	cold	HanXRQChr16_126248259	HanXRQChr16_125816966	M159T263	-
	YIELD_NORM_H2O_mono_plasticity_NLT	cold	HanXRQChr16_157249371	HanXRQChr16_157230442	M159T263	-
	YIELD_NORM_H2O_mono_plasticity_NLT	cold	HanXRQChr16_157249180	HanXRQChr16_157230442	M159T263	-
	YIELD_NORM_H2O_mono_plasticity_NLT	cold	HanXRQChr16_126239807	HanXRQChr16_125816966	M159T263	-
	YIELD_NORM_H2O_mono_plasticity_NLT	cold	HanXRQChr16_157251631	HanXRQChr16_157230442	M159T263	-
	YIELD_NORM_H2O_mono_plasticity_NLT	cold	HanXRQChr16_126259373	HanXRQChr16_125816966	M159T263	-
	YIELD_NORM_H2O_mono_plasticity_NLT	cold	HanXRQChr16_123463525	HanXRQChr16_123463525	M159T263	-
	YIELD_NORM_H2O_mono_plasticity_NLT	cold	HanXRQChr16_126270818	HanXRQChr16_125816966	M159T263	-
	YIELD_NORM_H2O_mono_plasticity_NLT	cold	HanXRQChr16_157230632	HanXRQChr16_157230442	M159T263	-
	YIELD_NORM_H2O_mono_plasticity_NLT	cold	HanXRQChr16_126257108	HanXRQChr16_125816966	M159T263	-
	YIELD_NORM_H2O_mono_plasticity_NLT	cold	HanXRQChr16_126159643	HanXRQChr16_125816966	M159T263	-
	YIELD_NORM_H2O_mono_plasticity_NLT	cold	HanXRQChr16_123513086	HanXRQChr16_123513086	M159T263	-
	YIELD_NORM_H2O_mono_plasticity_NLT	cold	HanXRQChr16_123526541	HanXRQChr16_123463525	M159T263	-
	YIELD_NORM_H2O_mono_plasticity_NLT	cold	HanXRQChr16_126283361	HanXRQChr16_125816966	M159T263	-
	YIELD_NORM_H2O_mono_plasticity_NLT	cold	HanXRQChr16_157230442	HanXRQChr16_157230442	M159T263	-
	YIELD_NORM_H2O_mono_plasticity_NLT	cold	HanXRQChr16_125818968	HanXRQChr16_125816966	M159T263	-
	YIELD_NORM_H2O_mono_plasticity_NLT	cold	HanXRQChr16_126264687	HanXRQChr16_125816966	M159T263	-
	YIELD_NORM_H2O_mono_plasticity_NLT	cold	HanXRQChr16_157230445	HanXRQChr16_157230442	M159T263	-
	YIELD_NORM_H2O_mono_plasticity_NLT	cold	HanXRQChr16_157230927	HanXRQChr16_157230442	M159T263	-
	YIELD_NORM_H2O_mono_plasticity_NLT	cold	HanXRQChr16_157253077	HanXRQChr16_157230442	M159T263	-
	YIELD_NORM_H2O_mono_plasticity_NLT	cold	HanXRQChr16_125978888	HanXRQChr16_125816966	M159T263	-
	YIELD_NORM_H2O_mono_plasticity_NLT	cold	HanXRQChr16_126251728	HanXRQChr16_125816966	M159T263	-
	YIELD_NORM_H2O_mono_plasticity_NLT	cold	HanXRQChr16_157249102	HanXRQChr16_157230442	M159T263	-
	YIELD_NORM_H2O_mono_plasticity_NLT	cold	HanXRQChr07_74065789	HanXRQChr07_74065789	M159T263	-
	YIELD_NORM_H2O_mono_plasticity_NLT	cold	HanXRQChr16_157250013	HanXRQChr16_157230442	M159T263	-
	YIELD_NORM_H2O_mono_plasticity_NLT	cold	HanXRQChr16_126270852	HanXRQChr16_125816966	M159T263	-
	YIELD_NORM_H2O_mono_plasticity_NLT	cold	HanXRQChr16_126255168	HanXRQChr16_125816966	M159T263	-
	YIELD_NORM_H2O_mono_plasticity_NLT	cold	HanXRQChr16_126288353	HanXRQChr16_125816966	M159T263	-
	YIELD_NORM_H2O_mono_plasticity_NLT	cold	HanXRQChr16_126255174	HanXRQChr16_125816966	M159T263	-
	YIELD_NORM_H2O_mono_plasticity_NLT	cold	HanXRQChr16_157252022	HanXRQChr16_157230442	M159T263	-
	YIELD_NORM_H2O_mono_plasticity_NLT	cold	HanXRQChr16_126251998	HanXRQChr16_125816966	M159T263	-
	YIELD_NORM_H2O_mono_plasticity_NLT	cold	HanXRQChr16_157230908	HanXRQChr16_157230442	M159T263	-
	YIELD_NORM_H2O_mono_plasticity_NLT	cold	HanXRQChr16_125817608	HanXRQChr16_125816966	M159T263	HanXRQChr16g0519041
	YIELD_NORM_H2O_mono_plasticity_NLT	cold	HanXRQChr16_157248693	HanXRQChr16_157230442	M159T263	-
	YIELD_NORM_H2O_mono_plasticity_NLT	cold	HanXRQChr16_126251997	HanXRQChr16_125816966	M159T263	-
	YIELD_NORM_H2O_mono_plasticity_NLT	cold	HanXRQChr16_150174462	HanXRQChr16_150174462	M160T342	HanXRQChr16g0523551
	YIELD_NORM_H2O_mono_plasticity_NLT	cold	HanXRQChr16_150174462	HanXRQChr16_150174462	M160T342	HanXRQChr16g0523551
	YIELD_NORM_H2O_mono_plasticity_NLT	cold	HanXRQChr16_150174462	HanXRQChr16_150174462	M160T342	HanXRQChr16g0523551
	YIELD_NORM_H2O_mono_plasticity_NLT	cold	HanXRQChr16_149758079	HanXRQChr16_149758079	M160T342	-
	YIELD_NORM_H2O_mono_plasticity_NLT	cold	HanXRQChr16_150174462	HanXRQChr16_150174462	M160T342	HanXRQChr16g0523551
	YIELD_NORM_H2O_mono_plasticity_NLT	cold	HanXRQChr16_150174462	HanXRQChr16_150174462	M160T342	HanXRQChr16g0523551
	YIELD_NORM_H2O_mono_plasticity_NLT	cold	HanXRQChr16_150174462	HanXRQChr16_150174462	M160T342	HanXRQChr16g0523551
	YIELD_NORM_H2O_mono_plasticity_NLT	cold	HanXRQChr16_149870852	HanXRQChr16_149781136	M161T341	-
	YIELD_NORM_H2O_mono_plasticity_NLT	cold	HanXRQChr16_160934303	HanXRQChr16_160934150	M161T341	HanXRQChr16g0526381
	YIELD_NORM_H2O_mono_plasticity_NLT	cold	HanXRQChr16_149836030	HanXRQChr16_149781136	M161T341	-
	YIELD_NORM_H2O_mono_plasticity_NLT	cold	HanXRQChr16_149831605	HanXRQChr16_149831562	M161T341	-
	YIELD_NORM_H2O_mono_plasticity_NLT	cold	HanXRQChr16_160934150	HanXRQChr16_160934150	M161T341	HanXRQChr16g0526381
	YIELD_NORM_H2O_mono_plasticity_NLT	cold	HanXRQChr16_149870089	HanXRQChr16_149781136	M161T341	-
	YIELD_NORM_H2O_mono_plasticity_NLT	cold	HanXRQChr16_150216391	HanXRQChr16_150216391	M161T341	-
	YIELD_NORM_H2O_mono_plasticity_NLT	cold	HanXRQChr16_149925171	HanXRQChr16_149781136	M161T341	-
	YIELD_NORM_H2O_mono_plasticity_NLT	cold	HanXRQChr16_149835056	HanXRQChr16_149781136	M161T341	HanXRQChr16g0523461
	YIELD_NORM_H2O_mono_plasticity_NLT	cold	HanXRQChr16_149926877	HanXRQChr16_149781136	M161T341	-
	YIELD_NORM_H2O_mono_plasticity_NLT	cold	HanXRQChr13_135220615	HanXRQChr13_135220615	M161T341	-
	YIELD_NORM_H2O_mono_plasticity_NLT	cold	HanXRQChr10_34474505	HanXRQChr10_34474505	M161T341	-
	YIELD_NORM_H2O_mono_plasticity_NLT	cold	HanXRQChr00c0517_18254	HanXRQChr00c0517_18254	M161T341	-
	YIELD_NORM_H2O_mono_plasticity_NLT	cold	HanXRQChr16_149921235	HanXRQChr16_149781136	M161T341	-
	YIELD_NORM_H2O_mono_plasticity_NLT	cold	HanXRQChr16_149825206	HanXRQChr16_149781136	M161T341	-
	YIELD_NORM_H2O_mono_plasticity_NLT	cold	HanXRQChr16_149926922	HanXRQChr16_149781136	M161T341	-
	YIELD_NORM_H2O_mono_plasticity_NLT	cold	HanXRQChr01_112570139	HanXRQChr01_112570139	M161T341	-
	YIELD_NORM_H2O_mono_plasticity_NLT	cold	HanXRQChr16_149926709	HanXRQChr16_149781136	M161T341	-
	YIELD_NORM_H2O_mono_plasticity_NLT	cold	HanXRQChr16_149835491	HanXRQChr16_149781136	M161T341	-
	YIELD_NORM_H2O_mono_plasticity_NLT	cold	HanXRQChr16_149836363	HanXRQChr16_149781136	M161T341	-
	YIELD_NORM_H2O_mono_plasticity_NLT	cold	HanXRQChr16_149924436	HanXRQChr16_149781136	M161T341	-
	YIELD_NORM_H2O_mono_plasticity_NLT	cold	HanXRQChr16_149791919	HanXRQChr16_149781136	M161T341	-
	YIELD_NORM_H2O_mono_plasticity_NLT	cold	HanXRQChr16_149781136	HanXRQChr16_149781136	M161T341	-
	YIELD_NORM_H2O_mono_plasticity_NLT	cold	HanXRQChr06_16152661	HanXRQChr06_15177407	M161T341	-
	YIELD_NORM_H2O_mono_plasticity_NLT	cold	HanXRQChr16_149831562	HanXRQChr16_149831562	M161T341	-
	YIELD_NORM_H2O_mono_plasticity_NLT	cold	HanXRQChr16_149928382	HanXRQChr16_149781136	M161T341	-
	YIELD_NORM_H2O_mono_plasticity_NLT	cold	HanXRQChr06_16152626	HanXRQChr06_15177407	M161T341	-
	YIELD_NORM_H2O_mono_plasticity_NLT	cold	HanXRQChr16_149872788	HanXRQChr16_149781136	M161T341	-
	YIELD_NORM_H2O_mono_plasticity_NLT	cold	HanXRQChr16_149868738	HanXRQChr16_149781136	M161T341	-
	YIELD_NORM_H2O_mono_plasticity_NLT	cold	HanXRQChr16_149872661	HanXRQChr16_149781136	M161T341	-
	YIELD_NORM_H2O_mono_plasticity_NLT	cold	HanXRQChr06_15177407	HanXRQChr06_15177407	M161T341	-
	YIELD_NORM_H2O_mono_plasticity_SLT	cold	HanXRQChr02_101617192	HanXRQChr02_101617192	M165T301	-
	YIELD_NORM_H2O_mono_plasticity_SLT	cold	HanXRQChr17_193654088	HanXRQChr17_193654088	M165T301	-
	YIELD_NORM_H2O	prod	HanXRQChr13_187737653	HanXRQChr13_187737653	M165T572	-
	YIELD_NORM_H2O	prod	HanXRQChr13_187738798	HanXRQChr13_187737653	M165T572	HanXRQChr13g0423491
	YIELD_NORM_H2O	prod	HanXRQChr13_187741375	HanXRQChr13_187737653	M165T572	-
	OIL_NORM_H2O	prod	HanXRQChr09_109607545	HanXRQChr09_109607545	M170T168	-
	OIL_NORM_H2O	prod	HanXRQChr17_214294607	HanXRQChr17_214224315	M170T168	-
	OIL_NORM_H2O	prod	HanXRQChr09_109612792	HanXRQChr09_109607545	M170T168	-
	OIL_NORM_H2O	prod	HanXRQChr09_109644259	HanXRQChr09_109607545	M170T168	-
	OIL_NORM_H2O	prod	HanXRQChr17_214224315	HanXRQChr17_214224315	M170T168	-
	OIL_NORM_H2O	prod	HanXRQChr09_109617311	HanXRQChr09_109607545	M170T168	-
	OIL_NORM_H2O	prod	HanXRQChr17_214267008	HanXRQChr17_214224315	M170T168	HanXRQChr17g0570761
	OIL_NORM_H2O	prod	HanXRQChr09_109658804	HanXRQChr09_109607545	M170T168	-
	YIELD_NORM_H2O_multi_plasticity_SLT	cold	HanXRQChr16_145216304	HanXRQChr16_142028784	M170T252	-
	YIELD_NORM_H2O_multi_plasticity_SLT	cold	HanXRQChr16_142028784	HanXRQChr16_142028784	M170T252	-
	YIELD_NORM_H2O_mono_plasticity_NLT	cold	HanXRQChr07_98745523	HanXRQChr07_97029247	M173T648	-
	YIELD_NORM_H2O_mono_plasticity_NLT	cold	HanXRQChr07_98695847	HanXRQChr07_97029247	M173T648	-
	YIELD_NORM_H2O_mono_plasticity_NLT	cold	HanXRQChr07_98873363	HanXRQChr07_97029247	M173T648	-
	YIELD_NORM_H2O_mono_plasticity_NLT	cold	HanXRQChr16_155921354	HanXRQChr07_97029247	M173T648	-
	YIELD_NORM_H2O_mono_plasticity_NLT	cold	HanXRQChr07_98675878	HanXRQChr07_97029247	M173T648	-
	YIELD_NORM_H2O_mono_plasticity_NLT	cold	HanXRQChr07_98595582	HanXRQChr07_97029247	M173T648	HanXRQChr07g0205471
	YIELD_NORM_H2O_mono_plasticity_NLT	cold	HanXRQChr07_98755492	HanXRQChr07_97029247	M173T648	-
	YIELD_NORM_H2O_mono_plasticity_NLT	cold	HanXRQChr16_155923928	HanXRQChr07_97029247	M173T648	-
	YIELD_NORM_H2O_mono_plasticity_NLT	cold	HanXRQChr07_98620120	HanXRQChr07_97029247	M173T648	HanXRQChr07g0205501
	YIELD_NORM_H2O_mono_plasticity_NLT	cold	HanXRQChr16_155872072	HanXRQChr07_97029247	M173T648	-
	YIELD_NORM_H2O_mono_plasticity_NLT	cold	HanXRQChr16_152155045	HanXRQChr07_97029247	M173T648	-
	YIELD_NORM_H2O_mono_plasticity_NLT	cold	HanXRQChr07_98613502	HanXRQChr07_97029247	M173T648	HanXRQChr07g0205491
	YIELD_NORM_H2O_mono_plasticity_NLT	cold	HanXRQChr16_153919238	HanXRQChr07_97029247	M173T648	-
	YIELD_NORM_H2O_mono_plasticity_NLT	cold	HanXRQChr07_97129052	HanXRQChr07_97029247	M173T648	HanXRQChr07g0204831
	YIELD_NORM_H2O_mono_plasticity_NLT	cold	HanXRQChr07_98822898	HanXRQChr07_97029247	M173T648	-
	YIELD_NORM_H2O_mono_plasticity_NLT	cold	HanXRQChr07_98595582	HanXRQChr07_97029247	M173T648	HanXRQChr07g0205471
	YIELD_NORM_H2O_mono_plasticity_NLT	cold	HanXRQChr16_152156565	HanXRQChr07_97029247	M173T648	-
	YIELD_NORM_H2O_mono_plasticity_NLT	cold	HanXRQChr07_98873241	HanXRQChr07_97029247	M173T648	-
	YIELD_NORM_H2O_mono_plasticity_NLT	cold	HanXRQChr07_98555478	HanXRQChr07_97029247	M173T648	HanXRQChr07g0205451
	YIELD_NORM_H2O_mono_plasticity_NLT	cold	HanXRQChr07_98752890	HanXRQChr07_97029247	M173T648	-
	YIELD_NORM_H2O_mono_plasticity_NLT	cold	HanXRQChr07_98753106	HanXRQChr07_97029247	M173T648	-
	YIELD_NORM_H2O_mono_plasticity_NLT	cold	HanXRQChr07_98555478	HanXRQChr07_97029247	M173T648	HanXRQChr07g0205451
	YIELD_NORM_H2O_mono_plasticity_NLT	cold	HanXRQChr07_98714827	HanXRQChr07_97029247	M173T648	-
	YIELD_NORM_H2O_mono_plasticity_NLT	cold	HanXRQChr16_155926022	HanXRQChr07_97029247	M173T648	HanXRQChr16g0524981
	YIELD_NORM_H2O_mono_plasticity_NLT	cold	HanXRQChr16_157246524	HanXRQChr16_157246524	M173T648	-
	YIELD_NORM_H2O_mono_plasticity_NLT	cold	HanXRQChr16_153883768	HanXRQChr07_97029247	M173T648	-
	YIELD_NORM_H2O_mono_plasticity_NLT	cold	HanXRQChr07_98711404	HanXRQChr07_97029247	M173T648	-
	YIELD_NORM_H2O_mono_plasticity_NLT	cold	HanXRQChr16_116858698	HanXRQChr07_97029247	M173T648	-
	YIELD_NORM_H2O_mono_plasticity_NLT	cold	HanXRQChr07_98750681	HanXRQChr07_97029247	M173T648	-
	YIELD_NORM_H2O_mono_plasticity_NLT	cold	HanXRQChr07_98755485	HanXRQChr07_97029247	M173T648	-
	YIELD_NORM_H2O_mono_plasticity_NLT	cold	HanXRQChr07_98755442	HanXRQChr07_97029247	M173T648	-
	YIELD_NORM_H2O_mono_plasticity_NLT	cold	HanXRQChr07_98745458	HanXRQChr07_97029247	M173T648	-
	YIELD_NORM_H2O_mono_plasticity_NLT	cold	HanXRQChr07_98753322	HanXRQChr07_97029247	M173T648	-
	YIELD_NORM_H2O_mono_plasticity_NLT	cold	HanXRQChr07_98753286	HanXRQChr07_97029247	M173T648	-
	YIELD_NORM_H2O_mono_plasticity_NLT	cold	HanXRQChr07_98619204	HanXRQChr07_97029247	M173T648	-
	YIELD_NORM_H2O_mono_plasticity_NLT	cold	HanXRQChr07_98713200	HanXRQChr07_97029247	M173T648	-
	YIELD_NORM_H2O_mono_plasticity_NLT	cold	HanXRQChr13_181723665	HanXRQChr13_181723665	M173T648	-
	YIELD_NORM_H2O_mono_plasticity_NLT	cold	HanXRQChr07_98822769	HanXRQChr07_97029247	M173T648	-
	YIELD_NORM_H2O_mono_plasticity_NLT	cold	HanXRQChr07_98677030	HanXRQChr07_97029247	M173T648	HanXRQChr07g0205531
	YIELD_NORM_H2O_mono_plasticity_NLT	cold	HanXRQChr07_97131903	HanXRQChr07_97029247	M173T648	HanXRQChr07g0204841
	YIELD_NORM_H2O_mono_plasticity_NLT	cold	HanXRQChr07_98595581	HanXRQChr07_97029247	M173T648	HanXRQChr07g0205471
	YIELD_NORM_H2O_mono_plasticity_NLT	cold	HanXRQChr07_97130421	HanXRQChr07_97029247	M173T648	HanXRQChr07g0204831
	YIELD_NORM_H2O_mono_plasticity_NLT	cold	HanXRQChr07_97132163	HanXRQChr07_97029247	M173T648	HanXRQChr07g0204841
	YIELD_NORM_H2O_mono_plasticity_NLT	cold	HanXRQChr07_98873020	HanXRQChr07_97029247	M173T648	-
	YIELD_NORM_H2O_mono_plasticity_NLT	cold	HanXRQChr07_98488111	HanXRQChr07_97029247	M173T648	-
	YIELD_NORM_H2O_mono_plasticity_NLT	cold	HanXRQChr07_98612818	HanXRQChr07_97029247	M173T648	HanXRQChr07g0205491
	YIELD_NORM_H2O_mono_plasticity_NLT	cold	HanXRQChr07_98488015	HanXRQChr07_97029247	M173T648	-
	YIELD_NORM_H2O_mono_plasticity_NLT	cold	HanXRQChr16_155870172	HanXRQChr07_97029247	M173T648	-
	YIELD_NORM_H2O_mono_plasticity_NLT	cold	HanXRQChr07_98822945	HanXRQChr07_97029247	M173T648	-
	YIELD_NORM_H2O_mono_plasticity_NLT	cold	HanXRQChr07_98613502	HanXRQChr07_97029247	M173T648	HanXRQChr07g0205491
	YIELD_NORM_H2O_mono_plasticity_NLT	cold	HanXRQChr07_98825489	HanXRQChr07_97029247	M173T648	-
	YIELD_NORM_H2O_mono_plasticity_NLT	cold	HanXRQChr07_98957311	HanXRQChr07_97029247	M173T648	-
	YIELD_NORM_H2O_mono_plasticity_NLT	cold	HanXRQChr07_98674572	HanXRQChr07_97029247	M173T648	-
	YIELD_NORM_H2O_mono_plasticity_NLT	cold	HanXRQChr07_98750670	HanXRQChr07_97029247	M173T648	-
	YIELD_NORM_H2O_mono_plasticity_NLT	cold	HanXRQChr07_99421643	HanXRQChr07_97029247	M173T648	HanXRQChr07g0205781
	YIELD_NORM_H2O_mono_plasticity_NLT	cold	HanXRQChr07_98910130	HanXRQChr07_97029247	M173T648	-
	YIELD_NORM_H2O_mono_plasticity_NLT	cold	HanXRQChr07_98695580	HanXRQChr07_97029247	M173T648	-
	YIELD_NORM_H2O_mono_plasticity_NLT	cold	HanXRQChr07_97129052	HanXRQChr07_97029247	M173T648	HanXRQChr07g0204831
	YIELD_NORM_H2O_mono_plasticity_NLT	cold	HanXRQChr10_113815298	HanXRQChr10_113815298	M173T648	-
	YIELD_NORM_H2O_mono_plasticity_NLT	cold	HanXRQChr07_98876273	HanXRQChr07_97029247	M173T648	HanXRQChr07g0205591
	YIELD_NORM_H2O_mono_plasticity_NLT	cold	HanXRQChr16_155926046	HanXRQChr07_97029247	M173T648	-
	YIELD_NORM_H2O_mono_plasticity_NLT	cold	HanXRQChr07_98714643	HanXRQChr07_97029247	M173T648	-
	YIELD_NORM_H2O_mono_plasticity_NLT	cold	HanXRQChr16_152143569	HanXRQChr07_97029247	M173T648	-
	YIELD_NORM_H2O_mono_plasticity_NLT	cold	HanXRQChr07_99534046	HanXRQChr07_97029247	M173T648	-
	YIELD_NORM_H2O_mono_plasticity_NLT	cold	HanXRQChr10_113942537	HanXRQChr10_113815298	M173T648	-
	YIELD_NORM_H2O_mono_plasticity_NLT	cold	HanXRQChr07_98555573	HanXRQChr07_97029247	M173T648	-
	YIELD_NORM_H2O_mono_plasticity_NLT	cold	HanXRQChr16_152145391	HanXRQChr07_97029247	M173T648	-
	YIELD_NORM_H2O_mono_plasticity_NLT	cold	HanXRQChr07_98873636	HanXRQChr07_97029247	M173T648	-
	YIELD_NORM_H2O_mono_plasticity_NLT	cold	HanXRQChr07_98714878	HanXRQChr07_97029247	M173T648	-
	YIELD_NORM_H2O_mono_plasticity_NLT	cold	HanXRQChr07_98750683	HanXRQChr07_97029247	M173T648	-
	YIELD_NORM_H2O_mono_plasticity_NLT	cold	HanXRQChr07_97131903	HanXRQChr07_97029247	M173T648	HanXRQChr07g0204841
	YIELD_NORM_H2O_mono_plasticity_NLT	cold	HanXRQChr07_98556115	HanXRQChr07_97029247	M173T648	-
	YIELD_NORM_H2O_mono_plasticity_NLT	cold	HanXRQChr16_12679576	HanXRQChr16_12679576	M173T648	-
	YIELD_NORM_H2O_mono_plasticity_NLT	cold	HanXRQChr16_153984821	HanXRQChr07_97029247	M173T648	HanXRQChr16g0524521
	YIELD_NORM_H2O_mono_plasticity_NLT	cold	HanXRQChr07_98822871	HanXRQChr07_97029247	M173T648	-
	YIELD_NORM_H2O_mono_plasticity_NLT	cold	HanXRQChr07_98910131	HanXRQChr07_97029247	M173T648	-
	YIELD_NORM_H2O_mono_plasticity_NLT	cold	HanXRQChr07_98598491	HanXRQChr07_97029247	M173T648	-
	YIELD_NORM_H2O_mono_plasticity_NLT	cold	HanXRQChr07_98602790	HanXRQChr07_97029247	M173T648	HanXRQChr07g0205481
	YIELD_NORM_H2O_mono_plasticity_NLT	cold	HanXRQChr07_98601912	HanXRQChr07_97029247	M173T648	-
	YIELD_NORM_H2O_mono_plasticity_NLT	cold	HanXRQChr07_98602790	HanXRQChr07_97029247	M173T648	HanXRQChr07g0205481
	YIELD_NORM_H2O_mono_plasticity_NLT	cold	HanXRQChr07_98822427	HanXRQChr07_97029247	M173T648	-
	YIELD_NORM_H2O_mono_plasticity_NLT	cold	HanXRQChr16_157218543	HanXRQChr16_157218543	M173T648	-
	YIELD_NORM_H2O_mono_plasticity_NLT	cold	HanXRQChr07_98704976	HanXRQChr07_97029247	M173T648	-
	YIELD_NORM_H2O_mono_plasticity_NLT	cold	HanXRQChr07_97130421	HanXRQChr07_97029247	M173T648	HanXRQChr07g0204831
	YIELD_NORM_H2O_mono_plasticity_NLT	cold	HanXRQChr07_98711483	HanXRQChr07_97029247	M173T648	-
	YIELD_NORM_H2O_mono_plasticity_NLT	cold	HanXRQChr07_99443132	HanXRQChr07_97029247	M173T648	-
	YIELD_NORM_H2O_mono_plasticity_NLT	cold	HanXRQChr07_98714685	HanXRQChr07_97029247	M173T648	-
	YIELD_NORM_H2O_mono_plasticity_NLT	cold	HanXRQChr07_98752163	HanXRQChr07_97029247	M173T648	-
	YIELD_NORM_H2O_mono_plasticity_NLT	cold	HanXRQChr16_153983780	HanXRQChr07_97029247	M173T648	-
	YIELD_NORM_H2O_mono_plasticity_NLT	cold	HanXRQChr07_98612818	HanXRQChr07_97029247	M173T648	HanXRQChr07g0205491
	YIELD_NORM_H2O_mono_plasticity_NLT	cold	HanXRQChr07_98824049	HanXRQChr07_97029247	M173T648	-
	YIELD_NORM_H2O_mono_plasticity_NLT	cold	HanXRQChr07_97153677	HanXRQChr07_97029247	M173T648	HanXRQChr07g0204871
	YIELD_NORM_H2O_mono_plasticity_NLT	cold	HanXRQChr16_152145247	HanXRQChr07_97029247	M173T648	-
	YIELD_NORM_H2O_mono_plasticity_NLT	cold	HanXRQChr07_98872889	HanXRQChr07_97029247	M173T648	-
	YIELD_NORM_H2O_mono_plasticity_NLT	cold	HanXRQChr07_97153677	HanXRQChr07_97029247	M173T648	HanXRQChr07g0204871
	YIELD_NORM_H2O_mono_plasticity_NLT	cold	HanXRQChr07_98746764	HanXRQChr07_97029247	M173T648	-
	YIELD_NORM_H2O_mono_plasticity_NLT	cold	HanXRQChr07_99443039	HanXRQChr07_97029247	M173T648	-
	YIELD_NORM_H2O_mono_plasticity_NLT	cold	HanXRQChr07_98872937	HanXRQChr07_97029247	M173T648	-
	YIELD_NORM_H2O_mono_plasticity_NLT	cold	HanXRQChr07_98695136	HanXRQChr07_97029247	M173T648	-
	YIELD_NORM_H2O_mono_plasticity_NLT	cold	HanXRQChr07_98745480	HanXRQChr07_97029247	M173T648	-
	YIELD_NORM_H2O_mono_plasticity_NLT	cold	HanXRQChr07_98876273	HanXRQChr07_97029247	M173T648	HanXRQChr07g0205591
	YIELD_NORM_H2O_mono_plasticity_NLT	cold	HanXRQChr07_97029779	HanXRQChr07_97029247	M173T648	-
	YIELD_NORM_H2O_mono_plasticity_NLT	cold	HanXRQChr07_98714694	HanXRQChr07_97029247	M173T648	-
	YIELD_NORM_H2O_mono_plasticity_NLT	cold	HanXRQChr07_99523894	HanXRQChr07_97029247	M173T648	-
	YIELD_NORM_H2O_mono_plasticity_NLT	cold	HanXRQChr07_99526916	HanXRQChr07_97029247	M173T648	-
	YIELD_NORM_H2O_mono_plasticity_NLT	cold	HanXRQChr07_98595709	HanXRQChr07_97029247	M173T648	-
	YIELD_NORM_H2O_mono_plasticity_NLT	cold	HanXRQChr16_155926022	HanXRQChr07_97029247	M173T648	HanXRQChr16g0524981
	YIELD_NORM_H2O_mono_plasticity_NLT	cold	HanXRQChr16_152145380	HanXRQChr07_97029247	M173T648	-
	YIELD_NORM_H2O_mono_plasticity_NLT	cold	HanXRQChr13_107761556	HanXRQChr13_107761556	M173T648	-
	YIELD_NORM_H2O_mono_plasticity_NLT	cold	HanXRQChr07_98595581	HanXRQChr07_97029247	M173T648	HanXRQChr07g0205471
	YIELD_NORM_H2O_mono_plasticity_NLT	cold	HanXRQChr07_74065789	HanXRQChr07_74065789	M173T648	-
	YIELD_NORM_H2O_mono_plasticity_NLT	cold	HanXRQChr07_98674880	HanXRQChr07_97029247	M173T648	-
	YIELD_NORM_H2O_mono_plasticity_NLT	cold	HanXRQChr07_97132163	HanXRQChr07_97029247	M173T648	HanXRQChr07g0204841
	YIELD_NORM_H2O_mono_plasticity_NLT	cold	HanXRQChr07_98752627	HanXRQChr07_97029247	M173T648	-
	YIELD_NORM_H2O_mono_plasticity_NLT	cold	HanXRQChr07_98751409	HanXRQChr07_97029247	M173T648	-
	YIELD_NORM_H2O_mono_plasticity_NLT	cold	HanXRQChr07_98713183	HanXRQChr07_97029247	M173T648	-
	YIELD_NORM_H2O_mono_plasticity_NLT	cold	HanXRQChr07_98957075	HanXRQChr07_97029247	M173T648	-
	YIELD_NORM_H2O_mono_plasticity_NLT	cold	HanXRQChr07_98822738	HanXRQChr07_97029247	M173T648	-
	YIELD_NORM_H2O_mono_plasticity_NLT	cold	HanXRQChr07_98713330	HanXRQChr07_97029247	M173T648	-
	YIELD_NORM_H2O_mono_plasticity_NLT	cold	HanXRQChr16_153859062	HanXRQChr07_97029247	M173T648	-
	YIELD_NORM_H2O_mono_plasticity_NLT	cold	HanXRQChr07_98910127	HanXRQChr07_97029247	M173T648	-
	YIELD_NORM_H2O_mono_plasticity_NLT	cold	HanXRQChr07_99404404	HanXRQChr07_97029247	M173T648	-
	YIELD_NORM_H2O_mono_plasticity_NLT	cold	HanXRQChr16_116858630	HanXRQChr07_97029247	M173T648	-
	YIELD_NORM_H2O_mono_plasticity_NLT	cold	HanXRQChr07_97029247	HanXRQChr07_97029247	M173T648	-
	YIELD_NORM_H2O_mono_plasticity_NLT	cold	HanXRQChr07_98881596	HanXRQChr07_97029247	M173T648	-
	YIELD_NORM_H2O_mono_plasticity_NLT	cold	HanXRQChr07_97153680	HanXRQChr07_97029247	M173T648	HanXRQChr07g0204871
	YIELD_NORM_H2O_mono_plasticity_NLT	cold	HanXRQChr07_97029315	HanXRQChr07_97029247	M173T648	-
	YIELD_NORM_H2O_mono_plasticity_NLT	cold	HanXRQChr07_98714780	HanXRQChr07_97029247	M173T648	-
	YIELD_NORM_H2O_mono_plasticity_NLT	cold	HanXRQChr07_98750919	HanXRQChr07_97029247	M173T648	-
	YIELD_NORM_H2O_mono_plasticity_NLT	cold	HanXRQChr07_98714554	HanXRQChr07_97029247	M173T648	-
	YIELD_NORM_H2O_mono_plasticity_NLT	cold	HanXRQChr07_98620120	HanXRQChr07_97029247	M173T648	HanXRQChr07g0205501
	YIELD_NORM_H2O_mono_plasticity_NLT	cold	HanXRQChr07_97145791	HanXRQChr07_97029247	M173T648	-
	YIELD_NORM_H2O_mono_plasticity_NLT	cold	HanXRQChr07_98704897	HanXRQChr07_97029247	M173T648	-
	YIELD_NORM_H2O_mono_plasticity_NLT	cold	HanXRQChr07_97153680	HanXRQChr07_97029247	M173T648	HanXRQChr07g0204871
	YIELD_NORM_H2O_mono_plasticity_NLT	cold	HanXRQChr07_98873634	HanXRQChr07_97029247	M173T648	-
	YIELD_NORM_H2O_mono_plasticity_NLT	cold	HanXRQChr07_98750998	HanXRQChr07_97029247	M173T648	-
	YIELD_NORM_H2O_mono_plasticity_NLT	cold	HanXRQChr07_98907964	HanXRQChr07_97029247	M173T648	HanXRQChr07g0205641
	YIELD_NORM_H2O_mono_plasticity_NLT	cold	HanXRQChr07_98677030	HanXRQChr07_97029247	M173T648	HanXRQChr07g0205531
	YIELD_NORM_H2O_mono_plasticity_NLT	cold	HanXRQChr07_97034332	HanXRQChr07_97029247	M173T648	-
	YIELD_NORM_H2O_mono_plasticity_NLT	cold	HanXRQChr07_98748814	HanXRQChr07_97029247	M173T648	HanXRQChr07g0205561
	YIELD_NORM_H2O_mono_plasticity_NLT	cold	HanXRQChr16_153984821	HanXRQChr07_97029247	M173T648	HanXRQChr16g0524521
	YIELD_NORM_H2O_mono_plasticity_NLT	cold	HanXRQChr07_98916474	HanXRQChr07_97029247	M173T648	-
	YIELD_NORM_H2O_mono_plasticity_NLT	cold	HanXRQChr14_134682577	HanXRQChr14_134682577	M173T648	-
	YIELD_NORM_H2O_mono_plasticity_NLT	cold	HanXRQChr07_98752313	HanXRQChr07_97029247	M173T648	-
	YIELD_NORM_H2O_mono_plasticity_NLT	cold	HanXRQChr07_98714869	HanXRQChr07_97029247	M173T648	-
	YIELD_NORM_H2O_mono_plasticity_NLT	cold	HanXRQChr07_98753198	HanXRQChr07_97029247	M173T648	-
	YIELD_NORM_H2O_mono_plasticity_NLT	cold	HanXRQChr07_98714294	HanXRQChr07_97029247	M173T648	-
	YIELD_NORM_H2O_mono_plasticity_NLT	cold	HanXRQChr07_98907964	HanXRQChr07_97029247	M173T648	HanXRQChr07g0205641
	YIELD_NORM_H2O_mono_plasticity_NLT	cold	HanXRQChr07_98715002	HanXRQChr07_97029247	M173T648	-
	YIELD_NORM_H2O_mono_plasticity_NLT	cold	HanXRQChr07_99566707	HanXRQChr07_97029247	M173T648	-
	YIELD_NORM_H2O_mono_plasticity_NLT	cold	HanXRQChr07_98748814	HanXRQChr07_97029247	M173T648	HanXRQChr07g0205561
	YIELD_NORM_H2O_mono_plasticity_NLT	cold	HanXRQChr07_99421643	HanXRQChr07_97029247	M173T648	HanXRQChr07g0205781
	YIELD_NORM_H2O_mono_plasticity_NLT	cold	HanXRQChr07_98753229	HanXRQChr07_97029247	M173T648	-
	YIELD_NORM_H2O_mono_plasticity_NLT	cold	HanXRQChr16_152154858	HanXRQChr07_97029247	M173T648	-
	YIELD_NORM_H2O_mono_plasticity_NLT	cold	HanXRQChr16_150308013	HanXRQChr16_150231205	M174T421	-
	YIELD_NORM_H2O_mono_plasticity_NLT	cold	HanXRQChr16_150305787	HanXRQChr16_150231205	M174T421	-
	YIELD_NORM_H2O_mono_plasticity_NLT	cold	HanXRQChr16_150277859	HanXRQChr16_150231205	M174T421	HanXRQChr16g0523611
	YIELD_NORM_H2O_mono_plasticity_NLT	cold	HanXRQChr16_150308770	HanXRQChr16_150231205	M174T421	-
	YIELD_NORM_H2O_mono_plasticity_NLT	cold	HanXRQChr16_150277974	HanXRQChr16_150231205	M174T421	HanXRQChr16g0523611
	YIELD_NORM_H2O_mono_plasticity_NLT	cold	HanXRQChr16_150308768	HanXRQChr16_150231205	M174T421	-
	YIELD_NORM_H2O_mono_plasticity_NLT	cold	HanXRQChr16_150231205	HanXRQChr16_150231205	M174T421	-
	OIL_YIELD_multi_plasticity_SLT_EF | YIELD_NORM_H2O_mono_plasticity_NLT	cold | cold	HanXRQChr14_5593774	HanXRQChr14_5593774	M175T609	-
	OIL_YIELD_multi_plasticity_SLT_EF | YIELD_NORM_H2O_mono_plasticity_NLT	cold | cold	HanXRQChr14_5593819	HanXRQChr14_5593774	M175T609	-
	OIL_YIELD_multi_plasticity_SLT_EF | YIELD_NORM_H2O_mono_plasticity_NLT	cold | cold	HanXRQChr05_206894893	HanXRQChr05_206892837	M175T609	-
	OIL_YIELD_multi_plasticity_SLT_EF | YIELD_NORM_H2O_mono_plasticity_NLT	cold | cold	HanXRQChr05_206893723	HanXRQChr05_206892837	M175T609	-
	OIL_YIELD_multi_plasticity_SLT_EF | YIELD_NORM_H2O_mono_plasticity_NLT	cold | cold	HanXRQChr05_206895690	HanXRQChr05_206892837	M175T609	-
	OIL_YIELD_multi_plasticity_SLT_EF | YIELD_NORM_H2O_mono_plasticity_NLT	cold | cold	HanXRQChr05_206897760	HanXRQChr05_206892837	M175T609	-
	OIL_YIELD_multi_plasticity_SLT_EF | YIELD_NORM_H2O_mono_plasticity_NLT	cold | cold	HanXRQChr05_206895187	HanXRQChr05_206892837	M175T609	-
	OIL_YIELD_multi_plasticity_SLT_EF | YIELD_NORM_H2O_mono_plasticity_NLT	cold | cold	HanXRQChr05_206895435	HanXRQChr05_206892837	M175T609	-
	OIL_YIELD_multi_plasticity_SLT_EF | YIELD_NORM_H2O_mono_plasticity_NLT	cold | cold	HanXRQChr08_148017264	HanXRQChr08_147364491	M175T609	-
	OIL_YIELD_multi_plasticity_SLT_EF | YIELD_NORM_H2O_mono_plasticity_NLT	cold | cold	HanXRQChr05_206895725	HanXRQChr05_206892837	M175T609	-
	OIL_YIELD_multi_plasticity_SLT_EF | YIELD_NORM_H2O_mono_plasticity_NLT	cold | cold	HanXRQChr05_206896237	HanXRQChr05_206892837	M175T609	-
	OIL_YIELD_multi_plasticity_SLT_EF | YIELD_NORM_H2O_mono_plasticity_NLT	cold | cold	HanXRQChr08_147364491	HanXRQChr08_147364491	M175T609	-
	OIL_YIELD_multi_plasticity_SLT_EF | YIELD_NORM_H2O_mono_plasticity_NLT	cold | cold	HanXRQChr05_206897821	HanXRQChr05_206892837	M175T609	-
	OIL_YIELD_multi_plasticity_SLT_EF | YIELD_NORM_H2O_mono_plasticity_NLT	cold | cold	HanXRQChr05_206897756	HanXRQChr05_206892837	M175T609	-
	OIL_YIELD_multi_plasticity_SLT_EF | YIELD_NORM_H2O_mono_plasticity_NLT	cold | cold	HanXRQChr08_147408971	HanXRQChr08_147364491	M175T609	-
	OIL_YIELD_multi_plasticity_SLT_EF | YIELD_NORM_H2O_mono_plasticity_NLT	cold | cold	HanXRQChr16_151243549	HanXRQChr16_151243549	M175T609	-
	OIL_YIELD_multi_plasticity_SLT_EF | YIELD_NORM_H2O_mono_plasticity_NLT	cold | cold	HanXRQChr14_141418977	HanXRQChr14_141418977	M175T609	-
	OIL_YIELD_multi_plasticity_SLT_EF | YIELD_NORM_H2O_mono_plasticity_NLT	cold | cold	HanXRQChr05_206894591	HanXRQChr05_206892837	M175T609	-
	OIL_YIELD_multi_plasticity_SLT_EF | YIELD_NORM_H2O_mono_plasticity_NLT	cold | cold	HanXRQChr05_206892837	HanXRQChr05_206892837	M175T609	-
	OIL_YIELD_multi_plasticity_SLT_EF | YIELD_NORM_H2O_mono_plasticity_NLT	cold | cold	HanXRQChr05_206896163	HanXRQChr05_206892837	M175T609	-
	OIL_YIELD_multi_plasticity_SLT_EF | YIELD_NORM_H2O_mono_plasticity_NLT	cold | cold	HanXRQChr05_206896331	HanXRQChr05_206892837	M175T609	-
	OIL_YIELD_multi_plasticity_SLT_EF | YIELD_NORM_H2O_mono_plasticity_NLT	cold | cold	HanXRQChr05_206897901	HanXRQChr05_206892837	M175T609	-
	OIL_YIELD_multi_plasticity_SLT_EF | YIELD_NORM_H2O_mono_plasticity_NLT	cold | cold	HanXRQChr05_206894951	HanXRQChr05_206892837	M175T609	-
	OIL_YIELD_multi_plasticity_SLT_EF | YIELD_NORM_H2O_mono_plasticity_NLT	cold | cold	HanXRQChr05_206894142	HanXRQChr05_206892837	M175T609	-
	OIL_YIELD_multi_plasticity_SLT_EF | YIELD_NORM_H2O_mono_plasticity_NLT	cold | cold	HanXRQChr08_147406661	HanXRQChr08_147364491	M175T609	-
	OIL_YIELD_multi_plasticity_SLT_EF | YIELD_NORM_H2O_mono_plasticity_NLT	cold | cold	HanXRQChr05_206894179	HanXRQChr05_206892837	M175T609	-
	TKW_plasticity_SFTSW	drought	HanXRQChr15_17178295	HanXRQChr15_17170116	M175T632	HanXRQChr15g0469161
	TKW_plasticity_SFTSW	drought	HanXRQChr00c0517_18254	HanXRQChr00c0517_18254	M175T632	-
	TKW_plasticity_SFTSW	drought	HanXRQChr15_17178247	HanXRQChr15_17170116	M175T632	HanXRQChr15g0469161
	TKW_plasticity_SFTSW	drought	HanXRQChr14_167743979	HanXRQChr14_167714632	M175T632	-
	TKW_plasticity_SFTSW	drought	HanXRQChr06_6002449	HanXRQChr06_6002449	M175T632	-
	TKW_plasticity_SFTSW	drought	HanXRQChr14_167762689	HanXRQChr14_167714632	M175T632	-
	TKW_plasticity_SFTSW	drought	HanXRQChr15_17179709	HanXRQChr15_17170116	M175T632	-
	TKW_plasticity_SFTSW	drought	HanXRQChr15_59252889	HanXRQChr15_59146170	M175T632	HanXRQChr15g0479571
	TKW_plasticity_SFTSW	drought	HanXRQChr14_167762828	HanXRQChr14_167714632	M175T632	-
	TKW_plasticity_SFTSW	drought	HanXRQChr14_167733432	HanXRQChr14_167714632	M175T632	-
	TKW_plasticity_SFTSW	drought	HanXRQChr15_17170225	HanXRQChr15_17170116	M175T632	-
	TKW_plasticity_SFTSW	drought	HanXRQChr14_167854666	HanXRQChr14_167714632	M175T632	-
	TKW_plasticity_SFTSW	drought	HanXRQChr15_59340042	HanXRQChr15_59146170	M175T632	-
	TKW_plasticity_SFTSW	drought	HanXRQChr15_59146170	HanXRQChr15_59146170	M175T632	-
	TKW_plasticity_SFTSW	drought	HanXRQChr15_17170144	HanXRQChr15_17170116	M175T632	-
	TKW_plasticity_SFTSW	drought	HanXRQChr15_17177959	HanXRQChr15_17170116	M175T632	HanXRQChr15g0469161
	TKW_plasticity_SFTSW	drought	HanXRQChr14_167717613	HanXRQChr14_167714632	M175T632	-
	TKW_plasticity_SFTSW	drought	HanXRQChr15_17170116	HanXRQChr15_17170116	M175T632	-
	TKW_plasticity_SFTSW	drought	HanXRQChr14_81042124	HanXRQChr14_81042124	M175T632	-
	TKW_plasticity_SFTSW	drought	HanXRQChr15_17177483	HanXRQChr15_17170116	M175T632	-
	TKW_plasticity_SFTSW	drought	HanXRQChr14_167854664	HanXRQChr14_167714632	M175T632	-
	TKW_plasticity_SFTSW	drought	HanXRQChr08_21347486	HanXRQChr08_21347486	M175T632	-
	TKW_plasticity_SFTSW	drought	HanXRQChr14_167714632	HanXRQChr14_167714632	M175T632	-
	TKW_plasticity_SFTSW	drought	HanXRQChr14_167727048	HanXRQChr14_167714632	M175T632	-
	TKW_plasticity_SFTSW	drought	HanXRQChr15_17177734	HanXRQChr15_17170116	M175T632	HanXRQChr15g0469161
	TKW_plasticity_SFTSW	drought	HanXRQChr15_59147879	HanXRQChr15_59146170	M175T632	-
	TKW_plasticity_SFTSW	drought	HanXRQChr15_59148191	HanXRQChr15_59146170	M175T632	-
	TKW_plasticity_SFTSW	drought	HanXRQChr15_17177956	HanXRQChr15_17170116	M175T632	HanXRQChr15g0469161
	TKW_plasticity_SFTSW	drought	HanXRQChr15_59330674	HanXRQChr15_59146170	M175T632	-
	TKW_plasticity_SFTSW	drought	HanXRQChr15_17177475	HanXRQChr15_17170116	M175T632	-
	TKW_plasticity_SFTSW	drought	HanXRQChr04_35231851	HanXRQChr04_35231851	M175T632	-
	YIELD_NORM_H2O_mono_plasticity_NLT	cold	HanXRQChr16_149823830	HanXRQChr16_149823830	M182T572	-
	YIELD_NORM_H2O_mono_plasticity_NLT	cold	HanXRQChr16_149870156	HanXRQChr16_149823830	M182T572	-
	YIELD_NORM_H2O_mono_plasticity_NLT	cold	HanXRQChr16_149831605	HanXRQChr16_149831562	M182T572	-
	YIELD_NORM_H2O_mono_plasticity_NLT	cold	HanXRQChr16_149831562	HanXRQChr16_149831562	M182T572	-
	YIELD_NORM_H2O_mono_plasticity_NLT	cold	HanXRQChr16_149826490	HanXRQChr16_149823830	M182T572	-
	YIELD_NORM_H2O_mono_plasticity_NLT	cold	HanXRQChr16_150216391	HanXRQChr16_150216391	M182T572	-
	OIL_YIELD_multi_plasticity_SLT_EF | Sd	cold | drought	HanXRQChr13_190717060	HanXRQChr13_190716534	M187T309	-
	OIL_YIELD_multi_plasticity_SLT_EF | Sd	cold | drought	HanXRQChr13_190716534	HanXRQChr13_190716534	M187T309	-
	YIELD_NORM_H2O_mono_plasticity_NLT	cold	HanXRQChr09_48113997	HanXRQChr09_48113997	M189T276	-
	YIELD_NORM_H2O_mono_plasticity_NLT	cold	HanXRQChr16_149817103	HanXRQChr16_149783955	M189T276	-
	YIELD_NORM_H2O_mono_plasticity_NLT	cold	HanXRQChr16_149783955	HanXRQChr16_149783955	M189T276	-
	YIELD_NORM_H2O_mono_plasticity_NLT	cold	HanXRQChr16_150187628	HanXRQChr16_150187628	M189T276	-
	YIELD_NORM_H2O_mono_plasticity_NLT	cold	HanXRQChr16_150187628	HanXRQChr16_150187628	M189T327	-
	YIELD_NORM_H2O_mono_plasticity_NLT	cold	HanXRQChr16_151169325	HanXRQChr16_151165868	M189T370	-
	YIELD_NORM_H2O_mono_plasticity_NLT	cold	HanXRQChr16_151165868	HanXRQChr16_151165868	M189T370	-
	YIELD_NORM_H2O_mono_plasticity_NLT	cold	HanXRQChr16_150216391	HanXRQChr16_150216391	M189T370	-
	YIELD_NORM_H2O_mono_plasticity_NLT	cold	HanXRQChr16_151170324	HanXRQChr16_151165868	M189T370	HanXRQChr16g0523821
	YIELD_NORM_H2O_mono_plasticity_NLT	cold	HanXRQChr16_151166764	HanXRQChr16_151165868	M189T370	-
	YIELD_NORM_H2O_mono_plasticity_NLT	cold	HanXRQChr16_151172084	HanXRQChr16_151165868	M189T370	-
	YIELD_NORM_H2O_mono_plasticity_NLT	cold	HanXRQChr16_151169301	HanXRQChr16_151165868	M189T370	-
	YIELD_NORM_H2O_mono_plasticity_NLT	cold	HanXRQChr16_151166621	HanXRQChr16_151165868	M189T370	-
	YIELD_NORM_H2O_mono_plasticity_NLT	cold	HanXRQChr16_148768734	HanXRQChr16_147668465	M191T275	-
	YIELD_NORM_H2O_mono_plasticity_NLT	cold	HanXRQChr16_150216391	HanXRQChr16_150216391	M191T275	-
	YIELD_NORM_H2O_mono_plasticity_NLT	cold	HanXRQChr16_148685020	HanXRQChr16_148685020	M191T275	-
	YIELD_NORM_H2O_mono_plasticity_NLT	cold	HanXRQChr16_147668465	HanXRQChr16_147668465	M191T275	-
	YIELD_NORM_H2O_mono_plasticity_NLT	cold	HanXRQChr16_151357540	HanXRQChr16_147668465	M191T275	-
	YIELD_NORM_H2O_mono_plasticity_NLT	cold	HanXRQChr16_148781685	HanXRQChr16_147668465	M191T275	-
	YIELD_NORM_H2O_mono_plasticity_NLT	cold	HanXRQChr16_150549478	HanXRQChr16_147668465	M191T275	-
	YIELD_NORM_H2O_mono_plasticity_NLT	cold	HanXRQChr01_145560665	HanXRQChr01_145560665	M191T403_1	HanXRQChr01g0028181
	YIELD_NORM_H2O_mono_plasticity_NLT	cold	HanXRQChr10_8950992	HanXRQChr10_8915317	M191T403_1	-
	YIELD_NORM_H2O_mono_plasticity_NLT	cold	HanXRQChr01_145560665	HanXRQChr01_145560665	M191T403_1	HanXRQChr01g0028181
	YIELD_NORM_H2O_mono_plasticity_NLT	cold	HanXRQChr10_8960055	HanXRQChr10_8915317	M191T403_1	-
	YIELD_NORM_H2O_mono_plasticity_NLT	cold	HanXRQChr09_48113997	HanXRQChr09_48113997	M191T403_1	-
	YIELD_NORM_H2O_mono_plasticity_NLT	cold	HanXRQChr10_8955861	HanXRQChr10_8915317	M191T403_1	-
	YIELD_NORM_H2O_mono_plasticity_NLT	cold	HanXRQChr10_8960448	HanXRQChr10_8915317	M191T403_1	-
	YIELD_NORM_H2O_mono_plasticity_NLT	cold	HanXRQChr01_145560665	HanXRQChr01_145560665	M191T403_1	HanXRQChr01g0028181
	YIELD_NORM_H2O_mono_plasticity_NLT	cold	HanXRQChr10_8961675	HanXRQChr10_8915317	M191T403_1	-
	YIELD_NORM_H2O_mono_plasticity_NLT	cold	HanXRQChr03_36939831	HanXRQChr03_36939831	M191T403_1	-
	YIELD_NORM_H2O_mono_plasticity_NLT	cold	HanXRQChr11_111106061	HanXRQChr11_111106061	M191T403_1	-
	YIELD_NORM_H2O_mono_plasticity_NLT	cold	HanXRQChr02_51409147	HanXRQChr02_51409147	M191T403_1	-
	YIELD_NORM_H2O_mono_plasticity_NLT	cold	HanXRQChr10_8960380	HanXRQChr10_8915317	M191T403_1	-
	YIELD_NORM_H2O_mono_plasticity_NLT	cold	HanXRQChr10_8940817	HanXRQChr10_8915317	M191T403_1	-
	YIELD_NORM_H2O_mono_plasticity_NLT	cold	HanXRQChr01_145560665	HanXRQChr01_145560665	M191T403_1	HanXRQChr01g0028181
	YIELD_NORM_H2O_mono_plasticity_NLT	cold	HanXRQChr10_8918909	HanXRQChr10_8915317	M191T403_1	-
	YIELD_NORM_H2O_mono_plasticity_NLT	cold	HanXRQChr10_8915317	HanXRQChr10_8915317	M191T403_1	-
	YIELD_NORM_H2O_mono_plasticity_NLT	cold	HanXRQChr16_150216391	HanXRQChr16_150216391	M191T403_1	-
	YIELD_NORM_H2O_mono_plasticity_NLT	cold	HanXRQChr10_8918186	HanXRQChr10_8915317	M191T403_1	-
	YIELD_NORM_H2O_mono_plasticity_NLT	cold	HanXRQChr03_36940049	HanXRQChr03_36939831	M191T403_1	-
	YIELD_NORM_H2O_mono_plasticity_NLT	cold	HanXRQChr10_8961682	HanXRQChr10_8915317	M191T403_1	-
	YIELD_NORM_H2O_mono_plasticity_NLT	cold	HanXRQChr10_8960465	HanXRQChr10_8915317	M191T403_1	-
	YIELD_NORM_H2O_mono_plasticity_NLT	cold	HanXRQChr10_8917662	HanXRQChr10_8915317	M191T403_1	-
	YIELD_NORM_H2O_mono_plasticity_NLT	cold	HanXRQChr10_8916595	HanXRQChr10_8915317	M191T403_1	-
	YIELD_NORM_H2O_mono_plasticity_NLT	cold	HanXRQChr10_8917920	HanXRQChr10_8915317	M191T403_1	-
	YIELD_NORM_H2O_mono_plasticity_NLT	cold	HanXRQChr01_102024261	HanXRQChr01_102024261	M191T403_1	-
	YIELD_NORM_H2O_mono_plasticity_NLT	cold	HanXRQChr10_8915794	HanXRQChr10_8915317	M191T403_1	-
	YIELD_NORM_H2O_mono_plasticity_NLT	cold	HanXRQChr10_8961400	HanXRQChr10_8915317	M191T403_1	-
	YIELD_NORM_H2O_mono_plasticity_NLT	cold	HanXRQChr14_169328439	HanXRQChr14_169328249	M191T448	-
	YIELD_NORM_H2O_mono_plasticity_NLT	cold	HanXRQChr16_150216391	HanXRQChr16_150216391	M191T448	-
	YIELD_NORM_H2O_mono_plasticity_NLT	cold	HanXRQChr16_149781746	HanXRQChr16_149781746	M191T448	-
	YIELD_NORM_H2O_mono_plasticity_NLT	cold	HanXRQChr14_169328272	HanXRQChr14_169328249	M191T448	-
	YIELD_NORM_H2O_mono_plasticity_NLT	cold	HanXRQChr16_149831562	HanXRQChr16_149831562	M191T448	-
	YIELD_NORM_H2O_mono_plasticity_NLT	cold	HanXRQChr07_86870336	HanXRQChr07_86870336	M191T448	-
	YIELD_NORM_H2O_mono_plasticity_NLT	cold	HanXRQChr01_134597539	HanXRQChr01_134597539	M191T448	-
	YIELD_NORM_H2O_mono_plasticity_NLT	cold	HanXRQChr14_169328280	HanXRQChr14_169328249	M191T448	-
	YIELD_NORM_H2O_mono_plasticity_NLT	cold	HanXRQChr16_149784657	HanXRQChr16_149781746	M191T448	-
	YIELD_NORM_H2O_mono_plasticity_NLT	cold	HanXRQChr14_169328249	HanXRQChr14_169328249	M191T448	-
	YIELD_NORM_H2O_mono_plasticity_NLT	cold	HanXRQChr16_149831605	HanXRQChr16_149831562	M191T448	-
	YIELD_NORM_H2O_mono_plasticity_NLT	cold	HanXRQChr10_37647311	HanXRQChr10_37647311	M191T448	-
	YIELD_NORM_H2O_mono_plasticity_NLT	cold	HanXRQChr16_149826842	HanXRQChr16_149781746	M191T448	-
	YIELD_NORM_H2O_mono_plasticity_NLT	cold	HanXRQChr16_147668465	HanXRQChr16_147668465	M191T467	-
	YIELD_NORM_H2O_mono_plasticity_NLT	cold	HanXRQChr16_151357540	HanXRQChr16_147668465	M191T467	-
	YIELD_NORM_H2O_mono_plasticity_NLT	cold	HanXRQChr16_148768734	HanXRQChr16_147668465	M191T467	-
	YIELD_NORM_H2O_mono_plasticity_NLT	cold	HanXRQChr16_150549478	HanXRQChr16_147668465	M191T467	-
	YIELD_NORM_H2O_mono_plasticity_NLT	cold	HanXRQChr16_148781685	HanXRQChr16_147668465	M191T467	-
	YIELD_NORM_H2O_mono_plasticity_NLT	cold	HanXRQChr16_150216391	HanXRQChr16_150216391	M191T467	-
	YIELD_NORM_H2O_mono_plasticity_NLT	cold	HanXRQChr11_159832073	HanXRQChr11_159832073	M191T501	-
	YIELD_NORM_H2O_mono_plasticity_NLT	cold	HanXRQChr16_150181561	HanXRQChr16_150181561	M191T501	-
	YIELD_NORM_H2O_mono_plasticity_NLT	cold	HanXRQChr11_159833974	HanXRQChr11_159832073	M191T501	-
	YIELD_NORM_H2O_mono_plasticity_NLT	cold	HanXRQChr16_150216391	HanXRQChr16_150216391	M191T501	-
	YIELD_NORM_H2O_mono_plasticity_NLT	cold	HanXRQChr02_95004930	HanXRQChr02_94886586	M191T501	-
	YIELD_NORM_H2O_mono_plasticity_NLT	cold	HanXRQChr11_159833422	HanXRQChr11_159832073	M191T501	-
	YIELD_NORM_H2O_mono_plasticity_NLT	cold	HanXRQChr02_94975892	HanXRQChr02_94886586	M191T501	-
	YIELD_NORM_H2O_mono_plasticity_NLT	cold	HanXRQChr02_95013496	HanXRQChr02_94886586	M191T501	-
	YIELD_NORM_H2O_mono_plasticity_NLT	cold	HanXRQChr02_94886879	HanXRQChr02_94886586	M191T501	-
	YIELD_NORM_H2O_mono_plasticity_NLT	cold	HanXRQChr02_94886586	HanXRQChr02_94886586	M191T501	-
	YIELD_NORM_H2O_mono_plasticity_NLT	cold	HanXRQChr16_111236138	HanXRQChr16_111236138	M191T605_1	-
	YIELD_NORM_H2O_mono_plasticity_NLT	cold	HanXRQChr11_167549831	HanXRQChr11_167549831	M191T605_1	HanXRQChr11g0353551
	YIELD_NORM_H2O_mono_plasticity_NLT	cold	HanXRQChr13_70833275	HanXRQChr13_70833275	M191T605_1	-
	YIELD_NORM_H2O_mono_plasticity_NLT	cold	HanXRQChr10_201575225	HanXRQChr10_196234532	M191T605_1	-
	YIELD_NORM_H2O_mono_plasticity_NLT	cold	HanXRQChr15_91527132	HanXRQChr15_91527132	M191T605_1	-
	YIELD_NORM_H2O_mono_plasticity_NLT	cold	HanXRQChr06_46762777	HanXRQChr06_46762777	M191T605_1	-
	YIELD_NORM_H2O_mono_plasticity_NLT	cold	HanXRQChr11_167890428	HanXRQChr11_167549831	M191T605_1	-
	YIELD_NORM_H2O_mono_plasticity_NLT	cold	HanXRQChr02_165191040	HanXRQChr02_165187362	M191T605_1	-
	YIELD_NORM_H2O_mono_plasticity_NLT	cold	HanXRQChr10_201576105	HanXRQChr10_196234532	M191T605_1	-
	YIELD_NORM_H2O_mono_plasticity_NLT	cold	HanXRQChr12_141407567	HanXRQChr08_61398608	M191T605_1	-
	YIELD_NORM_H2O_mono_plasticity_NLT	cold	HanXRQChr10_201587064	HanXRQChr10_196234532	M191T605_1	-
	YIELD_NORM_H2O_mono_plasticity_NLT	cold	HanXRQChr10_201455639	HanXRQChr10_196234532	M191T605_1	HanXRQChr10g0307521
	YIELD_NORM_H2O_mono_plasticity_NLT	cold	HanXRQChr02_165191441	HanXRQChr02_165187362	M191T605_1	HanXRQChr02g0055461
	YIELD_NORM_H2O_mono_plasticity_NLT	cold	HanXRQChr13_70833293	HanXRQChr13_70833275	M191T605_1	-
	YIELD_NORM_H2O_mono_plasticity_NLT	cold	HanXRQChr08_2500776	HanXRQChr08_2500776	M191T605_1	-
	YIELD_NORM_H2O_mono_plasticity_NLT	cold	HanXRQChr10_201513011	HanXRQChr10_196234532	M191T605_1	-
	YIELD_NORM_H2O_mono_plasticity_NLT	cold	HanXRQChr10_201510225	HanXRQChr10_196234532	M191T605_1	-
	YIELD_NORM_H2O_mono_plasticity_NLT	cold	HanXRQChr10_201455442	HanXRQChr10_196234532	M191T605_1	-
	YIELD_NORM_H2O_mono_plasticity_NLT	cold	HanXRQChr02_165187362	HanXRQChr02_165187362	M191T605_1	-
	YIELD_NORM_H2O_mono_plasticity_NLT	cold	HanXRQChr02_165191059	HanXRQChr02_165187362	M191T605_1	-
	YIELD_NORM_H2O_mono_plasticity_NLT	cold	HanXRQChr08_2504820	HanXRQChr08_2500776	M191T605_1	-
	YIELD_NORM_H2O_mono_plasticity_NLT	cold	HanXRQChr16_180833548	HanXRQChr16_180833053	M191T605_1	-
	YIELD_NORM_H2O_mono_plasticity_NLT	cold	HanXRQChr10_196239529	HanXRQChr10_196234532	M191T605_1	-
	YIELD_NORM_H2O_mono_plasticity_NLT	cold	HanXRQChr10_201583741	HanXRQChr10_196234532	M191T605_1	-
	YIELD_NORM_H2O_mono_plasticity_NLT	cold	HanXRQChr02_165191206	HanXRQChr02_165187362	M191T605_1	-
	YIELD_NORM_H2O_mono_plasticity_NLT	cold	HanXRQChr10_201587582	HanXRQChr10_196234532	M191T605_1	-
	YIELD_NORM_H2O_mono_plasticity_NLT	cold	HanXRQChr02_150412422	HanXRQChr02_150412422	M191T605_1	-
	YIELD_NORM_H2O_mono_plasticity_NLT	cold	HanXRQChr16_180833723	HanXRQChr16_180833053	M191T605_1	-
	YIELD_NORM_H2O_mono_plasticity_NLT	cold	HanXRQChr08_61398608	HanXRQChr08_61398608	M191T605_1	HanXRQChr08g0223581
	YIELD_NORM_H2O_mono_plasticity_NLT	cold	HanXRQChr16_180833401	HanXRQChr16_180833053	M191T605_1	-
	YIELD_NORM_H2O_mono_plasticity_NLT	cold	HanXRQChr10_196234532	HanXRQChr10_196234532	M191T605_1	-
	YIELD_NORM_H2O_mono_plasticity_NLT	cold	HanXRQChr10_201584345	HanXRQChr10_196234532	M191T605_1	-
	YIELD_NORM_H2O_mono_plasticity_NLT	cold	HanXRQChr02_165187678	HanXRQChr02_165187362	M191T605_1	-
	YIELD_NORM_H2O_mono_plasticity_NLT	cold	HanXRQChr10_201574556	HanXRQChr10_196234532	M191T605_1	-
	YIELD_NORM_H2O_mono_plasticity_NLT	cold	HanXRQChr02_165190849	HanXRQChr02_165187362	M191T605_1	-
	YIELD_NORM_H2O_mono_plasticity_NLT	cold	HanXRQChr10_201584176	HanXRQChr10_196234532	M191T605_1	-
	YIELD_NORM_H2O_mono_plasticity_NLT	cold	HanXRQChr16_151243549	HanXRQChr16_151243549	M191T605_1	-
	YIELD_NORM_H2O_mono_plasticity_NLT	cold	HanXRQChr16_180833493	HanXRQChr16_180833053	M191T605_1	-
	YIELD_NORM_H2O_mono_plasticity_NLT	cold	HanXRQChr06_46763993	HanXRQChr06_46762777	M191T605_1	-
	YIELD_NORM_H2O_mono_plasticity_NLT	cold	HanXRQChr16_180833287	HanXRQChr16_180833053	M191T605_1	-
	YIELD_NORM_H2O_mono_plasticity_NLT	cold	HanXRQChr16_180833725	HanXRQChr16_180833053	M191T605_1	-
	YIELD_NORM_H2O_mono_plasticity_NLT	cold	HanXRQChr10_201583210	HanXRQChr10_196234532	M191T605_1	-
	YIELD_NORM_H2O_mono_plasticity_NLT	cold	HanXRQChr16_180833053	HanXRQChr16_180833053	M191T605_1	-
	YIELD_NORM_H2O_mono_plasticity_NLT	cold	HanXRQChr10_196239554	HanXRQChr10_196234532	M191T605_1	-
	YIELD_NORM_H2O_mono_plasticity_NLT	cold	HanXRQChr16_180833194	HanXRQChr16_180833053	M191T605_1	-
	YIELD_NORM_H2O_mono_plasticity_NLT	cold	HanXRQChr02_165191441	HanXRQChr02_165187362	M191T605_1	HanXRQChr02g0055461
	YIELD_NORM_H2O_mono_plasticity_NLT	cold	HanXRQChr16_150174465	HanXRQChr16_150174465	M192T341	HanXRQChr16g0523551
	YIELD_NORM_H2O_mono_plasticity_NLT	cold	HanXRQChr12_164682937	HanXRQChr12_164682937	M192T341	-
	YIELD_NORM_H2O_mono_plasticity_NLT	cold	HanXRQChr16_149831863	HanXRQChr16_149823889	M192T341	-
	YIELD_NORM_H2O_mono_plasticity_NLT	cold	HanXRQChr16_148768734	HanXRQChr16_147668465	M192T341	-
	YIELD_NORM_H2O_mono_plasticity_NLT	cold	HanXRQChr16_149832153	HanXRQChr16_149823889	M192T341	-
	YIELD_NORM_H2O_mono_plasticity_NLT	cold	HanXRQChr16_148781685	HanXRQChr16_147668465	M192T341	-
	YIELD_NORM_H2O_mono_plasticity_NLT	cold	HanXRQChr16_149823889	HanXRQChr16_149823889	M192T341	-
	YIELD_NORM_H2O_mono_plasticity_NLT	cold	HanXRQChr16_149831837	HanXRQChr16_149823889	M192T341	-
	YIELD_NORM_H2O_mono_plasticity_NLT	cold	HanXRQChr16_149831852	HanXRQChr16_149823889	M192T341	-
	YIELD_NORM_H2O_mono_plasticity_NLT	cold	HanXRQChr01_112570139	HanXRQChr01_112570139	M192T341	-
	YIELD_NORM_H2O_mono_plasticity_NLT	cold	HanXRQChr16_149832176	HanXRQChr16_149823889	M192T341	-
	YIELD_NORM_H2O_mono_plasticity_NLT	cold	HanXRQChr16_149831785	HanXRQChr16_149823889	M192T341	-
	YIELD_NORM_H2O_mono_plasticity_NLT	cold	HanXRQChr09_48113997	HanXRQChr09_48113997	M192T341	-
	YIELD_NORM_H2O_mono_plasticity_NLT	cold	HanXRQChr16_149831815	HanXRQChr16_149823889	M192T341	-
	YIELD_NORM_H2O_mono_plasticity_NLT	cold	HanXRQChr16_149818856	HanXRQChr16_149818856	M192T341	-
	YIELD_NORM_H2O_mono_plasticity_NLT	cold	HanXRQChr16_149832772	HanXRQChr16_149823889	M192T341	-
	YIELD_NORM_H2O_mono_plasticity_NLT	cold	HanXRQChr16_150549478	HanXRQChr16_147668465	M192T341	-
	YIELD_NORM_H2O_mono_plasticity_NLT	cold	HanXRQChr16_150216391	HanXRQChr16_150216391	M192T341	-
	YIELD_NORM_H2O_mono_plasticity_NLT	cold	HanXRQChr16_147668465	HanXRQChr16_147668465	M192T341	-
	YIELD_NORM_H2O_mono_plasticity_NLT	cold	HanXRQChr16_151357540	HanXRQChr16_147668465	M192T341	-
	YIELD_NORM_H2O_mono_plasticity_NLT	cold	HanXRQChr16_149831593	HanXRQChr16_149823889	M192T341	-
	YIELD_NORM_H2O_mono_plasticity_NLT	cold	HanXRQChr16_149832239	HanXRQChr16_149823889	M192T341	-
	YIELD_NORM_H2O_mono_plasticity_NET	drought	HanXRQChr06_13365885	HanXRQChr06_13363625	M192T347	-
	YIELD_NORM_H2O_mono_plasticity_NET	drought	HanXRQChr06_13379105	HanXRQChr06_13363625	M192T347	-
	YIELD_NORM_H2O_mono_plasticity_NET	drought	HanXRQChr06_13380205	HanXRQChr06_13363625	M192T347	-
	YIELD_NORM_H2O_mono_plasticity_NET	drought	HanXRQChr17_21248894	HanXRQChr17_21243892	M192T347	-
	YIELD_NORM_H2O_mono_plasticity_NET	drought	HanXRQChr06_13380772	HanXRQChr06_13363625	M192T347	-
	YIELD_NORM_H2O_mono_plasticity_NET	drought	HanXRQChr13_187868111	HanXRQChr13_187849435	M192T347	-
	YIELD_NORM_H2O_mono_plasticity_NET	drought	HanXRQChr14_171510923	HanXRQChr14_171510923	M192T347	-
	YIELD_NORM_H2O_mono_plasticity_NET	drought	HanXRQChr14_121196327	HanXRQChr14_121196327	M192T347	-
	YIELD_NORM_H2O_mono_plasticity_NET	drought	HanXRQChr01_145560665	HanXRQChr01_145560665	M192T347	HanXRQChr01g0028181
	YIELD_NORM_H2O_mono_plasticity_NET	drought	HanXRQChr06_13366173	HanXRQChr06_13363625	M192T347	-
	YIELD_NORM_H2O_mono_plasticity_NET	drought	HanXRQChr06_13379543	HanXRQChr06_13363625	M192T347	-
	YIELD_NORM_H2O_mono_plasticity_NET	drought	HanXRQChr01_145560665	HanXRQChr01_145560665	M192T347	HanXRQChr01g0028181
	YIELD_NORM_H2O_mono_plasticity_NET	drought	HanXRQChr06_13365561	HanXRQChr06_13363625	M192T347	-
	YIELD_NORM_H2O_mono_plasticity_NET	drought	HanXRQChr06_13365705	HanXRQChr06_13363625	M192T347	-
	YIELD_NORM_H2O_mono_plasticity_NET	drought	HanXRQChr06_13364257	HanXRQChr06_13363625	M192T347	-
	YIELD_NORM_H2O_mono_plasticity_NET	drought	HanXRQChr01_145560665	HanXRQChr01_145560665	M192T347	HanXRQChr01g0028181
	YIELD_NORM_H2O_mono_plasticity_NET	drought	HanXRQChr05_20905272	HanXRQChr05_20905246	M192T347	-
	YIELD_NORM_H2O_mono_plasticity_NET	drought	HanXRQChr17_21243892	HanXRQChr17_21243892	M192T347	-
	YIELD_NORM_H2O_mono_plasticity_NET	drought	HanXRQChr01_145560665	HanXRQChr01_145560665	M192T347	HanXRQChr01g0028181
	YIELD_NORM_H2O_mono_plasticity_NET	drought	HanXRQChr06_13365831	HanXRQChr06_13363625	M192T347	-
	YIELD_NORM_H2O_mono_plasticity_NET	drought	HanXRQChr05_20905246	HanXRQChr05_20905246	M192T347	-
	YIELD_NORM_H2O_mono_plasticity_NET	drought	HanXRQChr02_158952840	HanXRQChr02_158869583	M192T347	-
	YIELD_NORM_H2O_mono_plasticity_NET	drought	HanXRQChr06_13379322	HanXRQChr06_13363625	M192T347	-
	YIELD_NORM_H2O_mono_plasticity_NET	drought	HanXRQChr01_134597539	HanXRQChr01_134597539	M192T347	-
	YIELD_NORM_H2O_mono_plasticity_NET	drought	HanXRQChr13_180110099	HanXRQChr13_180110099	M192T347	-
	YIELD_NORM_H2O_mono_plasticity_NET	drought	HanXRQChr06_13379581	HanXRQChr06_13363625	M192T347	-
	YIELD_NORM_H2O_mono_plasticity_NET	drought	HanXRQChr06_13379892	HanXRQChr06_13363625	M192T347	-
	YIELD_NORM_H2O_mono_plasticity_NET	drought	HanXRQChr06_13363849	HanXRQChr06_13363625	M192T347	-
	YIELD_NORM_H2O_mono_plasticity_NET	drought	HanXRQChr06_13365977	HanXRQChr06_13363625	M192T347	-
	YIELD_NORM_H2O_mono_plasticity_NET	drought	HanXRQChr17_19034100	HanXRQChr17_19034100	M192T347	-
	YIELD_NORM_H2O_mono_plasticity_NET	drought	HanXRQChr06_13363625	HanXRQChr06_13363625	M192T347	-
	YIELD_NORM_H2O_mono_plasticity_NET	drought	HanXRQChr02_158869583	HanXRQChr02_158869583	M192T347	-
	YIELD_NORM_H2O_mono_plasticity_NET	drought	HanXRQChr13_187849435	HanXRQChr13_187849435	M192T347	-
	YIELD_NORM_H2O_mono_plasticity_NET	drought	HanXRQChr06_13365802	HanXRQChr06_13363625	M192T347	-
	YIELD_NORM_H2O_mono_plasticity_NET	drought	HanXRQChr06_13365835	HanXRQChr06_13363625	M192T347	-
	YIELD_NORM_H2O_mono_plasticity_NET	drought	HanXRQChr13_187852647	HanXRQChr13_187849435	M192T347	-
	YIELD_NORM_H2O_mono_plasticity_NET	drought	HanXRQChr06_13379889	HanXRQChr06_13363625	M192T347	-
	YIELD_NORM_H2O_mono_plasticity_NET	drought	HanXRQChr13_187855782	HanXRQChr13_187849435	M192T347	-
	YIELD_NORM_H2O_mono_plasticity_NET	drought	HanXRQChr04_18915313	HanXRQChr04_18915313	M192T347	-
	YIELD_NORM_H2O_mono_plasticity_NET	drought	HanXRQChr10_102717597	HanXRQChr10_102717597	M192T347	-
	YIELD_NORM_H2O_mono_plasticity_NLT	cold	HanXRQChr16_150476346	HanXRQChr16_150323267	M193T538_1	-
	YIELD_NORM_H2O_mono_plasticity_NLT	cold	HanXRQChr16_150421441	HanXRQChr16_150323267	M193T538_1	-
	YIELD_NORM_H2O_mono_plasticity_NLT	cold	HanXRQChr16_150476594	HanXRQChr16_150323267	M193T538_1	-
	YIELD_NORM_H2O_mono_plasticity_NLT	cold	HanXRQChr16_150420348	HanXRQChr16_150323267	M193T538_1	-
	YIELD_NORM_H2O_mono_plasticity_NLT	cold	HanXRQChr16_150478900	HanXRQChr16_150323267	M193T538_1	-
	YIELD_NORM_H2O_mono_plasticity_NLT	cold	HanXRQChr16_150486146	HanXRQChr16_150323267	M193T538_1	-
	YIELD_NORM_H2O_mono_plasticity_NLT	cold	HanXRQChr16_150476553	HanXRQChr16_150323267	M193T538_1	-
	YIELD_NORM_H2O_mono_plasticity_NLT	cold	HanXRQChr16_150487073	HanXRQChr16_150323267	M193T538_1	-
	YIELD_NORM_H2O_mono_plasticity_NLT	cold	HanXRQChr16_150422635	HanXRQChr16_150323267	M193T538_1	-
	YIELD_NORM_H2O_mono_plasticity_NLT	cold	HanXRQChr16_150474901	HanXRQChr16_150323267	M193T538_1	-
	YIELD_NORM_H2O_mono_plasticity_NLT	cold	HanXRQChr16_150488783	HanXRQChr16_150323267	M193T538_1	-
	YIELD_NORM_H2O_mono_plasticity_NLT	cold	HanXRQChr16_150421997	HanXRQChr16_150323267	M193T538_1	-
	YIELD_NORM_H2O_mono_plasticity_NLT	cold	HanXRQChr16_150488115	HanXRQChr16_150323267	M193T538_1	-
	YIELD_NORM_H2O_mono_plasticity_NLT	cold	HanXRQChr16_150328659	HanXRQChr16_150323267	M193T538_1	-
	YIELD_NORM_H2O_mono_plasticity_NLT	cold	HanXRQChr16_150485992	HanXRQChr16_150323267	M193T538_1	-
	YIELD_NORM_H2O_mono_plasticity_NLT	cold	HanXRQChr16_150479182	HanXRQChr16_150323267	M193T538_1	-
	YIELD_NORM_H2O_mono_plasticity_NLT	cold	HanXRQChr16_150419285	HanXRQChr16_150323267	M193T538_1	-
	YIELD_NORM_H2O_mono_plasticity_NLT	cold	HanXRQChr16_150421326	HanXRQChr16_150323267	M193T538_1	-
	YIELD_NORM_H2O_mono_plasticity_NLT	cold	HanXRQChr16_150329472	HanXRQChr16_150323267	M193T538_1	-
	YIELD_NORM_H2O_mono_plasticity_NLT	cold	HanXRQChr16_150464662	HanXRQChr16_150323267	M193T538_1	-
	YIELD_NORM_H2O_mono_plasticity_NLT	cold	HanXRQChr16_150476647	HanXRQChr16_150323267	M193T538_1	-
	YIELD_NORM_H2O_mono_plasticity_NLT	cold	HanXRQChr16_150476965	HanXRQChr16_150323267	M193T538_1	-
	YIELD_NORM_H2O_mono_plasticity_NLT	cold	HanXRQChr16_150324523	HanXRQChr16_150323267	M193T538_1	-
	YIELD_NORM_H2O_mono_plasticity_NLT	cold	HanXRQChr16_150484812	HanXRQChr16_150323267	M193T538_1	HanXRQChr16g0523671
	YIELD_NORM_H2O_mono_plasticity_NLT	cold	HanXRQChr16_150478737	HanXRQChr16_150323267	M193T538_1	-
	YIELD_NORM_H2O_mono_plasticity_NLT	cold	HanXRQChr16_150487082	HanXRQChr16_150323267	M193T538_1	-
	YIELD_NORM_H2O_mono_plasticity_NLT	cold	HanXRQChr16_150324811	HanXRQChr16_150323267	M193T538_1	-
	YIELD_NORM_H2O_mono_plasticity_NLT	cold	HanXRQChr16_150487084	HanXRQChr16_150323267	M193T538_1	-
	YIELD_NORM_H2O_mono_plasticity_NLT	cold	HanXRQChr16_150328245	HanXRQChr16_150323267	M193T538_1	-
	YIELD_NORM_H2O_mono_plasticity_NLT	cold	HanXRQChr16_150323267	HanXRQChr16_150323267	M193T538_1	-
	YIELD_NORM_H2O_mono_plasticity_NLT	cold	HanXRQChr16_150325582	HanXRQChr16_150323267	M193T538_1	-
	YIELD_NORM_H2O_mono_plasticity_NLT	cold	HanXRQChr16_150343695	HanXRQChr16_150323267	M193T538_1	-
	YIELD_NORM_H2O_mono_plasticity_NLT	cold	HanXRQChr16_150488226	HanXRQChr16_150323267	M193T538_1	-
	YIELD_NORM_H2O_mono_plasticity_NLT	cold	HanXRQChr16_150416287	HanXRQChr16_150323267	M193T538_1	-
	YIELD_NORM_H2O_mono_plasticity_NLT	cold	HanXRQChr16_150421577	HanXRQChr16_150323267	M193T538_1	-
	YIELD_NORM_H2O_mono_plasticity_NLT	cold	HanXRQChr16_150488649	HanXRQChr16_150323267	M193T538_1	-
	YIELD_NORM_H2O_mono_plasticity_NLT	cold	HanXRQChr16_150416316	HanXRQChr16_150323267	M193T538_1	-
	YIELD_NORM_H2O_mono_plasticity_NLT	cold	HanXRQChr16_150484812	HanXRQChr16_150323267	M193T538_1	HanXRQChr16g0523671
	YIELD_NORM_H2O_mono_plasticity_NLT	cold	HanXRQChr16_150476175	HanXRQChr16_150323267	M193T538_1	-
	YIELD_NORM_H2O_mono_plasticity_NLT	cold	HanXRQChr16_150485706	HanXRQChr16_150323267	M193T538_1	HanXRQChr16g0523671
	YIELD_NORM_H2O_mono_plasticity_NLT	cold	HanXRQChr16_150485485	HanXRQChr16_150323267	M193T538_1	-
	YIELD_NORM_H2O_mono_plasticity_NLT	cold	HanXRQChr16_150485706	HanXRQChr16_150323267	M193T538_1	HanXRQChr16g0523671
	YIELD_NORM_H2O_mono_plasticity_NLT	cold	HanXRQChr16_150420812	HanXRQChr16_150323267	M193T538_1	-
	YIELD_NORM_H2O_mono_plasticity_NLT	cold	HanXRQChr16_150426587	HanXRQChr16_150323267	M193T538_1	-
	YIELD_NORM_H2O_mono_plasticity_NLT	cold	HanXRQChr16_150485670	HanXRQChr16_150323267	M193T538_1	-
	YIELD_NORM_H2O_mono_plasticity_NLT	cold	HanXRQChr16_150427248	HanXRQChr16_150323267	M193T538_1	-
	YIELD_NORM_H2O_mono_plasticity_NLT	cold	HanXRQChr16_150323593	HanXRQChr16_150323267	M193T538_1	-
	YIELD_NORM_H2O_mono_plasticity_NLT	cold	HanXRQChr16_150488251	HanXRQChr16_150323267	M193T538_1	-
	YIELD_NORM_H2O_mono_plasticity_NLT	cold	HanXRQChr16_150474175	HanXRQChr16_150323267	M193T538_1	-
	YIELD_NORM_H2O_mono_plasticity_NLT	cold	HanXRQChr16_150338475	HanXRQChr16_150323267	M193T538_1	-
	YIELD_NORM_H2O_mono_plasticity_NLT	cold	HanXRQChr16_150429699	HanXRQChr16_150323267	M193T538_1	-
	YIELD_NORM_H2O_mono_plasticity_NLT	cold	HanXRQChr16_150421701	HanXRQChr16_150323267	M193T538_1	-
	YIELD_NORM_H2O_mono_plasticity_NLT	cold	HanXRQChr16_150430484	HanXRQChr16_150323267	M193T538_1	-
	YIELD_NORM_H2O_mono_plasticity_NLT	cold	HanXRQChr16_150426087	HanXRQChr16_150323267	M193T538_1	-
	YIELD_NORM_H2O_mono_plasticity_NLT	cold	HanXRQChr16_150430713	HanXRQChr16_150323267	M193T538_1	-
	YIELD_NORM_H2O_mono_plasticity_NLT	cold	HanXRQChr16_150430714	HanXRQChr16_150323267	M193T538_1	-
	YIELD_NORM_H2O_mono_plasticity_NLT	cold	HanXRQChr16_150487306	HanXRQChr16_150323267	M193T538_1	-
	YIELD_NORM_H2O_mono_plasticity_NLT	cold	HanXRQChr16_150486007	HanXRQChr16_150323267	M193T538_1	-
	YIELD_NORM_H2O_mono_plasticity_NLT	cold	HanXRQChr16_150480123	HanXRQChr16_150323267	M193T538_1	-
	YIELD_NORM_H2O_mono_plasticity_NLT	cold	HanXRQChr16_150423567	HanXRQChr16_150323267	M193T538_1	-
	YIELD_NORM_H2O_mono_plasticity_NLT	cold	HanXRQChr16_150429692	HanXRQChr16_150323267	M193T538_1	-
	YIELD_NORM_H2O_mono_plasticity_NLT	cold	HanXRQChr16_150486183	HanXRQChr16_150323267	M193T538_1	-
	YIELD_NORM_H2O_mono_plasticity_NLT	cold	HanXRQChr16_150483120	HanXRQChr16_150323267	M193T538_1	-
	YIELD_NORM_H2O_mono_plasticity_NLT	cold	HanXRQChr16_150327217	HanXRQChr16_150323267	M193T538_1	-
	YIELD_NORM_H2O_mono_plasticity_NLT	cold	HanXRQChr16_150423854	HanXRQChr16_150323267	M193T538_1	-
	YIELD_NORM_H2O_mono_plasticity_NLT	cold	HanXRQChr16_150327907	HanXRQChr16_150323267	M193T538_1	-
	YIELD_NORM_H2O_mono_plasticity_NLT	cold	HanXRQChr16_150324635	HanXRQChr16_150323267	M193T538_1	-
	YIELD_NORM_H2O_mono_plasticity_NLT	cold	HanXRQChr16_150509002	HanXRQChr16_150323267	M193T538_1	-
	YIELD_NORM_H2O_mono_plasticity_NLT	cold	HanXRQChr16_150404027	HanXRQChr16_150323267	M193T538_1	-
	YIELD_NORM_H2O_mono_plasticity_NLT	cold	HanXRQChr16_150425036	HanXRQChr16_150323267	M193T538_1	-
	YIELD_NORM_H2O_mono_plasticity_NLT	cold	HanXRQChr16_150422675	HanXRQChr16_150323267	M193T538_1	-
	YIELD_NORM_H2O_mono_plasticity_NLT	cold	HanXRQChr16_150485501	HanXRQChr16_150323267	M193T538_1	-
	YIELD_NORM_H2O_mono_plasticity_NLT	cold	HanXRQChr16_150328448	HanXRQChr16_150323267	M193T538_1	-
	YIELD_NORM_H2O_mono_plasticity_NLT	cold	HanXRQChr16_150425189	HanXRQChr16_150323267	M193T538_1	-
	YIELD_NORM_H2O_mono_plasticity_NLT	cold	HanXRQChr16_150423598	HanXRQChr16_150323267	M193T538_1	-
	YIELD_NORM_H2O_mono_plasticity_NLT	cold	HanXRQChr16_150485703	HanXRQChr16_150323267	M193T538_1	HanXRQChr16g0523671
	YIELD_NORM_H2O_mono_plasticity_NLT	cold	HanXRQChr16_150425416	HanXRQChr16_150323267	M193T538_1	-
	YIELD_NORM_H2O_mono_plasticity_NLT	cold	HanXRQChr16_150417767	HanXRQChr16_150323267	M193T538_1	-
	YIELD_NORM_H2O_mono_plasticity_NLT	cold	HanXRQChr16_150426053	HanXRQChr16_150323267	M193T538_1	-
	YIELD_NORM_H2O_mono_plasticity_NLT	cold	HanXRQChr16_150475867	HanXRQChr16_150323267	M193T538_1	-
	YIELD_NORM_H2O_mono_plasticity_NLT	cold	HanXRQChr16_150464289	HanXRQChr16_150323267	M193T538_1	-
	YIELD_NORM_H2O_mono_plasticity_NLT	cold	HanXRQChr16_150464407	HanXRQChr16_150323267	M193T538_1	-
	YIELD_NORM_H2O_mono_plasticity_NLT	cold	HanXRQChr16_150426293	HanXRQChr16_150323267	M193T538_1	-
	YIELD_NORM_H2O_mono_plasticity_NLT	cold	HanXRQChr16_150464469	HanXRQChr16_150323267	M193T538_1	-
	YIELD_NORM_H2O_mono_plasticity_NLT	cold	HanXRQChr16_150324891	HanXRQChr16_150323267	M193T538_1	-
	YIELD_NORM_H2O_mono_plasticity_NLT	cold	HanXRQChr16_150464648	HanXRQChr16_150323267	M193T538_1	-
	YIELD_NORM_H2O_mono_plasticity_NLT	cold	HanXRQChr16_150329007	HanXRQChr16_150323267	M193T538_1	-
	YIELD_NORM_H2O_mono_plasticity_NLT	cold	HanXRQChr16_150482456	HanXRQChr16_150323267	M193T538_1	-
	YIELD_NORM_H2O_mono_plasticity_NLT	cold	HanXRQChr16_150323598	HanXRQChr16_150323267	M193T538_1	-
	YIELD_NORM_H2O_mono_plasticity_NLT	cold	HanXRQChr16_150326836	HanXRQChr16_150323267	M193T538_1	-
	YIELD_NORM_H2O_mono_plasticity_NLT	cold	HanXRQChr16_150465039	HanXRQChr16_150323267	M193T538_1	-
	YIELD_NORM_H2O_mono_plasticity_NLT	cold	HanXRQChr16_150340380	HanXRQChr16_150323267	M193T538_1	-
	YIELD_NORM_H2O_mono_plasticity_NLT	cold	HanXRQChr16_150465362	HanXRQChr16_150323267	M193T538_1	-
	YIELD_NORM_H2O_mono_plasticity_NLT	cold	HanXRQChr16_150465499	HanXRQChr16_150323267	M193T538_1	-
	YIELD_NORM_H2O_mono_plasticity_NLT	cold	HanXRQChr16_150340788	HanXRQChr16_150323267	M193T538_1	-
	YIELD_NORM_H2O_mono_plasticity_NLT	cold	HanXRQChr16_150340909	HanXRQChr16_150323267	M193T538_1	-
	YIELD_NORM_H2O_mono_plasticity_NLT	cold	HanXRQChr16_150465645	HanXRQChr16_150323267	M193T538_1	-
	YIELD_NORM_H2O_mono_plasticity_NLT	cold	HanXRQChr16_150509435	HanXRQChr16_150323267	M193T538_1	-
	YIELD_NORM_H2O_mono_plasticity_NLT	cold	HanXRQChr16_150448676	HanXRQChr16_150323267	M193T538_1	-
	YIELD_NORM_H2O_mono_plasticity_NLT	cold	HanXRQChr16_150450166	HanXRQChr16_150323267	M193T538_1	-
	YIELD_NORM_H2O_mono_plasticity_NLT	cold	HanXRQChr16_150453935	HanXRQChr16_150323267	M193T538_1	-
	YIELD_NORM_H2O_mono_plasticity_NLT	cold	HanXRQChr16_150450190	HanXRQChr16_150323267	M193T538_1	-
	YIELD_NORM_H2O_mono_plasticity_NLT	cold	HanXRQChr16_150328628	HanXRQChr16_150323267	M193T538_1	-
	YIELD_NORM_H2O_mono_plasticity_NLT	cold	HanXRQChr16_150467267	HanXRQChr16_150323267	M193T538_1	-
	YIELD_NORM_H2O_mono_plasticity_NLT	cold	HanXRQChr16_150450509	HanXRQChr16_150323267	M193T538_1	-
	YIELD_NORM_H2O_mono_plasticity_NLT	cold	HanXRQChr16_150403623	HanXRQChr16_150323267	M193T538_1	-
	YIELD_NORM_H2O_mono_plasticity_NLT	cold	HanXRQChr16_150450748	HanXRQChr16_150323267	M193T538_1	-
	YIELD_NORM_H2O_mono_plasticity_NLT	cold	HanXRQChr16_150451731	HanXRQChr16_150323267	M193T538_1	-
	YIELD_NORM_H2O_mono_plasticity_NLT	cold	HanXRQChr16_150424732	HanXRQChr16_150323267	M193T538_1	-
	YIELD_NORM_H2O_mono_plasticity_NLT	cold	HanXRQChr16_150452897	HanXRQChr16_150323267	M193T538_1	-
	YIELD_NORM_H2O_mono_plasticity_NLT	cold	HanXRQChr16_150470122	HanXRQChr16_150323267	M193T538_1	-
	YIELD_NORM_H2O_mono_plasticity_NLT	cold	HanXRQChr16_150453858	HanXRQChr16_150323267	M193T538_1	-
	YIELD_NORM_H2O_mono_plasticity_NLT	cold	HanXRQChr16_150425055	HanXRQChr16_150323267	M193T538_1	-
	YIELD_NORM_H2O_mono_plasticity_NLT	cold	HanXRQChr16_150466663	HanXRQChr16_150323267	M193T538_1	-
	YIELD_NORM_H2O_mono_plasticity_NLT	cold	HanXRQChr16_150485703	HanXRQChr16_150323267	M193T538_1	HanXRQChr16g0523671
	YIELD_NORM_H2O_mono_plasticity_NLT	cold	HanXRQChr16_150466800	HanXRQChr16_150323267	M193T538_1	-
	YIELD_NORM_H2O_mono_plasticity_NLT	cold	HanXRQChr16_150455209	HanXRQChr16_150323267	M193T538_1	-
	YIELD_NORM_H2O_mono_plasticity_NLT	cold	HanXRQChr16_150455232	HanXRQChr16_150323267	M193T538_1	-
	YIELD_NORM_H2O_mono_plasticity_NLT	cold	HanXRQChr16_150328630	HanXRQChr16_150323267	M193T538_1	-
	YIELD_NORM_H2O_mono_plasticity_NLT	cold	HanXRQChr16_150328633	HanXRQChr16_150323267	M193T538_1	-
	YIELD_NORM_H2O_mono_plasticity_NLT	cold	HanXRQChr16_150468290	HanXRQChr16_150323267	M193T538_1	-
	YIELD_NORM_H2O_mono_plasticity_NLT	cold	HanXRQChr16_150469994	HanXRQChr16_150323267	M193T538_1	-
	YIELD_NORM_H2O_mono_plasticity_NLT	cold	HanXRQChr16_150328098	HanXRQChr16_150323267	M193T538_1	-
	YIELD_NORM_H2O_mono_plasticity_NLT	cold	HanXRQChr16_150326745	HanXRQChr16_150323267	M193T538_1	-
	YIELD_NORM_H2O_mono_plasticity_NLT	cold	HanXRQChr16_150465678	HanXRQChr16_150323267	M193T538_1	-
	YIELD_NORM_H2O_mono_plasticity_NLT	cold	HanXRQChr16_150341092	HanXRQChr16_150323267	M193T538_1	-
	YIELD_NORM_H2O_mono_plasticity_NLT	cold	HanXRQChr16_150470161	HanXRQChr16_150323267	M193T538_1	-
	YIELD_NORM_H2O_mono_plasticity_NLT	cold	HanXRQChr16_150401018	HanXRQChr16_150323267	M193T538_1	-
	YIELD_NORM_H2O_mono_plasticity_NLT	cold	HanXRQChr16_150472656	HanXRQChr16_150323267	M193T538_1	-
	YIELD_NORM_H2O_mono_plasticity_NLT	cold	HanXRQChr16_150400676	HanXRQChr16_150323267	M193T538_1	-
	YIELD_NORM_H2O_mono_plasticity_NLT	cold	HanXRQChr16_150404362	HanXRQChr16_150323267	M193T538_1	-
	YIELD_NORM_H2O_mono_plasticity_NLT	cold	HanXRQChr16_150424528	HanXRQChr16_150323267	M193T538_1	-
	YIELD_NORM_H2O_mono_plasticity_NLT	cold	HanXRQChr16_150472803	HanXRQChr16_150323267	M193T538_1	-
	YIELD_NORM_H2O_mono_plasticity_NLT	cold	HanXRQChr16_150415344	HanXRQChr16_150323267	M193T538_1	-
	YIELD_NORM_H2O	prod	HanXRQChr08_590823	HanXRQChr08_590823	M194T130	-
	YIELD_NORM_H2O_mono_plasticity_NLT	cold	HanXRQChr16_157249556	HanXRQChr16_157248140	M199T385	-
	YIELD_NORM_H2O_mono_plasticity_NLT	cold	HanXRQChr16_12679576	HanXRQChr16_12679576	M199T385	-
	YIELD_NORM_H2O_mono_plasticity_NLT	cold	HanXRQChr16_126165478	HanXRQChr16_125815819	M199T385	-
	YIELD_NORM_H2O_mono_plasticity_NLT	cold	HanXRQChr16_157248140	HanXRQChr16_157248140	M199T385	-
	YIELD_NORM_H2O_mono_plasticity_NLT	cold	HanXRQChr16_125815819	HanXRQChr16_125815819	M199T385	-
	YIELD_NORM_H2O_mono_plasticity_NET	drought	HanXRQChr08_894880	HanXRQChr08_894880	M200T227	-
	YIELD_NORM_H2O | YIELD_NORM_H2O_mono_plasticity_NLT	prod | cold	HanXRQChr08_594657	HanXRQChr08_594657	M201T581	-
	YIELD_NORM_H2O | YIELD_NORM_H2O_mono_plasticity_NLT	prod | cold	HanXRQChr07_98555573	HanXRQChr07_97029247	M201T581	-
	YIELD_NORM_H2O | YIELD_NORM_H2O_mono_plasticity_NLT	prod | cold	HanXRQChr07_98752890	HanXRQChr07_97029247	M201T581	-
	YIELD_NORM_H2O | YIELD_NORM_H2O_mono_plasticity_NLT	prod | cold	HanXRQChr07_98755485	HanXRQChr07_97029247	M201T581	-
	YIELD_NORM_H2O | YIELD_NORM_H2O_mono_plasticity_NLT	prod | cold	HanXRQChr07_98750670	HanXRQChr07_97029247	M201T581	-
	YIELD_NORM_H2O | YIELD_NORM_H2O_mono_plasticity_NLT	prod | cold	HanXRQChr16_157249471	HanXRQChr16_157230442	M201T581	-
	YIELD_NORM_H2O | YIELD_NORM_H2O_mono_plasticity_NLT	prod | cold	HanXRQChr07_98595582	HanXRQChr07_97029247	M201T581	HanXRQChr07g0205471
	YIELD_NORM_H2O | YIELD_NORM_H2O_mono_plasticity_NLT	prod | cold	HanXRQChr07_98753322	HanXRQChr07_97029247	M201T581	-
	YIELD_NORM_H2O | YIELD_NORM_H2O_mono_plasticity_NLT	prod | cold	HanXRQChr10_47006095	HanXRQChr10_47005127	M201T581	HanXRQChr10g0286441
	YIELD_NORM_H2O | YIELD_NORM_H2O_mono_plasticity_NLT	prod | cold	HanXRQChr16_116858630	HanXRQChr07_97029247	M201T581	-
	YIELD_NORM_H2O | YIELD_NORM_H2O_mono_plasticity_NLT	prod | cold	HanXRQChr16_157252022	HanXRQChr16_157230442	M201T581	-
	YIELD_NORM_H2O | YIELD_NORM_H2O_mono_plasticity_NLT	prod | cold	HanXRQChr07_98753229	HanXRQChr07_97029247	M201T581	-
	YIELD_NORM_H2O | YIELD_NORM_H2O_mono_plasticity_NLT	prod | cold	HanXRQChr16_152145391	HanXRQChr07_97029247	M201T581	-
	YIELD_NORM_H2O | YIELD_NORM_H2O_mono_plasticity_NLT	prod | cold	HanXRQChr07_97029247	HanXRQChr07_97029247	M201T581	-
	YIELD_NORM_H2O | YIELD_NORM_H2O_mono_plasticity_NLT	prod | cold	HanXRQChr07_98714643	HanXRQChr07_97029247	M201T581	-
	YIELD_NORM_H2O | YIELD_NORM_H2O_mono_plasticity_NLT	prod | cold	HanXRQChr07_97131903	HanXRQChr07_97029247	M201T581	HanXRQChr07g0204841
	YIELD_NORM_H2O | YIELD_NORM_H2O_mono_plasticity_NLT	prod | cold	HanXRQChr16_157249180	HanXRQChr16_157230442	M201T581	-
	YIELD_NORM_H2O | YIELD_NORM_H2O_mono_plasticity_NLT	prod | cold	HanXRQChr10_113942537	HanXRQChr10_113815298	M201T581	-
	YIELD_NORM_H2O | YIELD_NORM_H2O_mono_plasticity_NLT	prod | cold	HanXRQChr07_98750681	HanXRQChr07_97029247	M201T581	-
	YIELD_NORM_H2O | YIELD_NORM_H2O_mono_plasticity_NLT	prod | cold	HanXRQChr07_98595581	HanXRQChr07_97029247	M201T581	HanXRQChr07g0205471
	YIELD_NORM_H2O | YIELD_NORM_H2O_mono_plasticity_NLT	prod | cold	HanXRQChr07_74065789	HanXRQChr07_74065789	M201T581	-
	YIELD_NORM_H2O | YIELD_NORM_H2O_mono_plasticity_NLT	prod | cold	HanXRQChr07_98753198	HanXRQChr07_97029247	M201T581	-
	YIELD_NORM_H2O | YIELD_NORM_H2O_mono_plasticity_NLT	prod | cold	HanXRQChr16_157253077	HanXRQChr16_157230442	M201T581	-
	YIELD_NORM_H2O | YIELD_NORM_H2O_mono_plasticity_NLT	prod | cold	HanXRQChr16_152145380	HanXRQChr07_97029247	M201T581	-
	YIELD_NORM_H2O | YIELD_NORM_H2O_mono_plasticity_NLT	prod | cold	HanXRQChr07_98755492	HanXRQChr07_97029247	M201T581	-
	YIELD_NORM_H2O | YIELD_NORM_H2O_mono_plasticity_NLT	prod | cold	HanXRQChr16_157249371	HanXRQChr16_157230442	M201T581	-
	YIELD_NORM_H2O | YIELD_NORM_H2O_mono_plasticity_NLT	prod | cold	HanXRQChr07_97029779	HanXRQChr07_97029247	M201T581	-
	YIELD_NORM_H2O | YIELD_NORM_H2O_mono_plasticity_NLT	prod | cold	HanXRQChr13_180892247	HanXRQChr13_180892247	M201T581	-
	YIELD_NORM_H2O | YIELD_NORM_H2O_mono_plasticity_NLT	prod | cold	HanXRQChr16_152154858	HanXRQChr07_97029247	M201T581	-
	YIELD_NORM_H2O | YIELD_NORM_H2O_mono_plasticity_NLT	prod | cold	HanXRQChr07_98555478	HanXRQChr07_97029247	M201T581	HanXRQChr07g0205451
	YIELD_NORM_H2O | YIELD_NORM_H2O_mono_plasticity_NLT	prod | cold	HanXRQChr07_97129052	HanXRQChr07_97029247	M201T581	HanXRQChr07g0204831
	YIELD_NORM_H2O | YIELD_NORM_H2O_mono_plasticity_NLT	prod | cold	HanXRQChr07_98755442	HanXRQChr07_97029247	M201T581	-
	YIELD_NORM_H2O | YIELD_NORM_H2O_mono_plasticity_NLT	prod | cold	HanXRQChr07_97132163	HanXRQChr07_97029247	M201T581	HanXRQChr07g0204841
	YIELD_NORM_H2O | YIELD_NORM_H2O_mono_plasticity_NLT	prod | cold	HanXRQChr10_47005154	HanXRQChr10_47005127	M201T581	-
	YIELD_NORM_H2O | YIELD_NORM_H2O_mono_plasticity_NLT	prod | cold	HanXRQChr07_98598491	HanXRQChr07_97029247	M201T581	-
	YIELD_NORM_H2O | YIELD_NORM_H2O_mono_plasticity_NLT	prod | cold	HanXRQChr07_98748814	HanXRQChr07_97029247	M201T581	HanXRQChr07g0205561
	YIELD_NORM_H2O | YIELD_NORM_H2O_mono_plasticity_NLT	prod | cold	HanXRQChr07_97130421	HanXRQChr07_97029247	M201T581	HanXRQChr07g0204831
	YIELD_NORM_H2O | YIELD_NORM_H2O_mono_plasticity_NLT	prod | cold	HanXRQChr07_98910130	HanXRQChr07_97029247	M201T581	-
	YIELD_NORM_H2O | YIELD_NORM_H2O_mono_plasticity_NLT	prod | cold	HanXRQChr07_98745458	HanXRQChr07_97029247	M201T581	-
	YIELD_NORM_H2O | YIELD_NORM_H2O_mono_plasticity_NLT	prod | cold	HanXRQChr07_98822427	HanXRQChr07_97029247	M201T581	-
	YIELD_NORM_H2O | YIELD_NORM_H2O_mono_plasticity_NLT	prod | cold	HanXRQChr07_97029315	HanXRQChr07_97029247	M201T581	-
	YIELD_NORM_H2O | YIELD_NORM_H2O_mono_plasticity_NLT	prod | cold	HanXRQChr07_98555478	HanXRQChr07_97029247	M201T581	HanXRQChr07g0205451
	YIELD_NORM_H2O | YIELD_NORM_H2O_mono_plasticity_NLT	prod | cold	HanXRQChr16_152156565	HanXRQChr07_97029247	M201T581	-
	YIELD_NORM_H2O | YIELD_NORM_H2O_mono_plasticity_NLT	prod | cold	HanXRQChr07_98916474	HanXRQChr07_97029247	M201T581	-
	YIELD_NORM_H2O | YIELD_NORM_H2O_mono_plasticity_NLT	prod | cold	HanXRQChr07_98750919	HanXRQChr07_97029247	M201T581	-
	YIELD_NORM_H2O | YIELD_NORM_H2O_mono_plasticity_NLT	prod | cold	HanXRQChr16_157230927	HanXRQChr16_157230442	M201T581	-
	YIELD_NORM_H2O | YIELD_NORM_H2O_mono_plasticity_NLT	prod | cold	HanXRQChr07_97129052	HanXRQChr07_97029247	M201T581	HanXRQChr07g0204831
	YIELD_NORM_H2O | YIELD_NORM_H2O_mono_plasticity_NLT	prod | cold	HanXRQChr16_157230908	HanXRQChr16_157230442	M201T581	-
	YIELD_NORM_H2O | YIELD_NORM_H2O_mono_plasticity_NLT	prod | cold	HanXRQChr07_99404404	HanXRQChr07_97029247	M201T581	-
	YIELD_NORM_H2O | YIELD_NORM_H2O_mono_plasticity_NLT	prod | cold	HanXRQChr07_98746764	HanXRQChr07_97029247	M201T581	-
	YIELD_NORM_H2O | YIELD_NORM_H2O_mono_plasticity_NLT	prod | cold	HanXRQChr07_97153677	HanXRQChr07_97029247	M201T581	HanXRQChr07g0204871
	YIELD_NORM_H2O | YIELD_NORM_H2O_mono_plasticity_NLT	prod | cold	HanXRQChr16_153883768	HanXRQChr07_97029247	M201T581	-
	YIELD_NORM_H2O | YIELD_NORM_H2O_mono_plasticity_NLT	prod | cold	HanXRQChr10_113815298	HanXRQChr10_113815298	M201T581	-
	YIELD_NORM_H2O | YIELD_NORM_H2O_mono_plasticity_NLT	prod | cold	HanXRQChr07_98910131	HanXRQChr07_97029247	M201T581	-
	YIELD_NORM_H2O | YIELD_NORM_H2O_mono_plasticity_NLT	prod | cold	HanXRQChr07_98601912	HanXRQChr07_97029247	M201T581	-
	YIELD_NORM_H2O | YIELD_NORM_H2O_mono_plasticity_NLT	prod | cold	HanXRQChr16_157230632	HanXRQChr16_157230442	M201T581	-
	YIELD_NORM_H2O | YIELD_NORM_H2O_mono_plasticity_NLT	prod | cold	HanXRQChr16_152143569	HanXRQChr07_97029247	M201T581	-
	YIELD_NORM_H2O | YIELD_NORM_H2O_mono_plasticity_NLT	prod | cold	HanXRQChr16_157251676	HanXRQChr16_157230442	M201T581	-
	YIELD_NORM_H2O | YIELD_NORM_H2O_mono_plasticity_NLT	prod | cold	HanXRQChr07_98753106	HanXRQChr07_97029247	M201T581	-
	YIELD_NORM_H2O | YIELD_NORM_H2O_mono_plasticity_NLT	prod | cold	HanXRQChr16_157251911	HanXRQChr16_157230442	M201T581	-
	YIELD_NORM_H2O | YIELD_NORM_H2O_mono_plasticity_NLT	prod | cold	HanXRQChr07_98715002	HanXRQChr07_97029247	M201T581	-
	YIELD_NORM_H2O | YIELD_NORM_H2O_mono_plasticity_NLT	prod | cold	HanXRQChr07_98556115	HanXRQChr07_97029247	M201T581	-
	YIELD_NORM_H2O | YIELD_NORM_H2O_mono_plasticity_NLT	prod | cold	HanXRQChr07_98714878	HanXRQChr07_97029247	M201T581	-
	YIELD_NORM_H2O | YIELD_NORM_H2O_mono_plasticity_NLT	prod | cold	HanXRQChr16_155921354	HanXRQChr07_97029247	M201T581	-
	YIELD_NORM_H2O | YIELD_NORM_H2O_mono_plasticity_NLT	prod | cold	HanXRQChr07_97034332	HanXRQChr07_97029247	M201T581	-
	YIELD_NORM_H2O | YIELD_NORM_H2O_mono_plasticity_NLT	prod | cold	HanXRQChr07_98711404	HanXRQChr07_97029247	M201T581	-
	YIELD_NORM_H2O | YIELD_NORM_H2O_mono_plasticity_NLT	prod | cold	HanXRQChr07_98488111	HanXRQChr07_97029247	M201T581	-
	YIELD_NORM_H2O | YIELD_NORM_H2O_mono_plasticity_NLT	prod | cold	HanXRQChr07_98752313	HanXRQChr07_97029247	M201T581	-
	YIELD_NORM_H2O | YIELD_NORM_H2O_mono_plasticity_NLT	prod | cold	HanXRQChr07_98752627	HanXRQChr07_97029247	M201T581	-
	YIELD_NORM_H2O | YIELD_NORM_H2O_mono_plasticity_NLT	prod | cold	HanXRQChr16_157248276	HanXRQChr16_157230442	M201T581	-
	YIELD_NORM_H2O | YIELD_NORM_H2O_mono_plasticity_NLT	prod | cold	HanXRQChr16_157230442	HanXRQChr16_157230442	M201T581	-
	YIELD_NORM_H2O | YIELD_NORM_H2O_mono_plasticity_NLT	prod | cold	HanXRQChr07_98745480	HanXRQChr07_97029247	M201T581	-
	YIELD_NORM_H2O | YIELD_NORM_H2O_mono_plasticity_NLT	prod | cold	HanXRQChr16_152155045	HanXRQChr07_97029247	M201T581	-
	YIELD_NORM_H2O | YIELD_NORM_H2O_mono_plasticity_NLT	prod | cold	HanXRQChr07_98907964	HanXRQChr07_97029247	M201T581	HanXRQChr07g0205641
	YIELD_NORM_H2O | YIELD_NORM_H2O_mono_plasticity_NLT	prod | cold	HanXRQChr07_98907964	HanXRQChr07_97029247	M201T581	HanXRQChr07g0205641
	YIELD_NORM_H2O | YIELD_NORM_H2O_mono_plasticity_NLT	prod | cold	HanXRQChr16_153859062	HanXRQChr07_97029247	M201T581	-
	YIELD_NORM_H2O | YIELD_NORM_H2O_mono_plasticity_NLT	prod | cold	HanXRQChr16_157230455	HanXRQChr16_157230442	M201T581	-
	YIELD_NORM_H2O | YIELD_NORM_H2O_mono_plasticity_NLT	prod | cold	HanXRQChr16_157249137	HanXRQChr16_157230442	M201T581	-
	YIELD_NORM_H2O | YIELD_NORM_H2O_mono_plasticity_NLT	prod | cold	HanXRQChr07_99566707	HanXRQChr07_97029247	M201T581	-
	YIELD_NORM_H2O | YIELD_NORM_H2O_mono_plasticity_NLT	prod | cold	HanXRQChr07_97153680	HanXRQChr07_97029247	M201T581	HanXRQChr07g0204871
	YIELD_NORM_H2O | YIELD_NORM_H2O_mono_plasticity_NLT	prod | cold	HanXRQChr07_98714685	HanXRQChr07_97029247	M201T581	-
	YIELD_NORM_H2O | YIELD_NORM_H2O_mono_plasticity_NLT	prod | cold	HanXRQChr07_97153680	HanXRQChr07_97029247	M201T581	HanXRQChr07g0204871
	YIELD_NORM_H2O | YIELD_NORM_H2O_mono_plasticity_NLT	prod | cold	HanXRQChr16_153919238	HanXRQChr07_97029247	M201T581	-
	YIELD_NORM_H2O | YIELD_NORM_H2O_mono_plasticity_NLT	prod | cold	HanXRQChr07_98602790	HanXRQChr07_97029247	M201T581	HanXRQChr07g0205481
	YIELD_NORM_H2O | YIELD_NORM_H2O_mono_plasticity_NLT	prod | cold	HanXRQChr07_97145791	HanXRQChr07_97029247	M201T581	-
	YIELD_NORM_H2O | YIELD_NORM_H2O_mono_plasticity_NLT	prod | cold	HanXRQChr07_97132163	HanXRQChr07_97029247	M201T581	HanXRQChr07g0204841
	YIELD_NORM_H2O | YIELD_NORM_H2O_mono_plasticity_NLT	prod | cold	HanXRQChr16_157233198	HanXRQChr16_157230442	M201T581	-
	YIELD_NORM_H2O | YIELD_NORM_H2O_mono_plasticity_NLT	prod | cold	HanXRQChr10_47005127	HanXRQChr10_47005127	M201T581	-
	YIELD_NORM_H2O | YIELD_NORM_H2O_mono_plasticity_NLT	prod | cold	HanXRQChr07_97153677	HanXRQChr07_97029247	M201T581	HanXRQChr07g0204871
	YIELD_NORM_H2O | YIELD_NORM_H2O_mono_plasticity_NLT	prod | cold	HanXRQChr07_98713330	HanXRQChr07_97029247	M201T581	-
	YIELD_NORM_H2O | YIELD_NORM_H2O_mono_plasticity_NLT	prod | cold	HanXRQChr07_98822945	HanXRQChr07_97029247	M201T581	-
	YIELD_NORM_H2O | YIELD_NORM_H2O_mono_plasticity_NLT	prod | cold	HanXRQChr07_98704976	HanXRQChr07_97029247	M201T581	-
	YIELD_NORM_H2O | YIELD_NORM_H2O_mono_plasticity_NLT	prod | cold	HanXRQChr07_97131903	HanXRQChr07_97029247	M201T581	HanXRQChr07g0204841
	YIELD_NORM_H2O | YIELD_NORM_H2O_mono_plasticity_NLT	prod | cold	HanXRQChr07_98872889	HanXRQChr07_97029247	M201T581	-
	YIELD_NORM_H2O | YIELD_NORM_H2O_mono_plasticity_NLT	prod | cold	HanXRQChr07_98595581	HanXRQChr07_97029247	M201T581	HanXRQChr07g0205471
	YIELD_NORM_H2O | YIELD_NORM_H2O_mono_plasticity_NLT	prod | cold	HanXRQChr06_10403820	HanXRQChr06_10401415	M201T581	-
	YIELD_NORM_H2O | YIELD_NORM_H2O_mono_plasticity_NLT	prod | cold	HanXRQChr07_98752163	HanXRQChr07_97029247	M201T581	-
	YIELD_NORM_H2O | YIELD_NORM_H2O_mono_plasticity_NLT	prod | cold	HanXRQChr10_73436177	HanXRQChr10_73436177	M201T581	-
	YIELD_NORM_H2O | YIELD_NORM_H2O_mono_plasticity_NLT	prod | cold	HanXRQChr06_10403819	HanXRQChr06_10401415	M201T581	-
	YIELD_NORM_H2O | YIELD_NORM_H2O_mono_plasticity_NLT	prod | cold	HanXRQChr07_98714827	HanXRQChr07_97029247	M201T581	-
	YIELD_NORM_H2O | YIELD_NORM_H2O_mono_plasticity_NLT	prod | cold	HanXRQChr06_10403886	HanXRQChr06_10401415	M201T581	-
	YIELD_NORM_H2O | YIELD_NORM_H2O_mono_plasticity_NLT	prod | cold	HanXRQChr07_99526916	HanXRQChr07_97029247	M201T581	-
	YIELD_NORM_H2O | YIELD_NORM_H2O_mono_plasticity_NLT	prod | cold	HanXRQChr07_99523894	HanXRQChr07_97029247	M201T581	-
	YIELD_NORM_H2O | YIELD_NORM_H2O_mono_plasticity_NLT	prod | cold	HanXRQChr07_98748814	HanXRQChr07_97029247	M201T581	HanXRQChr07g0205561
	YIELD_NORM_H2O | YIELD_NORM_H2O_mono_plasticity_NLT	prod | cold	HanXRQChr07_98714869	HanXRQChr07_97029247	M201T581	-
	YIELD_NORM_H2O | YIELD_NORM_H2O_mono_plasticity_NLT	prod | cold	HanXRQChr07_99534046	HanXRQChr07_97029247	M201T581	-
	YIELD_NORM_H2O | YIELD_NORM_H2O_mono_plasticity_NLT	prod | cold	HanXRQChr16_157230631	HanXRQChr16_157230442	M201T581	-
	YIELD_NORM_H2O | YIELD_NORM_H2O_mono_plasticity_NLT	prod | cold	HanXRQChr07_98751409	HanXRQChr07_97029247	M201T581	-
	YIELD_NORM_H2O | YIELD_NORM_H2O_mono_plasticity_NLT	prod | cold	HanXRQChr07_98595582	HanXRQChr07_97029247	M201T581	HanXRQChr07g0205471
	YIELD_NORM_H2O | YIELD_NORM_H2O_mono_plasticity_NLT	prod | cold	HanXRQChr07_98695580	HanXRQChr07_97029247	M201T581	-
	YIELD_NORM_H2O | YIELD_NORM_H2O_mono_plasticity_NLT	prod | cold	HanXRQChr07_98677030	HanXRQChr07_97029247	M201T581	HanXRQChr07g0205531
	YIELD_NORM_H2O | YIELD_NORM_H2O_mono_plasticity_NLT	prod | cold	HanXRQChr07_98753286	HanXRQChr07_97029247	M201T581	-
	YIELD_NORM_H2O | YIELD_NORM_H2O_mono_plasticity_NLT	prod | cold	HanXRQChr07_98750683	HanXRQChr07_97029247	M201T581	-
	YIELD_NORM_H2O | YIELD_NORM_H2O_mono_plasticity_NLT	prod | cold	HanXRQChr07_98745523	HanXRQChr07_97029247	M201T581	-
	YIELD_NORM_H2O | YIELD_NORM_H2O_mono_plasticity_NLT	prod | cold	HanXRQChr16_116858698	HanXRQChr07_97029247	M201T581	-
	YIELD_NORM_H2O | YIELD_NORM_H2O_mono_plasticity_NLT	prod | cold	HanXRQChr07_98595709	HanXRQChr07_97029247	M201T581	-
	YIELD_NORM_H2O | YIELD_NORM_H2O_mono_plasticity_NLT	prod | cold	HanXRQChr07_98822898	HanXRQChr07_97029247	M201T581	-
	YIELD_NORM_H2O | YIELD_NORM_H2O_mono_plasticity_NLT	prod | cold	HanXRQChr16_157230448	HanXRQChr16_157230442	M201T581	-
	YIELD_NORM_H2O | YIELD_NORM_H2O_mono_plasticity_NLT	prod | cold	HanXRQChr07_98872937	HanXRQChr07_97029247	M201T581	-
	YIELD_NORM_H2O | YIELD_NORM_H2O_mono_plasticity_NLT	prod | cold	HanXRQChr06_10403742	HanXRQChr06_10401415	M201T581	-
	YIELD_NORM_H2O | YIELD_NORM_H2O_mono_plasticity_NLT	prod | cold	HanXRQChr07_98910127	HanXRQChr07_97029247	M201T581	-
	YIELD_NORM_H2O | YIELD_NORM_H2O_mono_plasticity_NLT	prod | cold	HanXRQChr07_99421643	HanXRQChr07_97029247	M201T581	HanXRQChr07g0205781
	YIELD_NORM_H2O | YIELD_NORM_H2O_mono_plasticity_NLT	prod | cold	HanXRQChr07_98822738	HanXRQChr07_97029247	M201T581	-
	YIELD_NORM_H2O | YIELD_NORM_H2O_mono_plasticity_NLT	prod | cold	HanXRQChr07_98711483	HanXRQChr07_97029247	M201T581	-
	YIELD_NORM_H2O | YIELD_NORM_H2O_mono_plasticity_NLT	prod | cold	HanXRQChr07_98713200	HanXRQChr07_97029247	M201T581	-
	YIELD_NORM_H2O | YIELD_NORM_H2O_mono_plasticity_NLT	prod | cold	HanXRQChr06_10403976	HanXRQChr06_10401415	M201T581	-
	YIELD_NORM_H2O | YIELD_NORM_H2O_mono_plasticity_NLT	prod | cold	HanXRQChr07_98714554	HanXRQChr07_97029247	M201T581	-
	YIELD_NORM_H2O | YIELD_NORM_H2O_mono_plasticity_NLT	prod | cold	HanXRQChr08_666633	HanXRQChr08_594657	M201T581	-
	YIELD_NORM_H2O | YIELD_NORM_H2O_mono_plasticity_NLT	prod | cold	HanXRQChr07_98957311	HanXRQChr07_97029247	M201T581	-
	YIELD_NORM_H2O | YIELD_NORM_H2O_mono_plasticity_NLT	prod | cold	HanXRQChr07_97130421	HanXRQChr07_97029247	M201T581	HanXRQChr07g0204831
	YIELD_NORM_H2O | YIELD_NORM_H2O_mono_plasticity_NLT	prod | cold	HanXRQChr07_98612818	HanXRQChr07_97029247	M201T581	HanXRQChr07g0205491
	YIELD_NORM_H2O | YIELD_NORM_H2O_mono_plasticity_NLT	prod | cold	HanXRQChr16_157249102	HanXRQChr16_157230442	M201T581	-
	YIELD_NORM_H2O | YIELD_NORM_H2O_mono_plasticity_NLT	prod | cold	HanXRQChr07_98873020	HanXRQChr07_97029247	M201T581	-
	YIELD_NORM_H2O | YIELD_NORM_H2O_mono_plasticity_NLT	prod | cold	HanXRQChr07_98488015	HanXRQChr07_97029247	M201T581	-
	YIELD_NORM_H2O | YIELD_NORM_H2O_mono_plasticity_NLT	prod | cold	HanXRQChr07_97056830	HanXRQChr07_97056830	M201T581	HanXRQChr07g0204781
	YIELD_NORM_H2O | YIELD_NORM_H2O_mono_plasticity_NLT	prod | cold	HanXRQChr07_99443132	HanXRQChr07_97029247	M201T581	-
	YIELD_NORM_H2O | YIELD_NORM_H2O_mono_plasticity_NLT	prod | cold	HanXRQChr01_146265102	HanXRQChr01_146265012	M201T581	-
	YIELD_NORM_H2O | YIELD_NORM_H2O_mono_plasticity_NLT	prod | cold	HanXRQChr16_157244620	HanXRQChr16_157230442	M201T581	-
	YIELD_NORM_H2O | YIELD_NORM_H2O_mono_plasticity_NLT	prod | cold	HanXRQChr07_98677030	HanXRQChr07_97029247	M201T581	HanXRQChr07g0205531
	YIELD_NORM_H2O | YIELD_NORM_H2O_mono_plasticity_NLT	prod | cold	HanXRQChr16_157251863	HanXRQChr16_157230442	M201T581	-
	YIELD_NORM_H2O | YIELD_NORM_H2O_mono_plasticity_NLT	prod | cold	HanXRQChr16_152145247	HanXRQChr07_97029247	M201T581	-
	YIELD_NORM_H2O | YIELD_NORM_H2O_mono_plasticity_NLT	prod | cold	HanXRQChr07_98714780	HanXRQChr07_97029247	M201T581	-
	YIELD_NORM_H2O | YIELD_NORM_H2O_mono_plasticity_NLT	prod | cold	HanXRQChr07_98714294	HanXRQChr07_97029247	M201T581	-
	YIELD_NORM_H2O | YIELD_NORM_H2O_mono_plasticity_NLT	prod | cold	HanXRQChr16_157230445	HanXRQChr16_157230442	M201T581	-
	YIELD_NORM_H2O | YIELD_NORM_H2O_mono_plasticity_NLT	prod | cold	HanXRQChr07_98822871	HanXRQChr07_97029247	M201T581	-
	YIELD_NORM_H2O | YIELD_NORM_H2O_mono_plasticity_NLT	prod | cold	HanXRQChr16_153984821	HanXRQChr07_97029247	M201T581	HanXRQChr16g0524521
	YIELD_NORM_H2O | YIELD_NORM_H2O_mono_plasticity_NLT	prod | cold	HanXRQChr16_155872072	HanXRQChr07_97029247	M201T581	-
	YIELD_NORM_H2O | YIELD_NORM_H2O_mono_plasticity_NLT	prod | cold	HanXRQChr07_98620120	HanXRQChr07_97029247	M201T581	HanXRQChr07g0205501
	YIELD_NORM_H2O | YIELD_NORM_H2O_mono_plasticity_NLT	prod | cold	HanXRQChr07_98881596	HanXRQChr07_97029247	M201T581	-
	YIELD_NORM_H2O | YIELD_NORM_H2O_mono_plasticity_NLT	prod | cold	HanXRQChr07_98876273	HanXRQChr07_97029247	M201T581	HanXRQChr07g0205591
	YIELD_NORM_H2O | YIELD_NORM_H2O_mono_plasticity_NLT	prod | cold	HanXRQChr07_98695136	HanXRQChr07_97029247	M201T581	-
	YIELD_NORM_H2O | YIELD_NORM_H2O_mono_plasticity_NLT	prod | cold	HanXRQChr07_98620120	HanXRQChr07_97029247	M201T581	HanXRQChr07g0205501
	YIELD_NORM_H2O | YIELD_NORM_H2O_mono_plasticity_NLT	prod | cold	HanXRQChr16_157230642	HanXRQChr16_157230442	M201T581	-
	YIELD_NORM_H2O | YIELD_NORM_H2O_mono_plasticity_NLT	prod | cold	HanXRQChr07_98713183	HanXRQChr07_97029247	M201T581	-
	YIELD_NORM_H2O | YIELD_NORM_H2O_mono_plasticity_NLT	prod | cold	HanXRQChr07_98704897	HanXRQChr07_97029247	M201T581	-
	YIELD_NORM_H2O | YIELD_NORM_H2O_mono_plasticity_NLT	prod | cold	HanXRQChr16_157248297	HanXRQChr16_157230442	M201T581	-
	YIELD_NORM_H2O | YIELD_NORM_H2O_mono_plasticity_NLT	prod | cold	HanXRQChr16_153984821	HanXRQChr07_97029247	M201T581	HanXRQChr16g0524521
	YIELD_NORM_H2O | YIELD_NORM_H2O_mono_plasticity_NLT	prod | cold	HanXRQChr16_157248693	HanXRQChr16_157230442	M201T581	-
	YIELD_NORM_H2O | YIELD_NORM_H2O_mono_plasticity_NLT	prod | cold	HanXRQChr16_157251631	HanXRQChr16_157230442	M201T581	-
	YIELD_NORM_H2O | YIELD_NORM_H2O_mono_plasticity_NLT	prod | cold	HanXRQChr06_10401415	HanXRQChr06_10401415	M201T581	-
	YIELD_NORM_H2O | YIELD_NORM_H2O_mono_plasticity_NLT	prod | cold	HanXRQChr07_98613502	HanXRQChr07_97029247	M201T581	HanXRQChr07g0205491
	YIELD_NORM_H2O | YIELD_NORM_H2O_mono_plasticity_NLT	prod | cold	HanXRQChr16_157251588	HanXRQChr16_157230442	M201T581	-
	YIELD_NORM_H2O | YIELD_NORM_H2O_mono_plasticity_NLT	prod | cold	HanXRQChr07_98714694	HanXRQChr07_97029247	M201T581	-
	YIELD_NORM_H2O | YIELD_NORM_H2O_mono_plasticity_NLT	prod | cold	HanXRQChr10_47005138	HanXRQChr10_47005127	M201T581	-
	YIELD_NORM_H2O | YIELD_NORM_H2O_mono_plasticity_NLT	prod | cold	HanXRQChr07_98876273	HanXRQChr07_97029247	M201T581	HanXRQChr07g0205591
	YIELD_NORM_H2O | YIELD_NORM_H2O_mono_plasticity_NLT	prod | cold	HanXRQChr06_10403689	HanXRQChr06_10401415	M201T581	-
	YIELD_NORM_H2O | YIELD_NORM_H2O_mono_plasticity_NLT	prod | cold	HanXRQChr07_98957075	HanXRQChr07_97029247	M201T581	-
	YIELD_NORM_H2O | YIELD_NORM_H2O_mono_plasticity_NLT	prod | cold	HanXRQChr07_98873636	HanXRQChr07_97029247	M201T581	-
	YIELD_NORM_H2O | YIELD_NORM_H2O_mono_plasticity_NLT	prod | cold	HanXRQChr07_98602790	HanXRQChr07_97029247	M201T581	HanXRQChr07g0205481
	YIELD_NORM_H2O | YIELD_NORM_H2O_mono_plasticity_NLT	prod | cold	HanXRQChr07_98612818	HanXRQChr07_97029247	M201T581	HanXRQChr07g0205491
	YIELD_NORM_H2O | YIELD_NORM_H2O_mono_plasticity_NLT	prod | cold	HanXRQChr07_98675878	HanXRQChr07_97029247	M201T581	-
	YIELD_NORM_H2O | YIELD_NORM_H2O_mono_plasticity_NLT	prod | cold	HanXRQChr08_635586	HanXRQChr08_594657	M201T581	-
	YIELD_NORM_H2O | YIELD_NORM_H2O_mono_plasticity_NLT	prod | cold	HanXRQChr16_155926046	HanXRQChr07_97029247	M201T581	-
	YIELD_NORM_H2O | YIELD_NORM_H2O_mono_plasticity_NLT	prod | cold	HanXRQChr07_98674880	HanXRQChr07_97029247	M201T581	-
	YIELD_NORM_H2O | YIELD_NORM_H2O_mono_plasticity_NLT	prod | cold	HanXRQChr07_98873634	HanXRQChr07_97029247	M201T581	-
	YIELD_NORM_H2O | YIELD_NORM_H2O_mono_plasticity_NLT	prod | cold	HanXRQChr07_98750998	HanXRQChr07_97029247	M201T581	-
	YIELD_NORM_H2O | YIELD_NORM_H2O_mono_plasticity_NLT	prod | cold	HanXRQChr16_155870172	HanXRQChr07_97029247	M201T581	-
	YIELD_NORM_H2O | YIELD_NORM_H2O_mono_plasticity_NLT	prod | cold	HanXRQChr07_98674572	HanXRQChr07_97029247	M201T581	-
	YIELD_NORM_H2O | YIELD_NORM_H2O_mono_plasticity_NLT	prod | cold	HanXRQChr07_98695847	HanXRQChr07_97029247	M201T581	-
	YIELD_NORM_H2O | YIELD_NORM_H2O_mono_plasticity_NLT	prod | cold	HanXRQChr07_99421643	HanXRQChr07_97029247	M201T581	HanXRQChr07g0205781
	YIELD_NORM_H2O | YIELD_NORM_H2O_mono_plasticity_NLT	prod | cold	HanXRQChr16_157251602	HanXRQChr16_157230442	M201T581	-
	YIELD_NORM_H2O | YIELD_NORM_H2O_mono_plasticity_NLT	prod | cold	HanXRQChr07_98822769	HanXRQChr07_97029247	M201T581	-
	YIELD_NORM_H2O | YIELD_NORM_H2O_mono_plasticity_NLT	prod | cold	HanXRQChr07_98873363	HanXRQChr07_97029247	M201T581	-
	YIELD_NORM_H2O | YIELD_NORM_H2O_mono_plasticity_NLT	prod | cold	HanXRQChr16_153983780	HanXRQChr07_97029247	M201T581	-
	YIELD_NORM_H2O | YIELD_NORM_H2O_mono_plasticity_NLT	prod | cold	HanXRQChr01_146265234	HanXRQChr01_146265012	M201T581	-
	YIELD_NORM_H2O | YIELD_NORM_H2O_mono_plasticity_NLT	prod | cold	HanXRQChr06_10403485	HanXRQChr06_10401415	M201T581	HanXRQChr06g0168211
	YIELD_NORM_H2O | YIELD_NORM_H2O_mono_plasticity_NLT	prod | cold	HanXRQChr07_98613502	HanXRQChr07_97029247	M201T581	HanXRQChr07g0205491
	YIELD_NORM_H2O | YIELD_NORM_H2O_mono_plasticity_NLT	prod | cold	HanXRQChr16_157250013	HanXRQChr16_157230442	M201T581	-
	YIELD_NORM_H2O | YIELD_NORM_H2O_mono_plasticity_NLT	prod | cold	HanXRQChr08_666628	HanXRQChr08_594657	M201T581	-
	YIELD_NORM_H2O | YIELD_NORM_H2O_mono_plasticity_NLT	prod | cold	HanXRQChr08_635744	HanXRQChr08_594657	M201T581	HanXRQChr08g0207721
	YIELD_NORM_H2O | YIELD_NORM_H2O_mono_plasticity_NLT	prod | cold	HanXRQChr01_146265012	HanXRQChr01_146265012	M201T581	-
	YIELD_NORM_H2O | YIELD_NORM_H2O_mono_plasticity_NLT	prod | cold	HanXRQChr07_99443039	HanXRQChr07_97029247	M201T581	-
	YIELD_NORM_H2O | YIELD_NORM_H2O_mono_plasticity_NLT	prod | cold	HanXRQChr16_155926022	HanXRQChr07_97029247	M201T581	HanXRQChr16g0524981
	YIELD_NORM_H2O | YIELD_NORM_H2O_mono_plasticity_NLT	prod | cold	HanXRQChr07_98619204	HanXRQChr07_97029247	M201T581	-
	YIELD_NORM_H2O | YIELD_NORM_H2O_mono_plasticity_NLT	prod | cold	HanXRQChr16_157251612	HanXRQChr16_157230442	M201T581	-
	YIELD_NORM_H2O | YIELD_NORM_H2O_mono_plasticity_NLT	prod | cold	HanXRQChr07_98825489	HanXRQChr07_97029247	M201T581	-
	YIELD_NORM_H2O | YIELD_NORM_H2O_mono_plasticity_NLT	prod | cold	HanXRQChr07_98824049	HanXRQChr07_97029247	M201T581	-
	YIELD_NORM_H2O | YIELD_NORM_H2O_mono_plasticity_NLT	prod | cold	HanXRQChr07_98873241	HanXRQChr07_97029247	M201T581	-
	YIELD_NORM_H2O | YIELD_NORM_H2O_mono_plasticity_NLT	prod | cold	HanXRQChr16_155926022	HanXRQChr07_97029247	M201T581	HanXRQChr16g0524981
	YIELD_NORM_H2O | YIELD_NORM_H2O_mono_plasticity_NLT	prod | cold	HanXRQChr16_155923928	HanXRQChr07_97029247	M201T581	-
	YIELD_NORM_H2O | YIELD_NORM_H2O_mono_plasticity_NLT	prod | cold	HanXRQChr16_157240483	HanXRQChr16_157230442	M201T581	-
	YIELD_NORM_H2O_mono_plasticity_NLT	cold	HanXRQChr16_157246524	HanXRQChr16_157246524	M201T687	-
	YIELD_NORM_H2O_mono_plasticity_NLT	cold	HanXRQChr15_7990025	HanXRQChr15_7990025	M201T687	-
	OIL_YIELD_multi_plasticity_SLT_EF | YIELD_NORM_H2O_mono_plasticity_NLT	cold | cold	HanXRQChr05_207338656	HanXRQChr05_207325857	M202T649	-
	OIL_YIELD_multi_plasticity_SLT_EF | YIELD_NORM_H2O_mono_plasticity_NLT	cold | cold	HanXRQChr09_195593144	HanXRQChr09_195551055	M202T649	-
	OIL_YIELD_multi_plasticity_SLT_EF | YIELD_NORM_H2O_mono_plasticity_NLT	cold | cold	HanXRQChr09_195575251	HanXRQChr09_195551055	M202T649	-
	OIL_YIELD_multi_plasticity_SLT_EF | YIELD_NORM_H2O_mono_plasticity_NLT	cold | cold	HanXRQChr07_74065789	HanXRQChr07_74065789	M202T649	-
	OIL_YIELD_multi_plasticity_SLT_EF | YIELD_NORM_H2O_mono_plasticity_NLT	cold | cold	HanXRQChr09_195587431	HanXRQChr09_195551055	M202T649	-
	OIL_YIELD_multi_plasticity_SLT_EF | YIELD_NORM_H2O_mono_plasticity_NLT	cold | cold	HanXRQChr05_207325992	HanXRQChr05_207325857	M202T649	-
	OIL_YIELD_multi_plasticity_SLT_EF | YIELD_NORM_H2O_mono_plasticity_NLT	cold | cold	HanXRQChr09_195563124	HanXRQChr09_195551055	M202T649	-
	OIL_YIELD_multi_plasticity_SLT_EF | YIELD_NORM_H2O_mono_plasticity_NLT	cold | cold	HanXRQChr16_157246524	HanXRQChr16_157246524	M202T649	-
	OIL_YIELD_multi_plasticity_SLT_EF | YIELD_NORM_H2O_mono_plasticity_NLT	cold | cold	HanXRQChr05_207325994	HanXRQChr05_207325857	M202T649	-
	OIL_YIELD_multi_plasticity_SLT_EF | YIELD_NORM_H2O_mono_plasticity_NLT	cold | cold	HanXRQChr05_207326004	HanXRQChr05_207325857	M202T649	-
	OIL_YIELD_multi_plasticity_SLT_EF | YIELD_NORM_H2O_mono_plasticity_NLT	cold | cold	HanXRQChr09_195560942	HanXRQChr09_195551055	M202T649	-
	OIL_YIELD_multi_plasticity_SLT_EF | YIELD_NORM_H2O_mono_plasticity_NLT	cold | cold	HanXRQChr09_195594677	HanXRQChr09_195551055	M202T649	-
	OIL_YIELD_multi_plasticity_SLT_EF | YIELD_NORM_H2O_mono_plasticity_NLT	cold | cold	HanXRQChr05_207338614	HanXRQChr05_207325857	M202T649	-
	OIL_YIELD_multi_plasticity_SLT_EF | YIELD_NORM_H2O_mono_plasticity_NLT	cold | cold	HanXRQChr05_207338720	HanXRQChr05_207325857	M202T649	-
	OIL_YIELD_multi_plasticity_SLT_EF | YIELD_NORM_H2O_mono_plasticity_NLT	cold | cold	HanXRQChr10_113942537	HanXRQChr10_113815298	M202T649	-
	OIL_YIELD_multi_plasticity_SLT_EF | YIELD_NORM_H2O_mono_plasticity_NLT	cold | cold	HanXRQChr09_195567719	HanXRQChr09_195551055	M202T649	-
	OIL_YIELD_multi_plasticity_SLT_EF | YIELD_NORM_H2O_mono_plasticity_NLT	cold | cold	HanXRQChr09_195551055	HanXRQChr09_195551055	M202T649	-
	OIL_YIELD_multi_plasticity_SLT_EF | YIELD_NORM_H2O_mono_plasticity_NLT	cold | cold	HanXRQChr09_195562825	HanXRQChr09_195551055	M202T649	-
	OIL_YIELD_multi_plasticity_SLT_EF | YIELD_NORM_H2O_mono_plasticity_NLT	cold | cold	HanXRQChr05_207338612	HanXRQChr05_207325857	M202T649	-
	OIL_YIELD_multi_plasticity_SLT_EF | YIELD_NORM_H2O_mono_plasticity_NLT	cold | cold	HanXRQChr01_70975089	HanXRQChr01_70975089	M202T649	-
	OIL_YIELD_multi_plasticity_SLT_EF | YIELD_NORM_H2O_mono_plasticity_NLT	cold | cold	HanXRQChr05_207325958	HanXRQChr05_207325857	M202T649	-
	OIL_YIELD_multi_plasticity_SLT_EF | YIELD_NORM_H2O_mono_plasticity_NLT	cold | cold	HanXRQChr05_207339601	HanXRQChr05_207325857	M202T649	-
	OIL_YIELD_multi_plasticity_SLT_EF | YIELD_NORM_H2O_mono_plasticity_NLT	cold | cold	HanXRQChr16_157218543	HanXRQChr16_157218543	M202T649	-
	OIL_YIELD_multi_plasticity_SLT_EF | YIELD_NORM_H2O_mono_plasticity_NLT	cold | cold	HanXRQChr05_207325857	HanXRQChr05_207325857	M202T649	-
	OIL_YIELD_multi_plasticity_SLT_EF | YIELD_NORM_H2O_mono_plasticity_NLT	cold | cold	HanXRQChr05_206883929	HanXRQChr05_206883929	M202T649	-
	OIL_YIELD_multi_plasticity_SLT_EF | YIELD_NORM_H2O_mono_plasticity_NLT	cold | cold	HanXRQChr05_207338202	HanXRQChr05_207325857	M202T649	-
	OIL_YIELD_multi_plasticity_SLT_EF | YIELD_NORM_H2O_mono_plasticity_NLT	cold | cold	HanXRQChr05_207338787	HanXRQChr05_207325857	M202T649	-
	OIL_YIELD_multi_plasticity_SLT_EF | YIELD_NORM_H2O_mono_plasticity_NLT	cold | cold	HanXRQChr05_207339602	HanXRQChr05_207325857	M202T649	-
	OIL_YIELD_multi_plasticity_SLT_EF | YIELD_NORM_H2O_mono_plasticity_NLT	cold | cold	HanXRQChr10_113815298	HanXRQChr10_113815298	M202T649	-
	OIL_YIELD_multi_plasticity_SLT_EF | YIELD_NORM_H2O_mono_plasticity_NLT	cold | cold	HanXRQChr05_207338772	HanXRQChr05_207325857	M202T649	-
	OIL_YIELD_multi_plasticity_SLT_EF | YIELD_NORM_H2O_mono_plasticity_NLT	cold | cold	HanXRQChr05_207338947	HanXRQChr05_207325857	M202T649	-
	OIL_YIELD_multi_plasticity_SLT_EF | YIELD_NORM_H2O_mono_plasticity_NLT	cold | cold	HanXRQChr05_207339597	HanXRQChr05_207325857	M202T649	-
	YIELD_NORM_H2O	prod	HanXRQChr04_169703667	HanXRQChr04_169703645	M203T379	HanXRQChr04g0124621
	YIELD_NORM_H2O	prod	HanXRQChr08_8272983	HanXRQChr08_8267402	M203T379	-
	YIELD_NORM_H2O	prod	HanXRQChr04_169703645	HanXRQChr04_169703645	M203T379	-
	YIELD_NORM_H2O	prod	HanXRQChr08_8273018	HanXRQChr08_8267402	M203T379	-
	YIELD_NORM_H2O	prod	HanXRQChr14_34811303	HanXRQChr14_34811303	M203T379	-
	YIELD_NORM_H2O	prod	HanXRQChr08_8267402	HanXRQChr08_8267402	M203T379	-
	YIELD_NORM_H2O	prod	HanXRQChr04_7464868	HanXRQChr04_7452820	M203T379	-
	YIELD_NORM_H2O	prod	HanXRQChr16_16216531	HanXRQChr16_16216531	M203T379	-
	YIELD_NORM_H2O	prod	HanXRQChr12_145626686	HanXRQChr12_145626686	M203T379	-
	YIELD_NORM_H2O	prod	HanXRQChr04_7464869	HanXRQChr04_7452820	M203T379	-
	YIELD_NORM_H2O	prod	HanXRQChr04_7452820	HanXRQChr04_7452820	M203T379	HanXRQChr04g0096171
	YIELD_NORM_H2O	prod	HanXRQChr04_7468827	HanXRQChr04_7468827	M203T379	-
	YIELD_NORM_H2O	prod	HanXRQChr04_169703667	HanXRQChr04_169703645	M203T379	HanXRQChr04g0124621
	YIELD_NORM_H2O	prod	HanXRQChr08_8267404	HanXRQChr08_8267402	M203T379	-
	YIELD_NORM_H2O	prod	HanXRQChr08_8272967	HanXRQChr08_8267402	M203T379	-
	YIELD_NORM_H2O	prod	HanXRQChr02_45766558	HanXRQChr02_45766558	M203T379	-
	YIELD_NORM_H2O_mono_plasticity_NLT	cold	HanXRQChr17_9146213	HanXRQChr14_164888167	M207T572	-
	YIELD_NORM_H2O_mono_plasticity_NLT	cold	HanXRQChr16_149817259	HanXRQChr16_149782033	M207T572	-
	YIELD_NORM_H2O_mono_plasticity_NLT	cold	HanXRQChr14_167091932	HanXRQChr14_164888167	M207T572	-
	YIELD_NORM_H2O_mono_plasticity_NLT	cold	HanXRQChr14_164904306	HanXRQChr14_164888167	M207T572	HanXRQChr14g0458671
	YIELD_NORM_H2O_mono_plasticity_NLT	cold	HanXRQChr14_164904055	HanXRQChr14_164888167	M207T572	-
	YIELD_NORM_H2O_mono_plasticity_NLT	cold	HanXRQChr16_149820335	HanXRQChr16_149782033	M207T572	-
	YIELD_NORM_H2O_mono_plasticity_NLT	cold	HanXRQChr14_164914872	HanXRQChr14_164888167	M207T572	-
	YIELD_NORM_H2O_mono_plasticity_NLT	cold	HanXRQChr14_167078344	HanXRQChr14_164888167	M207T572	-
	YIELD_NORM_H2O_mono_plasticity_NLT	cold	HanXRQChr16_149783048	HanXRQChr16_149782033	M207T572	-
	YIELD_NORM_H2O_mono_plasticity_NLT	cold	HanXRQChr14_167104058	HanXRQChr14_164888167	M207T572	HanXRQChr14g0459381
	YIELD_NORM_H2O_mono_plasticity_NLT	cold	HanXRQChr17_9145483	HanXRQChr14_164888167	M207T572	-
	YIELD_NORM_H2O_mono_plasticity_NLT	cold	HanXRQChr14_164904382	HanXRQChr14_164888167	M207T572	HanXRQChr14g0458671
	YIELD_NORM_H2O_mono_plasticity_NLT	cold	HanXRQChr14_164914366	HanXRQChr14_164888167	M207T572	-
	YIELD_NORM_H2O_mono_plasticity_NLT	cold	HanXRQChr14_167091792	HanXRQChr14_164888167	M207T572	-
	YIELD_NORM_H2O_mono_plasticity_NLT	cold	HanXRQChr14_164914634	HanXRQChr14_164888167	M207T572	-
	YIELD_NORM_H2O_mono_plasticity_NLT	cold	HanXRQChr17_9142346	HanXRQChr14_164888167	M207T572	HanXRQChr17g0536301
	YIELD_NORM_H2O_mono_plasticity_NLT	cold	HanXRQChr14_164914637	HanXRQChr14_164888167	M207T572	-
	YIELD_NORM_H2O_mono_plasticity_NLT	cold	HanXRQChr17_9135511	HanXRQChr14_164888167	M207T572	-
	YIELD_NORM_H2O_mono_plasticity_NLT	cold	HanXRQChr16_149816450	HanXRQChr16_149782033	M207T572	-
	YIELD_NORM_H2O_mono_plasticity_NLT	cold	HanXRQChr17_9142469	HanXRQChr14_164888167	M207T572	HanXRQChr17g0536301
	YIELD_NORM_H2O_mono_plasticity_NLT	cold	HanXRQChr17_9142471	HanXRQChr14_164888167	M207T572	HanXRQChr17g0536301
	YIELD_NORM_H2O_mono_plasticity_NLT	cold	HanXRQChr17_9138867	HanXRQChr14_164888167	M207T572	-
	YIELD_NORM_H2O_mono_plasticity_NLT	cold	HanXRQChr14_167104974	HanXRQChr14_164888167	M207T572	HanXRQChr14g0459381
	YIELD_NORM_H2O_mono_plasticity_NLT	cold	HanXRQChr14_164905463	HanXRQChr14_164888167	M207T572	-
	YIELD_NORM_H2O_mono_plasticity_NLT	cold	HanXRQChr16_149785443	HanXRQChr16_149782033	M207T572	-
	YIELD_NORM_H2O_mono_plasticity_NLT	cold	HanXRQChr14_164904382	HanXRQChr14_164888167	M207T572	HanXRQChr14g0458671
	YIELD_NORM_H2O_mono_plasticity_NLT	cold	HanXRQChr17_9136259	HanXRQChr14_164888167	M207T572	HanXRQChr17g0536291
	YIELD_NORM_H2O_mono_plasticity_NLT	cold	HanXRQChr17_9145383	HanXRQChr14_164888167	M207T572	HanXRQChr17g0536301
	YIELD_NORM_H2O_mono_plasticity_NLT	cold	HanXRQChr14_164914515	HanXRQChr14_164888167	M207T572	-
	YIELD_NORM_H2O_mono_plasticity_NLT	cold	HanXRQChr17_9145392	HanXRQChr14_164888167	M207T572	HanXRQChr17g0536301
	YIELD_NORM_H2O_mono_plasticity_NLT	cold	HanXRQChr17_9136355	HanXRQChr14_164888167	M207T572	HanXRQChr17g0536291
	YIELD_NORM_H2O_mono_plasticity_NLT	cold	HanXRQChr14_164914290	HanXRQChr14_164888167	M207T572	-
	YIELD_NORM_H2O_mono_plasticity_NLT	cold	HanXRQChr14_167092247	HanXRQChr14_164888167	M207T572	-
	YIELD_NORM_H2O_mono_plasticity_NLT	cold	HanXRQChr14_164914356	HanXRQChr14_164888167	M207T572	-
	YIELD_NORM_H2O_mono_plasticity_NLT	cold	HanXRQChr14_164914684	HanXRQChr14_164888167	M207T572	-
	YIELD_NORM_H2O_mono_plasticity_NLT	cold	HanXRQChr17_9146227	HanXRQChr14_164888167	M207T572	-
	YIELD_NORM_H2O_mono_plasticity_NLT	cold	HanXRQChr14_164914224	HanXRQChr14_164888167	M207T572	-
	YIELD_NORM_H2O_mono_plasticity_NLT	cold	HanXRQChr14_164914619	HanXRQChr14_164888167	M207T572	-
	YIELD_NORM_H2O_mono_plasticity_NLT	cold	HanXRQChr14_164914483	HanXRQChr14_164888167	M207T572	-
	YIELD_NORM_H2O_mono_plasticity_NLT	cold	HanXRQChr17_9146109	HanXRQChr14_164888167	M207T572	-
	YIELD_NORM_H2O_mono_plasticity_NLT	cold	HanXRQChr14_167097474	HanXRQChr14_164888167	M207T572	-
	YIELD_NORM_H2O_mono_plasticity_NLT	cold	HanXRQChr14_164905317	HanXRQChr14_164888167	M207T572	-
	YIELD_NORM_H2O_mono_plasticity_NLT	cold	HanXRQChr16_149804856	HanXRQChr16_149782033	M207T572	-
	YIELD_NORM_H2O_mono_plasticity_NLT	cold	HanXRQChr14_167091833	HanXRQChr14_164888167	M207T572	-
	YIELD_NORM_H2O_mono_plasticity_NLT	cold	HanXRQChr17_9138860	HanXRQChr14_164888167	M207T572	-
	YIELD_NORM_H2O_mono_plasticity_NLT	cold	HanXRQChr17_9138039	HanXRQChr14_164888167	M207T572	-
	YIELD_NORM_H2O_mono_plasticity_NLT	cold	HanXRQChr14_167098209	HanXRQChr14_164888167	M207T572	-
	YIELD_NORM_H2O_mono_plasticity_NLT	cold	HanXRQChr17_9142331	HanXRQChr14_164888167	M207T572	HanXRQChr17g0536301
	YIELD_NORM_H2O_mono_plasticity_NLT	cold	HanXRQChr14_167104058	HanXRQChr14_164888167	M207T572	HanXRQChr14g0459381
	YIELD_NORM_H2O_mono_plasticity_NLT	cold	HanXRQChr17_9145490	HanXRQChr14_164888167	M207T572	-
	YIELD_NORM_H2O_mono_plasticity_NLT	cold	HanXRQChr16_149835030	HanXRQChr16_149784551	M207T572	HanXRQChr16g0523461
	YIELD_NORM_H2O_mono_plasticity_NLT	cold	HanXRQChr14_164914571	HanXRQChr14_164888167	M207T572	-
	YIELD_NORM_H2O_mono_plasticity_NLT	cold	HanXRQChr14_164903763	HanXRQChr14_164888167	M207T572	-
	YIELD_NORM_H2O_mono_plasticity_NLT	cold	HanXRQChr14_167078305	HanXRQChr14_164888167	M207T572	-
	YIELD_NORM_H2O_mono_plasticity_NLT	cold	HanXRQChr14_164914857	HanXRQChr14_164888167	M207T572	-
	YIELD_NORM_H2O_mono_plasticity_NLT	cold	HanXRQChr14_167104055	HanXRQChr14_164888167	M207T572	HanXRQChr14g0459381
	YIELD_NORM_H2O_mono_plasticity_NLT	cold	HanXRQChr14_167105597	HanXRQChr14_164888167	M207T572	HanXRQChr14g0459381
	YIELD_NORM_H2O_mono_plasticity_NLT	cold	HanXRQChr17_9136303	HanXRQChr14_164888167	M207T572	HanXRQChr17g0536291
	YIELD_NORM_H2O_mono_plasticity_NLT	cold	HanXRQChr14_167100979	HanXRQChr14_164888167	M207T572	HanXRQChr14g0459381
	YIELD_NORM_H2O_mono_plasticity_NLT	cold	HanXRQChr17_9145814	HanXRQChr14_164888167	M207T572	-
	YIELD_NORM_H2O_mono_plasticity_NLT	cold	HanXRQChr14_167097074	HanXRQChr14_164888167	M207T572	HanXRQChr14g0459361
	YIELD_NORM_H2O_mono_plasticity_NLT	cold	HanXRQChr14_164914674	HanXRQChr14_164888167	M207T572	-
	YIELD_NORM_H2O_mono_plasticity_NLT	cold	HanXRQChr17_9145914	HanXRQChr14_164888167	M207T572	HanXRQChr17g0536301
	YIELD_NORM_H2O_mono_plasticity_NLT	cold	HanXRQChr14_164914689	HanXRQChr14_164888167	M207T572	-
	YIELD_NORM_H2O_mono_plasticity_NLT	cold	HanXRQChr14_164914722	HanXRQChr14_164888167	M207T572	-
	YIELD_NORM_H2O_mono_plasticity_NLT	cold	HanXRQChr14_164914566	HanXRQChr14_164888167	M207T572	-
	YIELD_NORM_H2O_mono_plasticity_NLT	cold	HanXRQChr14_164904438	HanXRQChr14_164888167	M207T572	HanXRQChr14g0458671
	YIELD_NORM_H2O_mono_plasticity_NLT	cold	HanXRQChr14_167097436	HanXRQChr14_164888167	M207T572	-
	YIELD_NORM_H2O_mono_plasticity_NLT	cold	HanXRQChr14_167100979	HanXRQChr14_164888167	M207T572	HanXRQChr14g0459381
	YIELD_NORM_H2O_mono_plasticity_NLT	cold	HanXRQChr14_167105618	HanXRQChr14_164888167	M207T572	HanXRQChr14g0459381
	YIELD_NORM_H2O_mono_plasticity_NLT	cold	HanXRQChr14_164914760	HanXRQChr14_164888167	M207T572	-
	YIELD_NORM_H2O_mono_plasticity_NLT	cold	HanXRQChr14_167097526	HanXRQChr14_164888167	M207T572	-
	YIELD_NORM_H2O_mono_plasticity_NLT	cold	HanXRQChr14_167097479	HanXRQChr14_164888167	M207T572	-
	YIELD_NORM_H2O_mono_plasticity_NLT	cold	HanXRQChr17_9146205	HanXRQChr14_164888167	M207T572	-
	YIELD_NORM_H2O_mono_plasticity_NLT	cold	HanXRQChr16_149783088	HanXRQChr16_149782033	M207T572	-
	YIELD_NORM_H2O_mono_plasticity_NLT	cold	HanXRQChr14_164902660	HanXRQChr14_164888167	M207T572	-
	YIELD_NORM_H2O_mono_plasticity_NLT	cold	HanXRQChr14_167078273	HanXRQChr14_164888167	M207T572	-
	YIELD_NORM_H2O_mono_plasticity_NLT	cold	HanXRQChr14_164914458	HanXRQChr14_164888167	M207T572	-
	YIELD_NORM_H2O_mono_plasticity_NLT	cold	HanXRQChr17_9143236	HanXRQChr14_164888167	M207T572	HanXRQChr17g0536301
	YIELD_NORM_H2O_mono_plasticity_NLT	cold	HanXRQChr17_9136362	HanXRQChr14_164888167	M207T572	HanXRQChr17g0536291
	YIELD_NORM_H2O_mono_plasticity_NLT	cold	HanXRQChr14_167093241	HanXRQChr14_164888167	M207T572	-
	YIELD_NORM_H2O_mono_plasticity_NLT	cold	HanXRQChr17_9142208	HanXRQChr14_164888167	M207T572	HanXRQChr17g0536301
	YIELD_NORM_H2O_mono_plasticity_NLT	cold	HanXRQChr14_167091843	HanXRQChr14_164888167	M207T572	-
	YIELD_NORM_H2O_mono_plasticity_NLT	cold	HanXRQChr17_9142208	HanXRQChr14_164888167	M207T572	HanXRQChr17g0536301
	YIELD_NORM_H2O_mono_plasticity_NLT	cold	HanXRQChr14_167078329	HanXRQChr14_164888167	M207T572	-
	YIELD_NORM_H2O_mono_plasticity_NLT	cold	HanXRQChr14_164904224	HanXRQChr14_164888167	M207T572	-
	YIELD_NORM_H2O_mono_plasticity_NLT	cold	HanXRQChr17_9135607	HanXRQChr14_164888167	M207T572	-
	YIELD_NORM_H2O_mono_plasticity_NLT	cold	HanXRQChr14_167087546	HanXRQChr14_164888167	M207T572	-
	YIELD_NORM_H2O_mono_plasticity_NLT	cold	HanXRQChr14_164904306	HanXRQChr14_164888167	M207T572	HanXRQChr14g0458671
	YIELD_NORM_H2O_mono_plasticity_NLT	cold	HanXRQChr14_164914525	HanXRQChr14_164888167	M207T572	-
	YIELD_NORM_H2O_mono_plasticity_NLT	cold	HanXRQChr14_164903312	HanXRQChr14_164888167	M207T572	-
	YIELD_NORM_H2O_mono_plasticity_NLT	cold	HanXRQChr14_167104028	HanXRQChr14_164888167	M207T572	HanXRQChr14g0459381
	YIELD_NORM_H2O_mono_plasticity_NLT	cold	HanXRQChr16_149784629	HanXRQChr16_149782033	M207T572	-
	YIELD_NORM_H2O_mono_plasticity_NLT	cold	HanXRQChr17_9145558	HanXRQChr14_164888167	M207T572	HanXRQChr17g0536301
	YIELD_NORM_H2O_mono_plasticity_NLT	cold	HanXRQChr17_9145796	HanXRQChr14_164888167	M207T572	-
	YIELD_NORM_H2O_mono_plasticity_NLT	cold	HanXRQChr17_9135510	HanXRQChr14_164888167	M207T572	-
	YIELD_NORM_H2O_mono_plasticity_NLT	cold	HanXRQChr17_9146861	HanXRQChr14_164888167	M207T572	HanXRQChr17g0536301
	YIELD_NORM_H2O_mono_plasticity_NLT	cold	HanXRQChr17_9142469	HanXRQChr14_164888167	M207T572	HanXRQChr17g0536301
	YIELD_NORM_H2O_mono_plasticity_NLT	cold	HanXRQChr17_9142442	HanXRQChr14_164888167	M207T572	HanXRQChr17g0536301
	YIELD_NORM_H2O_mono_plasticity_NLT	cold	HanXRQChr14_164905319	HanXRQChr14_164888167	M207T572	-
	YIELD_NORM_H2O_mono_plasticity_NLT	cold	HanXRQChr14_167097024	HanXRQChr14_164888167	M207T572	-
	YIELD_NORM_H2O_mono_plasticity_NLT	cold	HanXRQChr14_167091856	HanXRQChr14_164888167	M207T572	-
	YIELD_NORM_H2O_mono_plasticity_NLT	cold	HanXRQChr17_9142471	HanXRQChr14_164888167	M207T572	HanXRQChr17g0536301
	YIELD_NORM_H2O_mono_plasticity_NLT	cold	HanXRQChr17_9145914	HanXRQChr14_164888167	M207T572	HanXRQChr17g0536301
	YIELD_NORM_H2O_mono_plasticity_NLT	cold	HanXRQChr17_9143236	HanXRQChr14_164888167	M207T572	HanXRQChr17g0536301
	YIELD_NORM_H2O_mono_plasticity_NLT	cold	HanXRQChr14_167104727	HanXRQChr14_164888167	M207T572	-
	YIELD_NORM_H2O_mono_plasticity_NLT	cold	HanXRQChr14_167097409	HanXRQChr14_164888167	M207T572	-
	YIELD_NORM_H2O_mono_plasticity_NLT	cold	HanXRQChr14_167091986	HanXRQChr14_164888167	M207T572	-
	YIELD_NORM_H2O_mono_plasticity_NLT	cold	HanXRQChr14_167104905	HanXRQChr14_164888167	M207T572	HanXRQChr14g0459381
	YIELD_NORM_H2O_mono_plasticity_NLT	cold	HanXRQChr17_9136472	HanXRQChr14_164888167	M207T572	-
	YIELD_NORM_H2O_mono_plasticity_NLT	cold	HanXRQChr14_164914726	HanXRQChr14_164888167	M207T572	-
	YIELD_NORM_H2O_mono_plasticity_NLT	cold	HanXRQChr14_164902536	HanXRQChr14_164888167	M207T572	-
	YIELD_NORM_H2O_mono_plasticity_NLT	cold	HanXRQChr14_164902535	HanXRQChr14_164888167	M207T572	-
	YIELD_NORM_H2O_mono_plasticity_NLT	cold	HanXRQChr17_9144977	HanXRQChr14_164888167	M207T572	HanXRQChr17g0536301
	YIELD_NORM_H2O_mono_plasticity_NLT	cold	HanXRQChr14_167097515	HanXRQChr14_164888167	M207T572	-
	YIELD_NORM_H2O_mono_plasticity_NLT	cold	HanXRQChr14_164914323	HanXRQChr14_164888167	M207T572	-
	YIELD_NORM_H2O_mono_plasticity_NLT	cold	HanXRQChr14_167105582	HanXRQChr14_164888167	M207T572	HanXRQChr14g0459381
	YIELD_NORM_H2O_mono_plasticity_NLT	cold	HanXRQChr14_167092483	HanXRQChr14_164888167	M207T572	-
	YIELD_NORM_H2O_mono_plasticity_NLT	cold	HanXRQChr17_9136362	HanXRQChr14_164888167	M207T572	HanXRQChr17g0536291
	YIELD_NORM_H2O_mono_plasticity_NLT	cold	HanXRQChr17_9142119	HanXRQChr14_164888167	M207T572	HanXRQChr17g0536301
	YIELD_NORM_H2O_mono_plasticity_NLT	cold	HanXRQChr17_9142119	HanXRQChr14_164888167	M207T572	HanXRQChr17g0536301
	YIELD_NORM_H2O_mono_plasticity_NLT	cold	HanXRQChr17_9145383	HanXRQChr14_164888167	M207T572	HanXRQChr17g0536301
	YIELD_NORM_H2O_mono_plasticity_NLT	cold	HanXRQChr14_164914818	HanXRQChr14_164888167	M207T572	-
	YIELD_NORM_H2O_mono_plasticity_NLT	cold	HanXRQChr14_167098091	HanXRQChr14_164888167	M207T572	-
	YIELD_NORM_H2O_mono_plasticity_NLT	cold	HanXRQChr17_9146420	HanXRQChr14_164888167	M207T572	-
	YIELD_NORM_H2O_mono_plasticity_NLT	cold	HanXRQChr14_164914859	HanXRQChr14_164888167	M207T572	-
	YIELD_NORM_H2O_mono_plasticity_NLT	cold	HanXRQChr17_9146427	HanXRQChr14_164888167	M207T572	-
	YIELD_NORM_H2O_mono_plasticity_NLT	cold	HanXRQChr14_167105618	HanXRQChr14_164888167	M207T572	HanXRQChr14g0459381
	YIELD_NORM_H2O_mono_plasticity_NLT	cold	HanXRQChr14_167093739	HanXRQChr14_164888167	M207T572	-
	YIELD_NORM_H2O_mono_plasticity_NLT	cold	HanXRQChr14_167100305	HanXRQChr14_164888167	M207T572	-
	YIELD_NORM_H2O_mono_plasticity_NLT	cold	HanXRQChr14_167093847	HanXRQChr14_164888167	M207T572	-
	YIELD_NORM_H2O_mono_plasticity_NLT	cold	HanXRQChr16_149783555	HanXRQChr16_149782033	M207T572	-
	YIELD_NORM_H2O_mono_plasticity_NLT	cold	HanXRQChr16_149794812	HanXRQChr16_149782033	M207T572	-
	YIELD_NORM_H2O_mono_plasticity_NLT	cold	HanXRQChr14_164904438	HanXRQChr14_164888167	M207T572	HanXRQChr14g0458671
	YIELD_NORM_H2O_mono_plasticity_NLT	cold	HanXRQChr14_167091800	HanXRQChr14_164888167	M207T572	-
	YIELD_NORM_H2O_mono_plasticity_NLT	cold	HanXRQChr14_167097002	HanXRQChr14_164888167	M207T572	-
	YIELD_NORM_H2O_mono_plasticity_NLT	cold	HanXRQChr14_167091821	HanXRQChr14_164888167	M207T572	-
	YIELD_NORM_H2O_mono_plasticity_NLT	cold	HanXRQChr14_167095512	HanXRQChr14_164888167	M207T572	HanXRQChr14g0459361
	YIELD_NORM_H2O_mono_plasticity_NLT	cold	HanXRQChr17_9145798	HanXRQChr14_164888167	M207T572	-
	YIELD_NORM_H2O_mono_plasticity_NLT	cold	HanXRQChr17_9136303	HanXRQChr14_164888167	M207T572	HanXRQChr17g0536291
	YIELD_NORM_H2O_mono_plasticity_NLT	cold	HanXRQChr17_9140495	HanXRQChr14_164888167	M207T572	-
	YIELD_NORM_H2O_mono_plasticity_NLT	cold	HanXRQChr14_167077926	HanXRQChr14_164888167	M207T572	-
	YIELD_NORM_H2O_mono_plasticity_NLT	cold	HanXRQChr14_167097074	HanXRQChr14_164888167	M207T572	HanXRQChr14g0459361
	YIELD_NORM_H2O_mono_plasticity_NLT	cold	HanXRQChr14_167104974	HanXRQChr14_164888167	M207T572	HanXRQChr14g0459381
	YIELD_NORM_H2O_mono_plasticity_NLT	cold	HanXRQChr17_9146060	HanXRQChr14_164888167	M207T572	-
	YIELD_NORM_H2O_mono_plasticity_NLT	cold	HanXRQChr14_164899787	HanXRQChr14_164888167	M207T572	-
	YIELD_NORM_H2O_mono_plasticity_NLT	cold	HanXRQChr17_9146985	HanXRQChr14_164888167	M207T572	HanXRQChr17g0536301
	YIELD_NORM_H2O_mono_plasticity_NLT	cold	HanXRQChr17_9146991	HanXRQChr14_164888167	M207T572	HanXRQChr17g0536301
	YIELD_NORM_H2O_mono_plasticity_NLT	cold	HanXRQChr14_167105031	HanXRQChr14_164888167	M207T572	HanXRQChr14g0459381
	YIELD_NORM_H2O_mono_plasticity_NLT	cold	HanXRQChr17_9144920	HanXRQChr14_164888167	M207T572	HanXRQChr17g0536301
	YIELD_NORM_H2O_mono_plasticity_NLT	cold	HanXRQChr16_149834167	HanXRQChr16_149784551	M207T572	-
	YIELD_NORM_H2O_mono_plasticity_NLT	cold	HanXRQChr16_149782863	HanXRQChr16_149782033	M207T572	-
	YIELD_NORM_H2O_mono_plasticity_NLT	cold	HanXRQChr16_149782033	HanXRQChr16_149782033	M207T572	-
	YIELD_NORM_H2O_mono_plasticity_NLT	cold	HanXRQChr16_149835032	HanXRQChr16_149784551	M207T572	HanXRQChr16g0523461
	YIELD_NORM_H2O_mono_plasticity_NLT	cold	HanXRQChr17_9144977	HanXRQChr14_164888167	M207T572	HanXRQChr17g0536301
	YIELD_NORM_H2O_mono_plasticity_NLT	cold	HanXRQChr14_167078143	HanXRQChr14_164888167	M207T572	-
	YIELD_NORM_H2O_mono_plasticity_NLT	cold	HanXRQChr17_9137754	HanXRQChr14_164888167	M207T572	-
	YIELD_NORM_H2O_mono_plasticity_NLT	cold	HanXRQChr14_164914782	HanXRQChr14_164888167	M207T572	-
	YIELD_NORM_H2O_mono_plasticity_NLT	cold	HanXRQChr17_9146237	HanXRQChr14_164888167	M207T572	-
	YIELD_NORM_H2O_mono_plasticity_NLT	cold	HanXRQChr14_164914385	HanXRQChr14_164888167	M207T572	-
	YIELD_NORM_H2O_mono_plasticity_NLT	cold	HanXRQChr16_149784551	HanXRQChr16_149784551	M207T572	-
	YIELD_NORM_H2O_mono_plasticity_NLT	cold	HanXRQChr14_167098066	HanXRQChr14_164888167	M207T572	-
	YIELD_NORM_H2O_mono_plasticity_NLT	cold	HanXRQChr14_167078295	HanXRQChr14_164888167	M207T572	-
	YIELD_NORM_H2O_mono_plasticity_NLT	cold	HanXRQChr14_167105612	HanXRQChr14_164888167	M207T572	HanXRQChr14g0459381
	YIELD_NORM_H2O_mono_plasticity_NLT	cold	HanXRQChr14_167100665	HanXRQChr14_164888167	M207T572	-
	YIELD_NORM_H2O_mono_plasticity_NLT	cold	HanXRQChr17_9138006	HanXRQChr14_164888167	M207T572	-
	YIELD_NORM_H2O_mono_plasticity_NLT	cold	HanXRQChr14_167104055	HanXRQChr14_164888167	M207T572	HanXRQChr14g0459381
	YIELD_NORM_H2O_mono_plasticity_NLT	cold	HanXRQChr17_9138027	HanXRQChr14_164888167	M207T572	-
	YIELD_NORM_H2O_mono_plasticity_NLT	cold	HanXRQChr14_167100026	HanXRQChr14_164888167	M207T572	-
	YIELD_NORM_H2O_mono_plasticity_NLT	cold	HanXRQChr17_9145392	HanXRQChr14_164888167	M207T572	HanXRQChr17g0536301
	YIELD_NORM_H2O_mono_plasticity_NLT	cold	HanXRQChr14_167105799	HanXRQChr14_164888167	M207T572	HanXRQChr14g0459381
	YIELD_NORM_H2O_mono_plasticity_NLT	cold	HanXRQChr14_167077578	HanXRQChr14_164888167	M207T572	-
	YIELD_NORM_H2O_mono_plasticity_NLT	cold	HanXRQChr14_167070275	HanXRQChr14_164888167	M207T572	-
	YIELD_NORM_H2O_mono_plasticity_NLT	cold	HanXRQChr14_167106807	HanXRQChr14_164888167	M207T572	HanXRQChr14g0459391
	YIELD_NORM_H2O_mono_plasticity_NLT	cold	HanXRQChr16_149798740	HanXRQChr16_149782033	M207T572	-
	YIELD_NORM_H2O_mono_plasticity_NLT	cold	HanXRQChr14_164905241	HanXRQChr14_164888167	M207T572	-
	YIELD_NORM_H2O_mono_plasticity_NLT	cold	HanXRQChr14_167095512	HanXRQChr14_164888167	M207T572	HanXRQChr14g0459361
	YIELD_NORM_H2O_mono_plasticity_NLT	cold	HanXRQChr14_167078081	HanXRQChr14_164888167	M207T572	-
	YIELD_NORM_H2O_mono_plasticity_NLT	cold	HanXRQChr14_167077883	HanXRQChr14_164888167	M207T572	-
	YIELD_NORM_H2O_mono_plasticity_NLT	cold	HanXRQChr17_9146861	HanXRQChr14_164888167	M207T572	HanXRQChr17g0536301
	YIELD_NORM_H2O_mono_plasticity_NLT	cold	HanXRQChr14_167104905	HanXRQChr14_164888167	M207T572	HanXRQChr14g0459381
	YIELD_NORM_H2O_mono_plasticity_NLT	cold	HanXRQChr17_9137320	HanXRQChr14_164888167	M207T572	-
	YIELD_NORM_H2O_mono_plasticity_NLT	cold	HanXRQChr14_167101131	HanXRQChr14_164888167	M207T572	HanXRQChr14g0459381
	YIELD_NORM_H2O_mono_plasticity_NLT	cold	HanXRQChr17_9136355	HanXRQChr14_164888167	M207T572	HanXRQChr17g0536291
	YIELD_NORM_H2O_mono_plasticity_NLT	cold	HanXRQChr14_164914171	HanXRQChr14_164888167	M207T572	-
	YIELD_NORM_H2O_mono_plasticity_NLT	cold	HanXRQChr14_167091866	HanXRQChr14_164888167	M207T572	-
	YIELD_NORM_H2O_mono_plasticity_NLT	cold	HanXRQChr14_164890975	HanXRQChr14_164888167	M207T572	-
	YIELD_NORM_H2O_mono_plasticity_NLT	cold	HanXRQChr14_167078004	HanXRQChr14_164888167	M207T572	-
	YIELD_NORM_H2O_mono_plasticity_NLT	cold	HanXRQChr14_164890597	HanXRQChr14_164888167	M207T572	-
	YIELD_NORM_H2O_mono_plasticity_NLT	cold	HanXRQChr17_9141971	HanXRQChr14_164888167	M207T572	-
	YIELD_NORM_H2O_mono_plasticity_NLT	cold	HanXRQChr17_9138003	HanXRQChr14_164888167	M207T572	-
	YIELD_NORM_H2O_mono_plasticity_NLT	cold	HanXRQChr14_164914723	HanXRQChr14_164888167	M207T572	-
	YIELD_NORM_H2O_mono_plasticity_NLT	cold	HanXRQChr17_9146163	HanXRQChr14_164888167	M207T572	-
	YIELD_NORM_H2O_mono_plasticity_NLT	cold	HanXRQChr14_167101406	HanXRQChr14_164888167	M207T572	-
	YIELD_NORM_H2O_mono_plasticity_NLT	cold	HanXRQChr16_149833163	HanXRQChr16_149784551	M207T572	HanXRQChr16g0523461
	YIELD_NORM_H2O_mono_plasticity_NLT	cold	HanXRQChr14_164901049	HanXRQChr14_164888167	M207T572	-
	YIELD_NORM_H2O_mono_plasticity_NLT	cold	HanXRQChr14_167102707	HanXRQChr14_164888167	M207T572	-
	YIELD_NORM_H2O_mono_plasticity_NLT	cold	HanXRQChr14_167078237	HanXRQChr14_164888167	M207T572	-
	YIELD_NORM_H2O_mono_plasticity_NLT	cold	HanXRQChr17_9142085	HanXRQChr14_164888167	M207T572	HanXRQChr17g0536301
	YIELD_NORM_H2O_mono_plasticity_NLT	cold	HanXRQChr14_167092339	HanXRQChr14_164888167	M207T572	-
	YIELD_NORM_H2O_mono_plasticity_NLT	cold	HanXRQChr14_167103966	HanXRQChr14_164888167	M207T572	-
	YIELD_NORM_H2O_mono_plasticity_NLT	cold	HanXRQChr14_167104028	HanXRQChr14_164888167	M207T572	HanXRQChr14g0459381
	YIELD_NORM_H2O_mono_plasticity_NLT	cold	HanXRQChr17_9145012	HanXRQChr14_164888167	M207T572	-
	YIELD_NORM_H2O_mono_plasticity_NLT	cold	HanXRQChr14_164890338	HanXRQChr14_164888167	M207T572	-
	YIELD_NORM_H2O_mono_plasticity_NLT	cold	HanXRQChr14_167104755	HanXRQChr14_164888167	M207T572	-
	YIELD_NORM_H2O_mono_plasticity_NLT	cold	HanXRQChr14_167109169	HanXRQChr14_164888167	M207T572	-
	YIELD_NORM_H2O_mono_plasticity_NLT	cold	HanXRQChr14_167098208	HanXRQChr14_164888167	M207T572	-
	YIELD_NORM_H2O_mono_plasticity_NLT	cold	HanXRQChr14_167105248	HanXRQChr14_164888167	M207T572	HanXRQChr14g0459381
	YIELD_NORM_H2O_mono_plasticity_NLT	cold	HanXRQChr17_9142331	HanXRQChr14_164888167	M207T572	HanXRQChr17g0536301
	YIELD_NORM_H2O_mono_plasticity_NLT	cold	HanXRQChr17_9146544	HanXRQChr14_164888167	M207T572	-
	YIELD_NORM_H2O_mono_plasticity_NLT	cold	HanXRQChr16_149782944	HanXRQChr16_149782033	M207T572	-
	YIELD_NORM_H2O_mono_plasticity_NLT	cold	HanXRQChr14_164914531	HanXRQChr14_164888167	M207T572	-
	YIELD_NORM_H2O_mono_plasticity_NLT	cold	HanXRQChr14_164915439	HanXRQChr14_164888167	M207T572	-
	YIELD_NORM_H2O_mono_plasticity_NLT	cold	HanXRQChr17_9136202	HanXRQChr14_164888167	M207T572	HanXRQChr17g0536291
	YIELD_NORM_H2O_mono_plasticity_NLT	cold	HanXRQChr17_9142346	HanXRQChr14_164888167	M207T572	HanXRQChr17g0536301
	YIELD_NORM_H2O_mono_plasticity_NLT	cold	HanXRQChr14_167106807	HanXRQChr14_164888167	M207T572	HanXRQChr14g0459391
	YIELD_NORM_H2O_mono_plasticity_NLT	cold	HanXRQChr14_164914278	HanXRQChr14_164888167	M207T572	-
	YIELD_NORM_H2O_mono_plasticity_NLT	cold	HanXRQChr14_167101152	HanXRQChr14_164888167	M207T572	HanXRQChr14g0459381
	YIELD_NORM_H2O_mono_plasticity_NLT	cold	HanXRQChr17_9144920	HanXRQChr14_164888167	M207T572	HanXRQChr17g0536301
	YIELD_NORM_H2O_mono_plasticity_NLT	cold	HanXRQChr14_167108911	HanXRQChr14_164888167	M207T572	-
	YIELD_NORM_H2O_mono_plasticity_NLT	cold	HanXRQChr14_167100879	HanXRQChr14_164888167	M207T572	-
	YIELD_NORM_H2O_mono_plasticity_NLT	cold	HanXRQChr14_167092135	HanXRQChr14_164888167	M207T572	-
	YIELD_NORM_H2O_mono_plasticity_NLT	cold	HanXRQChr14_164890521	HanXRQChr14_164888167	M207T572	-
	YIELD_NORM_H2O_mono_plasticity_NLT	cold	HanXRQChr14_167078338	HanXRQChr14_164888167	M207T572	-
	YIELD_NORM_H2O_mono_plasticity_NLT	cold	HanXRQChr14_167092190	HanXRQChr14_164888167	M207T572	-
	YIELD_NORM_H2O_mono_plasticity_NLT	cold	HanXRQChr17_9140804	HanXRQChr14_164888167	M207T572	-
	YIELD_NORM_H2O_mono_plasticity_NLT	cold	HanXRQChr14_167077952	HanXRQChr14_164888167	M207T572	-
	YIELD_NORM_H2O_mono_plasticity_NLT	cold	HanXRQChr17_9141137	HanXRQChr14_164888167	M207T572	-
	YIELD_NORM_H2O_mono_plasticity_NLT	cold	HanXRQChr17_9141819	HanXRQChr14_164888167	M207T572	-
	YIELD_NORM_H2O_mono_plasticity_NLT	cold	HanXRQChr14_167092329	HanXRQChr14_164888167	M207T572	-
	YIELD_NORM_H2O_mono_plasticity_NLT	cold	HanXRQChr17_9142442	HanXRQChr14_164888167	M207T572	HanXRQChr17g0536301
	YIELD_NORM_H2O_mono_plasticity_NLT	cold	HanXRQChr17_9140336	HanXRQChr14_164888167	M207T572	-
	YIELD_NORM_H2O_mono_plasticity_NLT	cold	HanXRQChr17_9142080	HanXRQChr14_164888167	M207T572	HanXRQChr17g0536301
	YIELD_NORM_H2O_mono_plasticity_NLT	cold	HanXRQChr14_167102475	HanXRQChr14_164888167	M207T572	-
	YIELD_NORM_H2O_mono_plasticity_NLT	cold	HanXRQChr17_9139029	HanXRQChr14_164888167	M207T572	-
	YIELD_NORM_H2O_mono_plasticity_NLT	cold	HanXRQChr14_167078069	HanXRQChr14_164888167	M207T572	-
	YIELD_NORM_H2O_mono_plasticity_NLT	cold	HanXRQChr14_164902486	HanXRQChr14_164888167	M207T572	-
	YIELD_NORM_H2O_mono_plasticity_NLT	cold	HanXRQChr17_9147049	HanXRQChr14_164888167	M207T572	HanXRQChr17g0536301
	YIELD_NORM_H2O_mono_plasticity_NLT	cold	HanXRQChr16_149783298	HanXRQChr16_149782033	M207T572	-
	YIELD_NORM_H2O_mono_plasticity_NLT	cold	HanXRQChr14_167098028	HanXRQChr14_164888167	M207T572	-
	YIELD_NORM_H2O_mono_plasticity_NLT	cold	HanXRQChr17_9135485	HanXRQChr14_164888167	M207T572	-
	YIELD_NORM_H2O_mono_plasticity_NLT	cold	HanXRQChr14_167105612	HanXRQChr14_164888167	M207T572	HanXRQChr14g0459381
	YIELD_NORM_H2O_mono_plasticity_NLT	cold	HanXRQChr17_9145558	HanXRQChr14_164888167	M207T572	HanXRQChr17g0536301
	YIELD_NORM_H2O_mono_plasticity_NLT	cold	HanXRQChr17_9146985	HanXRQChr14_164888167	M207T572	HanXRQChr17g0536301
	YIELD_NORM_H2O_mono_plasticity_NLT	cold	HanXRQChr14_167105031	HanXRQChr14_164888167	M207T572	HanXRQChr14g0459381
	YIELD_NORM_H2O_mono_plasticity_NLT	cold	HanXRQChr14_164890321	HanXRQChr14_164888167	M207T572	-
	YIELD_NORM_H2O_mono_plasticity_NLT	cold	HanXRQChr14_164888995	HanXRQChr14_164888167	M207T572	-
	YIELD_NORM_H2O_mono_plasticity_NLT	cold	HanXRQChr17_9142080	HanXRQChr14_164888167	M207T572	HanXRQChr17g0536301
	YIELD_NORM_H2O_mono_plasticity_NLT	cold	HanXRQChr14_167093614	HanXRQChr14_164888167	M207T572	-
	YIELD_NORM_H2O_mono_plasticity_NLT	cold	HanXRQChr14_167101152	HanXRQChr14_164888167	M207T572	HanXRQChr14g0459381
	YIELD_NORM_H2O_mono_plasticity_NLT	cold	HanXRQChr14_167105248	HanXRQChr14_164888167	M207T572	HanXRQChr14g0459381
	YIELD_NORM_H2O_mono_plasticity_NLT	cold	HanXRQChr17_9135613	HanXRQChr14_164888167	M207T572	-
	YIELD_NORM_H2O_mono_plasticity_NLT	cold	HanXRQChr14_164888167	HanXRQChr14_164888167	M207T572	-
	YIELD_NORM_H2O_mono_plasticity_NLT	cold	HanXRQChr17_9139005	HanXRQChr14_164888167	M207T572	-
	YIELD_NORM_H2O_mono_plasticity_NLT	cold	HanXRQChr14_164914558	HanXRQChr14_164888167	M207T572	-
	YIELD_NORM_H2O_mono_plasticity_NLT	cold	HanXRQChr14_167101131	HanXRQChr14_164888167	M207T572	HanXRQChr14g0459381
	YIELD_NORM_H2O_mono_plasticity_NLT	cold	HanXRQChr14_167094368	HanXRQChr14_164888167	M207T572	-
	YIELD_NORM_H2O_mono_plasticity_NLT	cold	HanXRQChr14_167100579	HanXRQChr14_164888167	M207T572	-
	YIELD_NORM_H2O_mono_plasticity_NLT	cold	HanXRQChr14_167078048	HanXRQChr14_164888167	M207T572	-
	YIELD_NORM_H2O_mono_plasticity_NLT	cold	HanXRQChr17_9146991	HanXRQChr14_164888167	M207T572	HanXRQChr17g0536301
	YIELD_NORM_H2O_mono_plasticity_NLT	cold	HanXRQChr17_9136259	HanXRQChr14_164888167	M207T572	HanXRQChr17g0536291
	YIELD_NORM_H2O_mono_plasticity_NLT	cold	HanXRQChr17_9147049	HanXRQChr14_164888167	M207T572	HanXRQChr17g0536301
	YIELD_NORM_H2O_mono_plasticity_NLT	cold	HanXRQChr14_167102828	HanXRQChr14_164888167	M207T572	-
	YIELD_NORM_H2O_mono_plasticity_NLT	cold	HanXRQChr17_9146902	HanXRQChr14_164888167	M207T572	HanXRQChr17g0536301
	YIELD_NORM_H2O_mono_plasticity_NLT	cold	HanXRQChr17_9137719	HanXRQChr14_164888167	M207T572	-
	YIELD_NORM_H2O_mono_plasticity_NLT	cold	HanXRQChr17_9142085	HanXRQChr14_164888167	M207T572	HanXRQChr17g0536301
	YIELD_NORM_H2O_mono_plasticity_NLT	cold	HanXRQChr17_9146628	HanXRQChr14_164888167	M207T572	-
	YIELD_NORM_H2O_mono_plasticity_NLT	cold	HanXRQChr14_167077849	HanXRQChr14_164888167	M207T572	-
	YIELD_NORM_H2O_mono_plasticity_NLT	cold	HanXRQChr17_9146415	HanXRQChr14_164888167	M207T572	-
	YIELD_NORM_H2O_mono_plasticity_NLT	cold	HanXRQChr17_9146902	HanXRQChr14_164888167	M207T572	HanXRQChr17g0536301
	YIELD_NORM_H2O_mono_plasticity_NLT	cold	HanXRQChr14_167092057	HanXRQChr14_164888167	M207T572	-
	YIELD_NORM_H2O_mono_plasticity_NLT	cold	HanXRQChr14_167105582	HanXRQChr14_164888167	M207T572	HanXRQChr14g0459381
	YIELD_NORM_H2O_mono_plasticity_NLT	cold	HanXRQChr17_9146837	HanXRQChr14_164888167	M207T572	HanXRQChr17g0536301
	YIELD_NORM_H2O_mono_plasticity_NLT	cold	HanXRQChr17_9141831	HanXRQChr14_164888167	M207T572	-
	YIELD_NORM_H2O_mono_plasticity_NLT	cold	HanXRQChr17_9133293	HanXRQChr14_164888167	M207T572	-
	YIELD_NORM_H2O_mono_plasticity_NLT	cold	HanXRQChr17_9137944	HanXRQChr14_164888167	M207T572	-
	YIELD_NORM_H2O_mono_plasticity_NLT	cold	HanXRQChr14_164914779	HanXRQChr14_164888167	M207T572	-
	YIELD_NORM_H2O_mono_plasticity_NLT	cold	HanXRQChr17_9146837	HanXRQChr14_164888167	M207T572	HanXRQChr17g0536301
	YIELD_NORM_H2O_mono_plasticity_NLT	cold	HanXRQChr17_9133954	HanXRQChr14_164888167	M207T572	-
	YIELD_NORM_H2O_mono_plasticity_NLT	cold	HanXRQChr14_164890310	HanXRQChr14_164888167	M207T572	-
	YIELD_NORM_H2O_mono_plasticity_NLT	cold	HanXRQChr14_167078017	HanXRQChr14_164888167	M207T572	-
	YIELD_NORM_H2O_mono_plasticity_NLT	cold	HanXRQChr14_164890522	HanXRQChr14_164888167	M207T572	-
	YIELD_NORM_H2O_mono_plasticity_NLT	cold	HanXRQChr17_9139020	HanXRQChr14_164888167	M207T572	-
	YIELD_NORM_H2O_mono_plasticity_NLT	cold	HanXRQChr14_167105799	HanXRQChr14_164888167	M207T572	HanXRQChr14g0459381
	YIELD_NORM_H2O_mono_plasticity_NLT	cold	HanXRQChr14_164888987	HanXRQChr14_164888167	M207T572	-
	YIELD_NORM_H2O_mono_plasticity_NLT	cold	HanXRQChr14_164888196	HanXRQChr14_164888167	M207T572	-
	YIELD_NORM_H2O_mono_plasticity_NLT	cold	HanXRQChr14_167105597	HanXRQChr14_164888167	M207T572	HanXRQChr14g0459381
	YIELD_NORM_H2O_mono_plasticity_NLT	cold	HanXRQChr17_9146622	HanXRQChr14_164888167	M207T572	-
	YIELD_NORM_H2O_mono_plasticity_NLT	cold	HanXRQChr17_9136202	HanXRQChr14_164888167	M207T572	HanXRQChr17g0536291
	YIELD_NORM_H2O_mono_plasticity_NLT	cold	HanXRQChr14_167100050	HanXRQChr14_164888167	M207T572	-
	YIELD_NORM_H2O_mono_plasticity_NLT	cold	HanXRQChr16_148685020	HanXRQChr16_148685020	M215T342	-
	YIELD_NORM_H2O_mono_plasticity_NLT	cold	HanXRQChr16_149831562	HanXRQChr16_149831562	M215T342	-
	YIELD_NORM_H2O_mono_plasticity_NLT	cold	HanXRQChr16_149831605	HanXRQChr16_149831562	M215T342	-
	YIELD_NORM_H2O_mono_plasticity_NLT	cold	HanXRQChr16_150216391	HanXRQChr16_150216391	M215T342	-
	OIL_NORM_H20_plasticity_multi_SFTSW_EF	drought	HanXRQChr08_1936643	HanXRQChr08_1936643	M215T552_1	-
	OIL_NORM_H20_plasticity_multi_SFTSW_EF	drought	HanXRQChr13_178050692	HanXRQChr13_178050692	M215T552_1	HanXRQChr13g0420991
	OIL_NORM_H20_plasticity_multi_SFTSW_EF	drought	HanXRQChr13_178050713	HanXRQChr13_178050692	M215T552_1	HanXRQChr13g0420991
	OIL_NORM_H20_plasticity_multi_SFTSW_EF	drought	HanXRQChr13_178051280	HanXRQChr13_178050692	M215T552_1	HanXRQChr13g0420991
	YIELD_NORM_H2O_mono_plasticity_NLT	cold	HanXRQChr16_157249556	HanXRQChr16_157248140	M217T336	-
	YIELD_NORM_H2O_mono_plasticity_NLT	cold	HanXRQChr16_157248140	HanXRQChr16_157248140	M217T336	-
	YIELD_NORM_H2O_mono_plasticity_NLT	cold	HanXRQChr02_66160203	HanXRQChr02_66160203	M217T336	-
	YIELD_NORM_H2O_mono_plasticity_NLT	cold	HanXRQChr16_149758079	HanXRQChr16_149758079	M218T338	-
	YIELD_NORM_H2O_mono_plasticity_NLT | Sd	cold | drought	HanXRQChr07_84396201	HanXRQChr07_83362195	M219T390	-
	YIELD_NORM_H2O_mono_plasticity_NLT | Sd	cold | drought	HanXRQChr01_146356520	HanXRQChr01_146264791	M219T390	HanXRQChr01g0028591
	YIELD_NORM_H2O_mono_plasticity_NLT | Sd	cold | drought	HanXRQChr10_197096867	HanXRQChr10_197096867	M219T390	-
	YIELD_NORM_H2O_mono_plasticity_NLT | Sd	cold | drought	HanXRQChr08_51458108	HanXRQChr08_51457324	M219T390	-
	YIELD_NORM_H2O_mono_plasticity_NLT | Sd	cold | drought	HanXRQChr07_84395237	HanXRQChr07_83362195	M219T390	-
	YIELD_NORM_H2O_mono_plasticity_NLT | Sd	cold | drought	HanXRQChr08_51458551	HanXRQChr08_51457324	M219T390	-
	YIELD_NORM_H2O_mono_plasticity_NLT | Sd	cold | drought	HanXRQChr07_84385605	HanXRQChr07_83362195	M219T390	-
	YIELD_NORM_H2O_mono_plasticity_NLT | Sd	cold | drought	HanXRQChr07_84397310	HanXRQChr07_83362195	M219T390	-
	YIELD_NORM_H2O_mono_plasticity_NLT | Sd	cold | drought	HanXRQChr07_84395941	HanXRQChr07_83362195	M219T390	-
	YIELD_NORM_H2O_mono_plasticity_NLT | Sd	cold | drought	HanXRQChr08_51457933	HanXRQChr08_51457324	M219T390	-
	YIELD_NORM_H2O_mono_plasticity_NLT | Sd	cold | drought	HanXRQChr07_84395901	HanXRQChr07_83362195	M219T390	-
	YIELD_NORM_H2O_mono_plasticity_NLT | Sd	cold | drought	HanXRQChr08_51457324	HanXRQChr08_51457324	M219T390	-
	YIELD_NORM_H2O_mono_plasticity_NLT | Sd	cold | drought	HanXRQChr08_51458549	HanXRQChr08_51457324	M219T390	-
	YIELD_NORM_H2O_mono_plasticity_NLT | Sd	cold | drought	HanXRQChr07_84395620	HanXRQChr07_83362195	M219T390	HanXRQChr07g0200941
	YIELD_NORM_H2O_mono_plasticity_NLT | Sd	cold | drought	HanXRQChr07_84389527	HanXRQChr07_83362195	M219T390	-
	YIELD_NORM_H2O_mono_plasticity_NLT | Sd	cold | drought	HanXRQChr07_84395932	HanXRQChr07_83362195	M219T390	-
	YIELD_NORM_H2O_mono_plasticity_NLT | Sd	cold | drought	HanXRQChr04_805412	HanXRQChr04_774440	M219T390	HanXRQChr04g0094401
	YIELD_NORM_H2O_mono_plasticity_NLT | Sd	cold | drought	HanXRQChr04_805340	HanXRQChr04_774440	M219T390	HanXRQChr04g0094401
	YIELD_NORM_H2O_mono_plasticity_NLT | Sd	cold | drought	HanXRQChr07_84395251	HanXRQChr07_83362195	M219T390	-
	YIELD_NORM_H2O_mono_plasticity_NLT | Sd	cold | drought	HanXRQChr07_84396091	HanXRQChr07_83362195	M219T390	-
	YIELD_NORM_H2O_mono_plasticity_NLT | Sd	cold | drought	HanXRQChr05_65478065	HanXRQChr05_65478065	M219T390	-
	YIELD_NORM_H2O_mono_plasticity_NLT | Sd	cold | drought	HanXRQChr08_113048586	HanXRQChr08_113045255	M219T390	-
	YIELD_NORM_H2O_mono_plasticity_NLT | Sd	cold | drought	HanXRQChr08_51457595	HanXRQChr08_51457324	M219T390	-
	YIELD_NORM_H2O_mono_plasticity_NLT | Sd	cold | drought	HanXRQChr08_113137389	HanXRQChr08_113045255	M219T390	-
	YIELD_NORM_H2O_mono_plasticity_NLT | Sd	cold | drought	HanXRQChr01_146414938	HanXRQChr01_146264791	M219T390	HanXRQChr01g0028611
	YIELD_NORM_H2O_mono_plasticity_NLT | Sd	cold | drought	HanXRQChr07_84395491	HanXRQChr07_83362195	M219T390	HanXRQChr07g0200941
	YIELD_NORM_H2O_mono_plasticity_NLT | Sd	cold | drought	HanXRQChr14_161662619	HanXRQChr14_161662619	M219T390	-
	YIELD_NORM_H2O_mono_plasticity_NLT | Sd	cold | drought	HanXRQChr04_805504	HanXRQChr04_774440	M219T390	HanXRQChr04g0094401
	YIELD_NORM_H2O_mono_plasticity_NLT | Sd	cold | drought	HanXRQChr04_784605	HanXRQChr04_774440	M219T390	-
	YIELD_NORM_H2O_mono_plasticity_NLT | Sd	cold | drought	HanXRQChr07_84397284	HanXRQChr07_83362195	M219T390	-
	YIELD_NORM_H2O_mono_plasticity_NLT | Sd	cold | drought	HanXRQChr07_84396213	HanXRQChr07_83362195	M219T390	-
	YIELD_NORM_H2O_mono_plasticity_NLT | Sd	cold | drought	HanXRQChr04_805497	HanXRQChr04_774440	M219T390	HanXRQChr04g0094401
	YIELD_NORM_H2O_mono_plasticity_NLT | Sd	cold | drought	HanXRQChr07_84395255	HanXRQChr07_83362195	M219T390	-
	YIELD_NORM_H2O_mono_plasticity_NLT | Sd	cold | drought	HanXRQChr08_113045255	HanXRQChr08_113045255	M219T390	-
	YIELD_NORM_H2O_mono_plasticity_NLT | Sd	cold | drought	HanXRQChr08_113047193	HanXRQChr08_113045255	M219T390	-
	YIELD_NORM_H2O_mono_plasticity_NLT | Sd	cold | drought	HanXRQChr01_119942046	HanXRQChr01_119942046	M219T390	-
	YIELD_NORM_H2O_mono_plasticity_NLT | Sd	cold | drought	HanXRQChr15_78746784	HanXRQChr15_78746784	M219T390	HanXRQChr15g0483641
	YIELD_NORM_H2O_mono_plasticity_NLT | Sd	cold | drought	HanXRQChr07_84341351	HanXRQChr07_83362195	M219T390	-
	YIELD_NORM_H2O_mono_plasticity_NLT | Sd	cold | drought	HanXRQChr07_84389416	HanXRQChr07_83362195	M219T390	-
	YIELD_NORM_H2O_mono_plasticity_NLT | Sd	cold | drought	HanXRQChr08_113847608	HanXRQChr08_113045255	M219T390	-
	YIELD_NORM_H2O_mono_plasticity_NLT | Sd	cold | drought	HanXRQChr09_138961977	HanXRQChr09_138961977	M219T390	-
	YIELD_NORM_H2O_mono_plasticity_NLT | Sd	cold | drought	HanXRQChr07_84395151	HanXRQChr07_83362195	M219T390	-
	YIELD_NORM_H2O_mono_plasticity_NLT | Sd	cold | drought	HanXRQChr07_84396035	HanXRQChr07_83362195	M219T390	-
	YIELD_NORM_H2O_mono_plasticity_NLT | Sd	cold | drought	HanXRQChr07_84395991	HanXRQChr07_83362195	M219T390	-
	YIELD_NORM_H2O_mono_plasticity_NLT | Sd	cold | drought	HanXRQChr07_84341292	HanXRQChr07_83362195	M219T390	-
	YIELD_NORM_H2O_mono_plasticity_NLT | Sd	cold | drought	HanXRQChr13_193120568	HanXRQChr13_193119558	M219T390	-
	YIELD_NORM_H2O_mono_plasticity_NLT | Sd	cold | drought	HanXRQChr07_84395240	HanXRQChr07_83362195	M219T390	-
	YIELD_NORM_H2O_mono_plasticity_NLT | Sd	cold | drought	HanXRQChr04_805345	HanXRQChr04_774440	M219T390	HanXRQChr04g0094401
	YIELD_NORM_H2O_mono_plasticity_NLT | Sd	cold | drought	HanXRQChr04_805514	HanXRQChr04_774440	M219T390	HanXRQChr04g0094401
	YIELD_NORM_H2O_mono_plasticity_NLT | Sd	cold | drought	HanXRQChr04_819912	HanXRQChr04_774440	M219T390	-
	YIELD_NORM_H2O_mono_plasticity_NLT | Sd	cold | drought	HanXRQChr01_146355709	HanXRQChr01_146264791	M219T390	-
	YIELD_NORM_H2O_mono_plasticity_NLT | Sd	cold | drought	HanXRQChr08_113138042	HanXRQChr08_113045255	M219T390	-
	YIELD_NORM_H2O_mono_plasticity_NLT | Sd	cold | drought	HanXRQChr01_146355707	HanXRQChr01_146264791	M219T390	-
	YIELD_NORM_H2O_mono_plasticity_NLT | Sd	cold | drought	HanXRQChr08_51457657	HanXRQChr08_51457324	M219T390	-
	YIELD_NORM_H2O_mono_plasticity_NLT | Sd	cold | drought	HanXRQChr07_84397442	HanXRQChr07_83362195	M219T390	-
	YIELD_NORM_H2O_mono_plasticity_NLT | Sd	cold | drought	HanXRQChr04_784426	HanXRQChr04_774440	M219T390	-
	YIELD_NORM_H2O_mono_plasticity_NLT | Sd	cold | drought	HanXRQChr04_775956	HanXRQChr04_774440	M219T390	-
	YIELD_NORM_H2O_mono_plasticity_NLT | Sd	cold | drought	HanXRQChr04_784938	HanXRQChr04_774440	M219T390	-
	YIELD_NORM_H2O_mono_plasticity_NLT | Sd	cold | drought	HanXRQChr07_83362195	HanXRQChr07_83362195	M219T390	-
	YIELD_NORM_H2O_mono_plasticity_NLT | Sd	cold | drought	HanXRQChr06_8419460	HanXRQChr06_8419460	M219T390	-
	YIELD_NORM_H2O_mono_plasticity_NLT | Sd	cold | drought	HanXRQChr08_23969570	HanXRQChr08_23969570	M219T390	HanXRQChr08g0215071
	YIELD_NORM_H2O_mono_plasticity_NLT | Sd	cold | drought	HanXRQChr07_84341326	HanXRQChr07_83362195	M219T390	-
	YIELD_NORM_H2O_mono_plasticity_NLT | Sd	cold | drought	HanXRQChr12_101263447	HanXRQChr12_101263447	M219T390	-
	YIELD_NORM_H2O_mono_plasticity_NLT | Sd	cold | drought	HanXRQChr07_84397350	HanXRQChr07_83362195	M219T390	-
	YIELD_NORM_H2O_mono_plasticity_NLT | Sd	cold | drought	HanXRQChr15_78746925	HanXRQChr15_78746784	M219T390	HanXRQChr15g0483641
	YIELD_NORM_H2O_mono_plasticity_NLT | Sd	cold | drought	HanXRQChr07_84341541	HanXRQChr07_83362195	M219T390	-
	YIELD_NORM_H2O_mono_plasticity_NLT | Sd	cold | drought	HanXRQChr01_146358094	HanXRQChr01_146264791	M219T390	-
	YIELD_NORM_H2O_mono_plasticity_NLT | Sd	cold | drought	HanXRQChr04_775835	HanXRQChr04_774440	M219T390	-
	YIELD_NORM_H2O_mono_plasticity_NLT | Sd	cold | drought	HanXRQChr07_84389420	HanXRQChr07_83362195	M219T390	-
	YIELD_NORM_H2O_mono_plasticity_NLT | Sd	cold | drought	HanXRQChr04_784110	HanXRQChr04_774440	M219T390	-
	YIELD_NORM_H2O_mono_plasticity_NLT | Sd	cold | drought	HanXRQChr07_84396068	HanXRQChr07_83362195	M219T390	-
	YIELD_NORM_H2O_mono_plasticity_NLT | Sd	cold | drought	HanXRQChr04_805133	HanXRQChr04_774440	M219T390	HanXRQChr04g0094401
	YIELD_NORM_H2O_mono_plasticity_NLT | Sd	cold | drought	HanXRQChr04_777712	HanXRQChr04_774440	M219T390	-
	YIELD_NORM_H2O_mono_plasticity_NLT | Sd	cold | drought	HanXRQChr13_193119558	HanXRQChr13_193119558	M219T390	-
	YIELD_NORM_H2O_mono_plasticity_NLT | Sd	cold | drought	HanXRQChr03_69009114	HanXRQChr03_69009114	M219T390	-
	YIELD_NORM_H2O_mono_plasticity_NLT | Sd	cold | drought	HanXRQChr05_27136537	HanXRQChr05_27136537	M219T390	-
	YIELD_NORM_H2O_mono_plasticity_NLT | Sd	cold | drought	HanXRQChr16_25562866	HanXRQChr02_126863442	M219T390	-
	YIELD_NORM_H2O_mono_plasticity_NLT | Sd	cold | drought	HanXRQChr01_146355837	HanXRQChr01_146264791	M219T390	-
	YIELD_NORM_H2O_mono_plasticity_NLT | Sd	cold | drought	HanXRQChr07_84341361	HanXRQChr07_83362195	M219T390	-
	YIELD_NORM_H2O_mono_plasticity_NLT | Sd	cold | drought	HanXRQChr07_84395792	HanXRQChr07_83362195	M219T390	-
	YIELD_NORM_H2O_mono_plasticity_NLT | Sd	cold | drought	HanXRQChr04_775624	HanXRQChr04_774440	M219T390	-
	YIELD_NORM_H2O_mono_plasticity_NLT | Sd	cold | drought	HanXRQChr04_776084	HanXRQChr04_774440	M219T390	-
	YIELD_NORM_H2O_mono_plasticity_NLT | Sd	cold | drought	HanXRQChr04_775996	HanXRQChr04_774440	M219T390	-
	YIELD_NORM_H2O_mono_plasticity_NLT | Sd	cold | drought	HanXRQChr02_126863445	HanXRQChr02_126863442	M219T390	-
	YIELD_NORM_H2O_mono_plasticity_NLT | Sd	cold | drought	HanXRQChr04_776300	HanXRQChr04_774440	M219T390	-
	YIELD_NORM_H2O_mono_plasticity_NLT | Sd	cold | drought	HanXRQChr04_805141	HanXRQChr04_774440	M219T390	HanXRQChr04g0094401
	YIELD_NORM_H2O_mono_plasticity_NLT | Sd	cold | drought	HanXRQChr16_25562913	HanXRQChr02_126863442	M219T390	-
	YIELD_NORM_H2O_mono_plasticity_NLT | Sd	cold | drought	HanXRQChr04_774440	HanXRQChr04_774440	M219T390	-
	YIELD_NORM_H2O_mono_plasticity_NLT | Sd	cold | drought	HanXRQChr04_776824	HanXRQChr04_774440	M219T390	-
	YIELD_NORM_H2O_mono_plasticity_NLT | Sd	cold | drought	HanXRQChr02_126863442	HanXRQChr02_126863442	M219T390	-
	YIELD_NORM_H2O_mono_plasticity_NLT | Sd	cold | drought	HanXRQChr04_775290	HanXRQChr04_774440	M219T390	-
	YIELD_NORM_H2O_mono_plasticity_NLT | Sd	cold | drought	HanXRQChr04_775132	HanXRQChr04_774440	M219T390	-
	YIELD_NORM_H2O_mono_plasticity_NLT | Sd	cold | drought	HanXRQChr04_779765	HanXRQChr04_774440	M219T390	-
	YIELD_NORM_H2O_mono_plasticity_NLT | Sd	cold | drought	HanXRQChr04_780555	HanXRQChr04_774440	M219T390	-
	YIELD_NORM_H2O_mono_plasticity_NLT | Sd	cold | drought	HanXRQChr04_775818	HanXRQChr04_774440	M219T390	-
	YIELD_NORM_H2O_mono_plasticity_NLT | Sd	cold | drought	HanXRQChr07_84398062	HanXRQChr07_83362195	M219T390	-
	YIELD_NORM_H2O_mono_plasticity_NLT | Sd	cold | drought	HanXRQChr01_146264791	HanXRQChr01_146264791	M219T390	-
	YIELD_NORM_H2O_mono_plasticity_NLT | Sd	cold | drought	HanXRQChr04_784748	HanXRQChr04_774440	M219T390	-
	YIELD_NORM_H2O_mono_plasticity_NLT | Sd	cold | drought	HanXRQChr04_776275	HanXRQChr04_774440	M219T390	-
	YIELD_NORM_H2O_mono_plasticity_NLT | Sd	cold | drought	HanXRQChr04_775937	HanXRQChr04_774440	M219T390	-
	YIELD_NORM_H2O_mono_plasticity_NLT | Sd	cold | drought	HanXRQChr14_91713267	HanXRQChr14_91713267	M219T390	-
	YIELD_NORM_H2O_mono_plasticity_NLT | Sd	cold | drought	HanXRQChr04_776105	HanXRQChr04_774440	M219T390	-
	YIELD_NORM_H2O_mono_plasticity_NLT | Sd	cold | drought	HanXRQChr04_777843	HanXRQChr04_774440	M219T390	-
	YIELD_NORM_H2O_mono_plasticity_NLT	cold	HanXRQChr16_150170841	HanXRQChr16_150170841	M227T339	HanXRQChr16g0523551
	YIELD_NORM_H2O_mono_plasticity_NLT	cold	HanXRQChr16_150170841	HanXRQChr16_150170841	M227T339	HanXRQChr16g0523551
	YIELD_NORM_H2O_mono_plasticity_NLT	cold	HanXRQChr16_150171670	HanXRQChr16_150170841	M227T339	-
	YIELD_NORM_H2O_mono_plasticity_NLT	cold	HanXRQChr16_150170841	HanXRQChr16_150170841	M227T339	HanXRQChr16g0523551
	YIELD_NORM_H2O_mono_plasticity_NLT	cold	HanXRQChr16_150170841	HanXRQChr16_150170841	M227T339	HanXRQChr16g0523551
	YIELD_NORM_H2O_mono_plasticity_NLT	cold	HanXRQChr15_106738357	HanXRQChr15_106696626	M230T299	-
	YIELD_NORM_H2O_mono_plasticity_NLT	cold	HanXRQChr16_149826490	HanXRQChr16_149823830	M230T299	-
	YIELD_NORM_H2O_mono_plasticity_NLT	cold	HanXRQChr16_150216391	HanXRQChr16_150216391	M230T299	-
	YIELD_NORM_H2O_mono_plasticity_NLT	cold	HanXRQChr16_149823830	HanXRQChr16_149823830	M230T299	-
	YIELD_NORM_H2O_mono_plasticity_NLT	cold	HanXRQChr16_149831605	HanXRQChr16_149831562	M230T299	-
	YIELD_NORM_H2O_mono_plasticity_NLT	cold	HanXRQChr16_144335068	HanXRQChr16_142137504	M230T299	-
	YIELD_NORM_H2O_mono_plasticity_NLT	cold	HanXRQChr16_149870156	HanXRQChr16_149823830	M230T299	-
	YIELD_NORM_H2O_mono_plasticity_NLT	cold	HanXRQChr15_106696626	HanXRQChr15_106696626	M230T299	-
	YIELD_NORM_H2O_mono_plasticity_NLT	cold	HanXRQChr16_142137504	HanXRQChr16_142137504	M230T299	-
	YIELD_NORM_H2O_mono_plasticity_NLT	cold	HanXRQChr16_149831562	HanXRQChr16_149831562	M230T299	-
	YIELD_NORM_H2O_mono_plasticity_NLT	cold	HanXRQChr16_150180934	HanXRQChr16_150180934	M230T402	-
	YIELD_NORM_H2O_mono_plasticity_NLT	cold	HanXRQChr16_150182213	HanXRQChr16_150180934	M230T402	-
	YIELD_NORM_H2O_mono_plasticity_NLT	cold	HanXRQChr16_150180979	HanXRQChr16_150180934	M230T402	-
	YIELD_NORM_H2O_mono_plasticity_NLT	cold	HanXRQChr16_150216391	HanXRQChr16_150216391	M230T402	-
	YIELD_NORM_H2O_mono_plasticity_NLT	cold	HanXRQChr16_150180993	HanXRQChr16_150180934	M230T402	-
	YIELD_NORM_H2O_mono_plasticity_NLT	cold	HanXRQChr16_150181017	HanXRQChr16_150180934	M230T402	-
	YIELD_NORM_H2O_mono_plasticity_NLT	cold	HanXRQChr16_149870156	HanXRQChr16_149823830	M231T299	-
	YIELD_NORM_H2O_mono_plasticity_NLT	cold	HanXRQChr16_149831562	HanXRQChr16_149831562	M231T299	-
	YIELD_NORM_H2O_mono_plasticity_NLT	cold	HanXRQChr16_149831605	HanXRQChr16_149831562	M231T299	-
	YIELD_NORM_H2O_mono_plasticity_NLT	cold	HanXRQChr16_149826490	HanXRQChr16_149823830	M231T299	-
	YIELD_NORM_H2O_mono_plasticity_NLT	cold	HanXRQChr16_150216391	HanXRQChr16_150216391	M231T299	-
	YIELD_NORM_H2O_mono_plasticity_NLT	cold	HanXRQChr09_48090818	HanXRQChr09_48090818	M231T299	-
	YIELD_NORM_H2O_mono_plasticity_NLT	cold	HanXRQChr09_48090826	HanXRQChr09_48090818	M231T299	-
	YIELD_NORM_H2O_mono_plasticity_NLT	cold	HanXRQChr16_149823830	HanXRQChr16_149823830	M231T299	-
	YIELD_NORM_H2O_mono_plasticity_NLT	cold	HanXRQChr16_150174462	HanXRQChr16_150174462	M231T362	HanXRQChr16g0523551
	YIELD_NORM_H2O_mono_plasticity_NLT	cold	HanXRQChr16_150181561	HanXRQChr16_150181561	M231T362	-
	YIELD_NORM_H2O_mono_plasticity_NLT	cold	HanXRQChr16_150174462	HanXRQChr16_150174462	M231T362	HanXRQChr16g0523551
	YIELD_NORM_H2O_mono_plasticity_NLT	cold	HanXRQChr16_150174462	HanXRQChr16_150174462	M231T362	HanXRQChr16g0523551
	YIELD_NORM_H2O_mono_plasticity_NLT	cold	HanXRQChr16_150174462	HanXRQChr16_150174462	M231T362	HanXRQChr16g0523551
	YIELD_NORM_H2O_mono_plasticity_NLT	cold	HanXRQChr16_150174462	HanXRQChr16_150174462	M231T362	HanXRQChr16g0523551
	YIELD_NORM_H2O_mono_plasticity_NLT	cold	HanXRQChr16_150174462	HanXRQChr16_150174462	M231T362	HanXRQChr16g0523551
	OIL_YIELD_multi_plasticity_SLT_EF	cold	HanXRQChr02_165191059	HanXRQChr02_165187362	M231T604	-
	OIL_YIELD_multi_plasticity_SLT_EF	cold	HanXRQChr02_165190849	HanXRQChr02_165187362	M231T604	-
	OIL_YIELD_multi_plasticity_SLT_EF	cold	HanXRQChr02_165191206	HanXRQChr02_165187362	M231T604	-
	OIL_YIELD_multi_plasticity_SLT_EF	cold	HanXRQChr13_94560406	HanXRQChr13_94560406	M231T604	-
	OIL_YIELD_multi_plasticity_SLT_EF	cold	HanXRQChr02_165191441	HanXRQChr02_165187362	M231T604	HanXRQChr02g0055461
	OIL_YIELD_multi_plasticity_SLT_EF	cold	HanXRQChr05_206897379	HanXRQChr05_206897355	M231T604	-
	OIL_YIELD_multi_plasticity_SLT_EF	cold	HanXRQChr09_188396482	HanXRQChr09_188396482	M231T604	-
	OIL_YIELD_multi_plasticity_SLT_EF	cold	HanXRQChr08_2500776	HanXRQChr08_2500776	M231T604	-
	OIL_YIELD_multi_plasticity_SLT_EF	cold	HanXRQChr09_188406523	HanXRQChr09_188406523	M231T604	-
	OIL_YIELD_multi_plasticity_SLT_EF	cold	HanXRQChr02_165191040	HanXRQChr02_165187362	M231T604	-
	OIL_YIELD_multi_plasticity_SLT_EF	cold	HanXRQChr14_147094850	HanXRQChr14_147094850	M231T604	-
	OIL_YIELD_multi_plasticity_SLT_EF	cold	HanXRQChr05_206897355	HanXRQChr05_206897355	M231T604	-
	OIL_YIELD_multi_plasticity_SLT_EF	cold	HanXRQChr02_165187678	HanXRQChr02_165187362	M231T604	-
	OIL_YIELD_multi_plasticity_SLT_EF	cold	HanXRQChr05_206897399	HanXRQChr05_206897355	M231T604	-
	OIL_YIELD_multi_plasticity_SLT_EF	cold	HanXRQChr08_2504820	HanXRQChr08_2500776	M231T604	-
	OIL_YIELD_multi_plasticity_SLT_EF	cold	HanXRQChr02_165191441	HanXRQChr02_165187362	M231T604	HanXRQChr02g0055461
	OIL_YIELD_multi_plasticity_SLT_EF	cold	HanXRQChr02_165187362	HanXRQChr02_165187362	M231T604	-
	OIL_YIELD_multi_plasticity_SLT_EF	cold	HanXRQChr06_23869999	HanXRQChr06_23869999	M231T604	-
	OIL_YIELD_multi_plasticity_SLT_EF | Sd	cold | drought	HanXRQChr13_49492994	HanXRQChr13_49441259	M232T639	-
	OIL_YIELD_multi_plasticity_SLT_EF | Sd	cold | drought	HanXRQChr13_190698607	HanXRQChr13_190686396	M232T639	HanXRQChr13g0424321
	OIL_YIELD_multi_plasticity_SLT_EF | Sd	cold | drought	HanXRQChr13_190690645	HanXRQChr13_190686396	M232T639	-
	OIL_YIELD_multi_plasticity_SLT_EF | Sd	cold | drought	HanXRQChr07_89010611	HanXRQChr07_89007295	M232T639	-
	OIL_YIELD_multi_plasticity_SLT_EF | Sd	cold | drought	HanXRQChr13_190691565	HanXRQChr13_190686396	M232T639	-
	OIL_YIELD_multi_plasticity_SLT_EF | Sd	cold | drought	HanXRQChr03_60380975	HanXRQChr03_60380975	M232T639	-
	OIL_YIELD_multi_plasticity_SLT_EF | Sd	cold | drought	HanXRQChr07_89009449	HanXRQChr07_89007295	M232T639	-
	OIL_YIELD_multi_plasticity_SLT_EF | Sd	cold | drought	HanXRQChr13_190698806	HanXRQChr13_190686396	M232T639	-
	OIL_YIELD_multi_plasticity_SLT_EF | Sd	cold | drought	HanXRQChr13_49483953	HanXRQChr13_49441259	M232T639	-
	OIL_YIELD_multi_plasticity_SLT_EF | Sd	cold | drought	HanXRQChr13_190691380	HanXRQChr13_190686396	M232T639	-
	OIL_YIELD_multi_plasticity_SLT_EF | Sd	cold | drought	HanXRQChr13_49441259	HanXRQChr13_49441259	M232T639	-
	OIL_YIELD_multi_plasticity_SLT_EF | Sd	cold | drought	HanXRQChr13_190700092	HanXRQChr13_190686396	M232T639	-
	OIL_YIELD_multi_plasticity_SLT_EF | Sd	cold | drought	HanXRQChr13_190690648	HanXRQChr13_190686396	M232T639	-
	OIL_YIELD_multi_plasticity_SLT_EF | Sd	cold | drought	HanXRQChr13_190690500	HanXRQChr13_190686396	M232T639	-
	OIL_YIELD_multi_plasticity_SLT_EF | Sd	cold | drought	HanXRQChr13_190698607	HanXRQChr13_190686396	M232T639	HanXRQChr13g0424321
	OIL_YIELD_multi_plasticity_SLT_EF | Sd	cold | drought	HanXRQChr04_35203406	HanXRQChr04_35203363	M232T639	-
	OIL_YIELD_multi_plasticity_SLT_EF | Sd	cold | drought	HanXRQChr13_49477381	HanXRQChr13_49441259	M232T639	-
	OIL_YIELD_multi_plasticity_SLT_EF | Sd	cold | drought	HanXRQChr07_89009478	HanXRQChr07_89007295	M232T639	-
	OIL_YIELD_multi_plasticity_SLT_EF | Sd	cold | drought	HanXRQChr13_60484111	HanXRQChr13_60484111	M232T639	-
	OIL_YIELD_multi_plasticity_SLT_EF | Sd	cold | drought	HanXRQChr13_190697939	HanXRQChr13_190686396	M232T639	-
	OIL_YIELD_multi_plasticity_SLT_EF | Sd	cold | drought	HanXRQChr13_190686416	HanXRQChr13_190686396	M232T639	-
	OIL_YIELD_multi_plasticity_SLT_EF | Sd	cold | drought	HanXRQChr13_190699754	HanXRQChr13_190686396	M232T639	-
	OIL_YIELD_multi_plasticity_SLT_EF | Sd	cold | drought	HanXRQChr13_49449164	HanXRQChr13_49441259	M232T639	-
	OIL_YIELD_multi_plasticity_SLT_EF | Sd	cold | drought	HanXRQChr13_190709566	HanXRQChr13_190686396	M232T639	-
	OIL_YIELD_multi_plasticity_SLT_EF | Sd	cold | drought	HanXRQChr07_89007295	HanXRQChr07_89007295	M232T639	-
	OIL_YIELD_multi_plasticity_SLT_EF | Sd	cold | drought	HanXRQChr15_64168277	HanXRQChr15_64167107	M232T639	-
	OIL_YIELD_multi_plasticity_SLT_EF | Sd	cold | drought	HanXRQChr04_31918364	HanXRQChr04_31918364	M232T639	-
	OIL_YIELD_multi_plasticity_SLT_EF | Sd	cold | drought	HanXRQChr13_49528213	HanXRQChr13_49441259	M232T639	-
	OIL_YIELD_multi_plasticity_SLT_EF | Sd	cold | drought	HanXRQChr13_190686396	HanXRQChr13_190686396	M232T639	-
	OIL_YIELD_multi_plasticity_SLT_EF | Sd	cold | drought	HanXRQChr13_190699258	HanXRQChr13_190686396	M232T639	-
	OIL_YIELD_multi_plasticity_SLT_EF | Sd	cold | drought	HanXRQChr13_190698838	HanXRQChr13_190686396	M232T639	-
	OIL_YIELD_multi_plasticity_SLT_EF | Sd	cold | drought	HanXRQChr13_49574224	HanXRQChr13_49441259	M232T639	-
	OIL_YIELD_multi_plasticity_SLT_EF | Sd	cold | drought	HanXRQChr13_190697932	HanXRQChr13_190686396	M232T639	-
	OIL_YIELD_multi_plasticity_SLT_EF | Sd	cold | drought	HanXRQChr13_190690401	HanXRQChr13_190686396	M232T639	-
	OIL_YIELD_multi_plasticity_SLT_EF | Sd	cold | drought	HanXRQChr13_49472703	HanXRQChr13_49441259	M232T639	-
	OIL_YIELD_multi_plasticity_SLT_EF | Sd	cold | drought	HanXRQChr07_89007949	HanXRQChr07_89007295	M232T639	HanXRQChr07g0202681
	OIL_YIELD_multi_plasticity_SLT_EF | Sd	cold | drought	HanXRQChr04_35203363	HanXRQChr04_35203363	M232T639	-
	OIL_YIELD_multi_plasticity_SLT_EF | Sd	cold | drought	HanXRQChr07_89010598	HanXRQChr07_89007295	M232T639	-
	OIL_YIELD_multi_plasticity_SLT_EF | Sd	cold | drought	HanXRQChr15_64167107	HanXRQChr15_64167107	M232T639	-
	OIL_YIELD_multi_plasticity_SLT_EF | Sd	cold | drought	HanXRQChr07_89009958	HanXRQChr07_89007295	M232T639	-
	OIL_YIELD_multi_plasticity_SLT_EF | Sd	cold | drought	HanXRQChr07_89009794	HanXRQChr07_89007295	M232T639	-
	OIL_YIELD_multi_plasticity_SLT_EF | Sd	cold | drought	HanXRQChr13_190692546	HanXRQChr13_190686396	M232T639	-
	OIL_YIELD_multi_plasticity_SLT_EF | Sd	cold | drought	HanXRQChr04_38659275	HanXRQChr04_31918364	M232T639	-
	OIL_YIELD_multi_plasticity_SLT_EF | Sd	cold | drought	HanXRQChr07_89010462	HanXRQChr07_89007295	M232T639	-
	OIL_YIELD_multi_plasticity_SLT_EF | Sd	cold | drought	HanXRQChr07_89009912	HanXRQChr07_89007295	M232T639	-
	OIL_YIELD_multi_plasticity_SLT_EF | Sd	cold | drought	HanXRQChr13_49568784	HanXRQChr13_49441259	M232T639	-
	OIL_YIELD_multi_plasticity_SLT_EF | Sd	cold | drought	HanXRQChr07_89010500	HanXRQChr07_89007295	M232T639	-
	OIL_YIELD_multi_plasticity_SLT_EF | Sd	cold | drought	HanXRQChr15_64169994	HanXRQChr15_64167107	M232T639	HanXRQChr15g0480911
	OIL_YIELD_multi_plasticity_SLT_EF | Sd	cold | drought	HanXRQChr13_190709532	HanXRQChr13_190686396	M232T639	-
	OIL_YIELD_multi_plasticity_SLT_EF | Sd	cold | drought	HanXRQChr13_190709470	HanXRQChr13_190686396	M232T639	-
	OIL_YIELD_multi_plasticity_SLT_EF | Sd	cold | drought	HanXRQChr15_64169222	HanXRQChr15_64167107	M232T639	-
	OIL_YIELD_multi_plasticity_SLT_EF | Sd	cold | drought	HanXRQChr13_190692033	HanXRQChr13_190686396	M232T639	-
	OIL_YIELD_multi_plasticity_SLT_EF | Sd	cold | drought	HanXRQChr09_188273431	HanXRQChr09_188273431	M232T639	-
	OIL_YIELD_multi_plasticity_SLT_EF | Sd	cold | drought	HanXRQChr07_89007446	HanXRQChr07_89007295	M232T639	-
	OIL_YIELD_multi_plasticity_SLT_EF | Sd	cold | drought	HanXRQChr04_35053598	HanXRQChr04_31918364	M232T639	-
	OIL_YIELD_multi_plasticity_SLT_EF | Sd	cold | drought	HanXRQChr15_64169934	HanXRQChr15_64167107	M232T639	HanXRQChr15g0480911
	OIL_YIELD_multi_plasticity_SLT_EF | Sd	cold | drought	HanXRQChr13_190709670	HanXRQChr13_190686396	M232T639	-
	OIL_YIELD_multi_plasticity_SLT_EF | Sd	cold | drought	HanXRQChr13_190691879	HanXRQChr13_190686396	M232T639	-
	OIL_YIELD_multi_plasticity_SLT_EF | Sd	cold | drought	HanXRQChr13_190697735	HanXRQChr13_190686396	M232T639	-
	OIL_YIELD_multi_plasticity_SLT_EF | Sd	cold | drought	HanXRQChr00c0517_18254	HanXRQChr00c0517_18254	M232T639	-
	OIL_YIELD_multi_plasticity_SLT_EF | Sd	cold | drought	HanXRQChr13_190701994	HanXRQChr13_190686396	M232T639	-
	OIL_YIELD_multi_plasticity_SLT_EF | Sd	cold | drought	HanXRQChr07_89010540	HanXRQChr07_89007295	M232T639	-
	OIL_YIELD_multi_plasticity_SLT_EF | Sd	cold | drought	HanXRQChr15_64169898	HanXRQChr15_64167107	M232T639	-
	OIL_YIELD_multi_plasticity_SLT_EF | Sd	cold | drought	HanXRQChr13_190709418	HanXRQChr13_190686396	M232T639	-
	OIL_YIELD_multi_plasticity_SLT_EF | Sd	cold | drought	HanXRQChr07_89009902	HanXRQChr07_89007295	M232T639	-
	OIL_YIELD_multi_plasticity_SLT_EF | Sd	cold | drought	HanXRQChr07_89010435	HanXRQChr07_89007295	M232T639	-
	OIL_YIELD_multi_plasticity_SLT_EF | Sd	cold | drought	HanXRQChr13_190691172	HanXRQChr13_190686396	M232T639	-
	OIL_YIELD_multi_plasticity_SLT_EF | Sd	cold | drought	HanXRQChr13_60484196	HanXRQChr13_60484111	M232T639	-
	OIL_YIELD_multi_plasticity_SLT_EF | Sd	cold | drought	HanXRQChr07_89010361	HanXRQChr07_89007295	M232T639	-
	OIL_YIELD_multi_plasticity_SLT_EF | Sd	cold | drought	HanXRQChr04_31918379	HanXRQChr04_31918364	M232T639	-
	OIL_YIELD_multi_plasticity_SLT_EF | Sd	cold | drought	HanXRQChr13_190690691	HanXRQChr13_190686396	M232T639	-
	OIL_YIELD_multi_plasticity_SLT_EF | Sd	cold | drought	HanXRQChr04_35090484	HanXRQChr04_31918364	M232T639	-
	OIL_YIELD_multi_plasticity_SLT_EF | Sd	cold | drought	HanXRQChr15_64169219	HanXRQChr15_64167107	M232T639	HanXRQChr15g0480911
	OIL_YIELD_multi_plasticity_SLT_EF | Sd	cold | drought	HanXRQChr15_64168610	HanXRQChr15_64167107	M232T639	-
	OIL_YIELD_multi_plasticity_SLT_EF | Sd	cold | drought	HanXRQChr15_64168468	HanXRQChr15_64167107	M232T639	-
	OIL_YIELD_multi_plasticity_SLT_EF | Sd	cold | drought	HanXRQChr07_89010226	HanXRQChr07_89007295	M232T639	-
	OIL_YIELD_multi_plasticity_SLT_EF | Sd	cold | drought	HanXRQChr15_64168437	HanXRQChr15_64167107	M232T639	-
	OIL_YIELD_multi_plasticity_SLT_EF | Sd	cold | drought	HanXRQChr15_64168370	HanXRQChr15_64167107	M232T639	-
	OIL_YIELD_multi_plasticity_SLT_EF | Sd	cold | drought	HanXRQChr15_64168413	HanXRQChr15_64167107	M232T639	-
	YIELD_NORM_H2O_mono_plasticity_NLT	cold	HanXRQChr16_149758079	HanXRQChr16_149758079	M234T342	-
	YIELD_NORM_H2O_mono_plasticity_NLT	cold	HanXRQChr16_150174462	HanXRQChr16_150174462	M234T342	HanXRQChr16g0523551
	YIELD_NORM_H2O_mono_plasticity_NLT	cold	HanXRQChr16_150174462	HanXRQChr16_150174462	M234T342	HanXRQChr16g0523551
	YIELD_NORM_H2O_mono_plasticity_NLT	cold	HanXRQChr16_150174462	HanXRQChr16_150174462	M234T342	HanXRQChr16g0523551
	YIELD_NORM_H2O_mono_plasticity_NLT	cold	HanXRQChr16_150174462	HanXRQChr16_150174462	M234T342	HanXRQChr16g0523551
	YIELD_NORM_H2O_mono_plasticity_NLT	cold	HanXRQChr07_84380120	HanXRQChr07_84380120	M234T342	-
	YIELD_NORM_H2O_mono_plasticity_NLT	cold	HanXRQChr16_150174462	HanXRQChr16_150174462	M234T342	HanXRQChr16g0523551
	YIELD_NORM_H2O_mono_plasticity_NLT	cold	HanXRQChr16_150174462	HanXRQChr16_150174462	M234T342	HanXRQChr16g0523551
	YIELD_NORM_H2O_mono_plasticity_NLT	cold	HanXRQChr16_150181561	HanXRQChr16_150181561	M234T342	-
	YIELD_NORM_H2O_mono_plasticity_NET	drought	HanXRQChr13_186454220	HanXRQChr13_186454220	M235T618	-
	YIELD_NORM_H2O_mono_plasticity_NLT	cold	HanXRQChr09_113232068	HanXRQChr09_113232068	M242T342	-
	YIELD_NORM_H2O_mono_plasticity_NLT	cold	HanXRQChr16_149831562	HanXRQChr16_149831562	M242T342	-
	YIELD_NORM_H2O_mono_plasticity_NLT	cold	HanXRQChr16_149758079	HanXRQChr16_149758079	M242T342	-
	YIELD_NORM_H2O_mono_plasticity_NLT	cold	HanXRQChr16_149831605	HanXRQChr16_149831562	M242T342	-
	YIELD_NORM_H2O_mono_plasticity_NLT	cold	HanXRQChr16_150187628	HanXRQChr16_150187628	M242T342	-
	YIELD_NORM_H2O_mono_plasticity_NLT	cold	HanXRQChr02_51409147	HanXRQChr02_51409147	M243T272	-
	YIELD_NORM_H2O_mono_plasticity_NLT	cold	HanXRQChr16_150216391	HanXRQChr16_150216391	M243T272	-
	YIELD_NORM_H2O_mono_plasticity_NLT	cold	HanXRQChr16_150030321	HanXRQChr16_150030321	M247T334	-
	YIELD_NORM_H2O_mono_plasticity_NLT	cold	HanXRQChr16_150216704	HanXRQChr16_150187641	M247T334	-
	YIELD_NORM_H2O_mono_plasticity_NLT	cold	HanXRQChr16_149785592	HanXRQChr16_149785592	M247T334	-
	YIELD_NORM_H2O_mono_plasticity_NLT	cold	HanXRQChr16_149826106	HanXRQChr16_149785592	M247T334	-
	YIELD_NORM_H2O_mono_plasticity_NLT	cold	HanXRQChr16_149831605	HanXRQChr16_149831562	M247T334	-
	YIELD_NORM_H2O_mono_plasticity_NLT	cold	HanXRQChr16_149982818	HanXRQChr16_149785592	M247T334	-
	YIELD_NORM_H2O_mono_plasticity_NLT	cold	HanXRQChr16_150192574	HanXRQChr16_150187641	M247T334	-
	YIELD_NORM_H2O_mono_plasticity_NLT	cold	HanXRQChr16_149836310	HanXRQChr16_149785592	M247T334	-
	YIELD_NORM_H2O_mono_plasticity_NLT	cold	HanXRQChr16_150193413	HanXRQChr16_150187641	M247T334	-
	YIELD_NORM_H2O_mono_plasticity_NLT	cold	HanXRQChr16_149936342	HanXRQChr16_149785592	M247T334	-
	YIELD_NORM_H2O_mono_plasticity_NLT	cold	HanXRQChr16_149831562	HanXRQChr16_149831562	M247T334	-
	YIELD_NORM_H2O_mono_plasticity_NLT	cold	HanXRQChr16_150187641	HanXRQChr16_150187641	M247T334	-
	YIELD_NORM_H2O_mono_plasticity_NLT	cold	HanXRQChr16_150174462	HanXRQChr16_150174462	M249T273	HanXRQChr16g0523551
	YIELD_NORM_H2O_mono_plasticity_NLT	cold	HanXRQChr16_150174462	HanXRQChr16_150174462	M249T273	HanXRQChr16g0523551
	YIELD_NORM_H2O_mono_plasticity_NLT	cold	HanXRQChr16_150174462	HanXRQChr16_150174462	M249T273	HanXRQChr16g0523551
	YIELD_NORM_H2O_mono_plasticity_NLT	cold	HanXRQChr16_150174462	HanXRQChr16_150174462	M249T273	HanXRQChr16g0523551
	YIELD_NORM_H2O_mono_plasticity_NLT	cold	HanXRQChr16_149758079	HanXRQChr16_149758079	M249T273	-
	YIELD_NORM_H2O_mono_plasticity_NLT	cold	HanXRQChr16_150174462	HanXRQChr16_150174462	M249T273	HanXRQChr16g0523551
	YIELD_NORM_H2O_mono_plasticity_NLT	cold	HanXRQChr16_150174462	HanXRQChr16_150174462	M249T273	HanXRQChr16g0523551
	YIELD_NORM_H2O	prod	HanXRQChr17_202536577	HanXRQChr17_202532962	M257T536	HanXRQChr17g0568091
	YIELD_NORM_H2O	prod	HanXRQChr17_204745717	HanXRQChr17_202532962	M257T536	-
	YIELD_NORM_H2O	prod	HanXRQChr17_202536379	HanXRQChr17_202532962	M257T536	HanXRQChr17g0568091
	YIELD_NORM_H2O	prod	HanXRQChr17_204745320	HanXRQChr17_202532962	M257T536	-
	YIELD_NORM_H2O	prod	HanXRQChr17_202536397	HanXRQChr17_202532962	M257T536	HanXRQChr17g0568091
	YIELD_NORM_H2O	prod	HanXRQChr17_202533049	HanXRQChr17_202532962	M257T536	-
	YIELD_NORM_H2O	prod	HanXRQChr17_202534922	HanXRQChr17_202532962	M257T536	-
	YIELD_NORM_H2O	prod	HanXRQChr04_161881827	HanXRQChr04_160875336	M257T536	-
	YIELD_NORM_H2O	prod	HanXRQChr17_202535737	HanXRQChr17_202532962	M257T536	HanXRQChr17g0568091
	YIELD_NORM_H2O	prod	HanXRQChr17_202534961	HanXRQChr17_202532962	M257T536	-
	YIELD_NORM_H2O	prod	HanXRQChr17_202536081	HanXRQChr17_202532962	M257T536	-
	YIELD_NORM_H2O	prod	HanXRQChr17_202536249	HanXRQChr17_202532962	M257T536	HanXRQChr17g0568091
	YIELD_NORM_H2O	prod	HanXRQChr17_202533235	HanXRQChr17_202532962	M257T536	-
	YIELD_NORM_H2O	prod	HanXRQChr17_202535115	HanXRQChr17_202532962	M257T536	-
	YIELD_NORM_H2O	prod	HanXRQChr17_202535015	HanXRQChr17_202532962	M257T536	-
	YIELD_NORM_H2O	prod	HanXRQChr17_202535150	HanXRQChr17_202532962	M257T536	-
	YIELD_NORM_H2O	prod	HanXRQChr17_202534936	HanXRQChr17_202532962	M257T536	-
	YIELD_NORM_H2O	prod	HanXRQChr17_202535355	HanXRQChr17_202532962	M257T536	HanXRQChr17g0568091
	YIELD_NORM_H2O	prod	HanXRQChr17_204746036	HanXRQChr17_202532962	M257T536	-
	YIELD_NORM_H2O	prod	HanXRQChr02_158707004	HanXRQChr02_158707004	M257T536	-
	YIELD_NORM_H2O	prod	HanXRQChr17_202535659	HanXRQChr17_202532962	M257T536	-
	YIELD_NORM_H2O	prod	HanXRQChr17_204745140	HanXRQChr17_202532962	M257T536	HanXRQChr17g0568541
	YIELD_NORM_H2O	prod	HanXRQChr17_204745891	HanXRQChr17_202532962	M257T536	-
	YIELD_NORM_H2O	prod	HanXRQChr17_202535931	HanXRQChr17_202532962	M257T536	-
	YIELD_NORM_H2O	prod	HanXRQChr17_202533964	HanXRQChr17_202532962	M257T536	HanXRQChr17g0568091
	YIELD_NORM_H2O	prod	HanXRQChr17_202534857	HanXRQChr17_202532962	M257T536	-
	YIELD_NORM_H2O	prod	HanXRQChr17_202534906	HanXRQChr17_202532962	M257T536	-
	YIELD_NORM_H2O	prod	HanXRQChr17_202533954	HanXRQChr17_202532962	M257T536	HanXRQChr17g0568091
	YIELD_NORM_H2O	prod	HanXRQChr04_160875473	HanXRQChr04_160875336	M257T536	-
	YIELD_NORM_H2O	prod	HanXRQChr17_202535700	HanXRQChr17_202532962	M257T536	-
	YIELD_NORM_H2O	prod	HanXRQChr17_202536373	HanXRQChr17_202532962	M257T536	HanXRQChr17g0568091
	YIELD_NORM_H2O	prod	HanXRQChr17_202535739	HanXRQChr17_202532962	M257T536	HanXRQChr17g0568091
	YIELD_NORM_H2O	prod	HanXRQChr04_160875336	HanXRQChr04_160875336	M257T536	-
	YIELD_NORM_H2O	prod	HanXRQChr17_202533684	HanXRQChr17_202532962	M257T536	-
	YIELD_NORM_H2O	prod	HanXRQChr08_8664829	HanXRQChr08_8664829	M257T536	-
	YIELD_NORM_H2O	prod	HanXRQChr04_160875392	HanXRQChr04_160875336	M257T536	-
	YIELD_NORM_H2O	prod	HanXRQChr17_202532962	HanXRQChr17_202532962	M257T536	-
	YIELD_NORM_H2O	prod	HanXRQChr06_40984599	HanXRQChr06_40984599	M257T536	HanXRQChr06g0177081
	YIELD_NORM_H2O	prod	HanXRQChr17_202534989	HanXRQChr17_202532962	M257T536	-
	YIELD_NORM_H2O	prod	HanXRQChr04_160920377	HanXRQChr04_160875336	M257T536	-
	YIELD_NORM_H2O	prod	HanXRQChr17_202533695	HanXRQChr17_202532962	M257T536	-
	YIELD_NORM_H2O	prod	HanXRQChr17_204745885	HanXRQChr17_202532962	M257T536	-
	YIELD_NORM_H2O	prod	HanXRQChr17_204745895	HanXRQChr17_202532962	M257T536	-
	YIELD_NORM_H2O	prod	HanXRQChr16_102579555	HanXRQChr16_102579555	M257T536	-
	YIELD_NORM_H2O	prod	HanXRQChr10_230886764	HanXRQChr10_230886764	M257T536	-
	YIELD_NORM_H2O	prod	HanXRQChr17_202535166	HanXRQChr17_202532962	M257T536	-
	YIELD_NORM_H2O	prod	HanXRQChr08_8665106	HanXRQChr08_8664829	M257T536	HanXRQChr08g0210391
	YIELD_NORM_H2O	prod	HanXRQChr17_202535139	HanXRQChr17_202532962	M257T536	-
	YIELD_NORM_H2O	prod	HanXRQChr17_202534981	HanXRQChr17_202532962	M257T536	-
	YIELD_NORM_H2O	prod	HanXRQChr04_160875454	HanXRQChr04_160875336	M257T536	-
	YIELD_NORM_H2O	prod	HanXRQChr17_202533804	HanXRQChr17_202532962	M257T536	HanXRQChr17g0568091
	YIELD_NORM_H2O	prod	HanXRQChr17_202536215	HanXRQChr17_202532962	M257T536	HanXRQChr17g0568091
	YIELD_NORM_H2O	prod	HanXRQChr17_204745904	HanXRQChr17_202532962	M257T536	-
	YIELD_NORM_H2O	prod	HanXRQChr17_204745864	HanXRQChr17_202532962	M257T536	-
	YIELD_NORM_H2O	prod	HanXRQChr17_202534903	HanXRQChr17_202532962	M257T536	-
	YIELD_NORM_H2O	prod	HanXRQChr17_202535129	HanXRQChr17_202532962	M257T536	-
	YIELD_NORM_H2O	prod	HanXRQChr17_202535118	HanXRQChr17_202532962	M257T536	-
	YIELD_NORM_H2O	prod	HanXRQChr04_160924170	HanXRQChr04_160875336	M257T536	-
	YIELD_NORM_H2O	prod	HanXRQChr17_202534921	HanXRQChr17_202532962	M257T536	-
	TKW_plasticity_SFTSW	drought	HanXRQChr14_167743979	HanXRQChr14_167714632	M264T623	-
	TKW_plasticity_SFTSW	drought	HanXRQChr14_167717613	HanXRQChr14_167714632	M264T623	-
	TKW_plasticity_SFTSW	drought	HanXRQChr14_167854666	HanXRQChr14_167714632	M264T623	-
	TKW_plasticity_SFTSW	drought	HanXRQChr14_167762689	HanXRQChr14_167714632	M264T623	-
	TKW_plasticity_SFTSW	drought	HanXRQChr14_167762828	HanXRQChr14_167714632	M264T623	-
	TKW_plasticity_SFTSW	drought	HanXRQChr14_167727048	HanXRQChr14_167714632	M264T623	-
	TKW_plasticity_SFTSW	drought	HanXRQChr14_167733432	HanXRQChr14_167714632	M264T623	-
	TKW_plasticity_SFTSW	drought	HanXRQChr14_167714632	HanXRQChr14_167714632	M264T623	-
	TKW_plasticity_SFTSW	drought	HanXRQChr14_167854664	HanXRQChr14_167714632	M264T623	-
	YIELD_NORM_H2O_mono_plasticity_NLT	cold	HanXRQChr17_9146205	HanXRQChr14_164888167	M266T572	-
	YIELD_NORM_H2O_mono_plasticity_NLT	cold	HanXRQChr17_9136355	HanXRQChr14_164888167	M266T572	HanXRQChr17g0536291
	YIELD_NORM_H2O_mono_plasticity_NLT	cold	HanXRQChr14_164902486	HanXRQChr14_164888167	M266T572	-
	YIELD_NORM_H2O_mono_plasticity_NLT	cold	HanXRQChr14_164902536	HanXRQChr14_164888167	M266T572	-
	YIELD_NORM_H2O_mono_plasticity_NLT	cold	HanXRQChr17_9142080	HanXRQChr14_164888167	M266T572	HanXRQChr17g0536301
	YIELD_NORM_H2O_mono_plasticity_NLT	cold	HanXRQChr17_9136259	HanXRQChr14_164888167	M266T572	HanXRQChr17g0536291
	YIELD_NORM_H2O_mono_plasticity_NLT	cold	HanXRQChr17_9146163	HanXRQChr14_164888167	M266T572	-
	YIELD_NORM_H2O_mono_plasticity_NLT	cold	HanXRQChr14_164901049	HanXRQChr14_164888167	M266T572	-
	YIELD_NORM_H2O_mono_plasticity_NLT	cold	HanXRQChr14_164902535	HanXRQChr14_164888167	M266T572	-
	YIELD_NORM_H2O_mono_plasticity_NLT	cold	HanXRQChr14_164914722	HanXRQChr14_164888167	M266T572	-
	YIELD_NORM_H2O_mono_plasticity_NLT	cold	HanXRQChr14_164904306	HanXRQChr14_164888167	M266T572	HanXRQChr14g0458671
	YIELD_NORM_H2O_mono_plasticity_NLT	cold	HanXRQChr14_167078069	HanXRQChr14_164888167	M266T572	-
	YIELD_NORM_H2O_mono_plasticity_NLT	cold	HanXRQChr14_167097409	HanXRQChr14_164888167	M266T572	-
	YIELD_NORM_H2O_mono_plasticity_NLT	cold	HanXRQChr14_167078017	HanXRQChr14_164888167	M266T572	-
	YIELD_NORM_H2O_mono_plasticity_NLT	cold	HanXRQChr17_9141971	HanXRQChr14_164888167	M266T572	-
[truncated: 9,049 more rows]
