# Supplementary material for: Genetic control of abiotic stress-related specialized metabolites in sunflower
Source: BMC Genomics. 2024 Feb 20;25:199. doi: 10.1186/s12864-024-10104-9 (PMC10877922; doi:10.1186/s12864-024-10104-9)
Supplement: Supplementary file 12 — Supplementary Material 12. [file 12864_2024_10104_MOESM12_ESM.xlsx]

## Sheet: Supplementary-table-S10
	Supplementary-table-S10. List of the 13 tentatively annotated metabolites which were associated to at least one putative candidate gene. Column seven reports the results of the tBlastN analysis when they appear to be helpful in clarifying the already available gene descriptions.
	LC-MS feature	QTL	QTL class	v1.0 gene	v2.1 gene	v2.1 gene description	tBLASTn result	putative metabolite name	metabolite class
	M151T342	YIELD_NORM_H2O_mono_plasticity_NLT	cold	HanXRQChr10g0279531	HanXRQr2_Chr10g0420501	Hypothetical protein	Uncharacterized	coumaryl-alcohol isomer B	cinnamic acids
				HanXRQChr16g0498141	HanXRQr2_Chr16g0723521	Putative zinc finger protein SHOOT GRAVITROPISM 5
				HanXRQChr16g0498131	HanXRQr2_Chr16g0723531	Hypothetical protein	Uncharacterized
				HanXRQChr16g0498061	HanXRQr2_Chr16g0723591	Putative CBS domain-containing protein CBSCBSPB	Cystathionine β-synthase
	M173T648	YIELD_NORM_H2O_mono_plasticity_NLT	cold	HanXRQChr07g0204871	HanXRQr2_Chr07g0314211	Putative protein Networked (NET), actin-binding (NAB)		1,4-tridecadiene-7,9-diyne	polyacetylenes
				HanXRQChr07g0204841	HanXRQr2_Chr07g0314251	Putative carboxylesterase
				HanXRQChr07g0204831	HanXRQr2_Chr07g0314271	Putative protein kinase RLK-Pelle-LRR-III family
				HanXRQChr07g0205641	HanXRQr2_Chr07g0314791	Putative calcium-dependent channel, 7TM region phosphate
				HanXRQChr07g0205591	HanXRQr2_Chr07g0314841	Putative transcription factor AP2-EREBP family	AP2/ERF transcription factor
				HanXRQChr07g0205561	HanXRQr2_Chr07g0314871	Putative transcription factor AP2-EREBP family	AP2/ERF transcription factor
				HanXRQChr07g0205531	HanXRQr2_Chr07g0314901	Putative ubiquinol-cytochrome c chaperone/UPF0174
				HanXRQChr07g0205501	HanXRQr2_Chr07g0314941	Putative leucine-rich repeat-containing, plant-type, leucine-rich repeat domain
				HanXRQChr07g0205491	HanXRQr2_Chr07g0314961	Putative leucine-rich repeat domain superfamily
				HanXRQChr07g0205481	HanXRQr2_Chr07g0314971	Putative protein kinase RLK-Pelle-LRR-III family
				HanXRQChr07g0205471	HanXRQr2_Chr07g0314981	Hypothetical protein
				HanXRQChr07g0205451	HanXRQr2_Chr07g0315011	Putative protein kinase RLK-Pelle-RLCK-IXb family
				HanXRQChr07g0205781	HanXRQr2_Chr07g0315571	Putative tetratricopeptide-like helical domain superfamily
				HanXRQChr16g0524521	HanXRQr2_Chr16g0767241	Putative H(+)-transporting two-sector ATPase
				HanXRQChr16g0524981	HanXRQr2_Chr16g0767471	Putative alpha-N-acetylglucosaminidase
	M201T581	YIELD_NORM_H2O | YIELD_NORM_H2O_mono_plasticity_NLT	prod | cold	HanXRQChr06g0168211	HanXRQr2_Chr06g0243471	Putative E3 ubiquitin-protein ligase MARCH		4,5,9,10-dehydroisolongifolene	sesquiterpenes
				HanXRQChr07g0204871	HanXRQr2_Chr07g0314211	Putative protein Networked (NET), actin-binding (NAB)
				HanXRQChr07g0204841	HanXRQr2_Chr07g0314251	Putative carboxylesterase
				HanXRQChr07g0204831	HanXRQr2_Chr07g0314271	Putative protein kinase RLK-Pelle-LRR-III family
				HanXRQChr07g0204781	HanXRQr2_Chr07g0314341	Putative transcription factor C2H2 family
				HanXRQChr07g0205641	HanXRQr2_Chr07g0314791	Putative calcium-dependent channel, 7TM region phosphate
				HanXRQChr07g0205591	HanXRQr2_Chr07g0314841	Putative transcription factor AP2-EREBP family	AP2/ERF transcription factor
				HanXRQChr07g0205561	HanXRQr2_Chr07g0314871	Putative transcription factor AP2-EREBP family	AP2/ERF transcription factor
				HanXRQChr07g0205531	HanXRQr2_Chr07g0314901	Putative ubiquinol-cytochrome c chaperone/UPF0174
				HanXRQChr07g0205501	HanXRQr2_Chr07g0314941	Putative leucine-rich repeat-containing, plant-type, leucine-rich repeat domain
				HanXRQChr07g0205491	HanXRQr2_Chr07g0314961	Putative leucine-rich repeat domain superfamily
				HanXRQChr07g0205481	HanXRQr2_Chr07g0314971	Putative protein kinase RLK-Pelle-LRR-III family
				HanXRQChr07g0205471	HanXRQr2_Chr07g0314981	Hypothetical protein
				HanXRQChr07g0205451	HanXRQr2_Chr07g0315011	Putative protein kinase RLK-Pelle-RLCK-IXb family
				HanXRQChr07g0205781	HanXRQr2_Chr07g0315571	Putative tetratricopeptide-like helical domain superfamily
				HanXRQChr08g0207721	HanXRQr2_Chr08g0319411	Putative ribosome biogenesis GTPase RsgA, nucleic acid-binding protein
				HanXRQChr10g0286441	HanXRQr2_Chr10g0427631	Putative molybdenum cofactor sulfurtransferase
				HanXRQChr16g0524521	HanXRQr2_Chr16g0767241	Putative H(+)-transporting two-sector ATPase
				HanXRQChr16g0524981	HanXRQr2_Chr16g0767471	Putative alpha-N-acetylglucosaminidase
	M203T379	YIELD_NORM_H2O	prod	HanXRQChr04g0096171	HanXRQr2_Chr04g0141121	Putative cyano aminoacyl-tRNA synthetase protein CURVATURE thylakoid 1		demethoxyencecalin	chromenes
				HanXRQChr04g0124621	HanXRQr2_Chr04g0188181	Putative protein	Uncharacterized
	M231T362	YIELD_NORM_H2O_mono_plasticity_NLT	cold	HanXRQChr16g0523551	HanXRQr2_Chr16g0765261	Putative phospholipase D	Phospholipase D	dehydrocostus lactone isomer B	sesquiterpenes
	M231T604	OIL_YIELD_multi_plasticity_SLT_EF	cold	HanXRQChr02g0055461	HanXRQr2_Chr02g0081861	Putative xylogalacturonan beta-1,3-xylosyltransferase		dehydrocostus lactone isomer C	sesquiterpenes
	M249T273	YIELD_NORM_H2O_mono_plasticity_NLT	cold	HanXRQChr16g0523551	HanXRQr2_Chr16g0765261	Putative phospholipase D	Phospholipase D	annuolide E	sesquiterpenes
	M266T572	YIELD_NORM_H2O_mono_plasticity_NLT	cold	HanXRQChr09g0239121	HanXRQr2_Chr09g0363371	Putative UDP-glucuronosyl/UDP-glucosyltransferase	UDP-glycosyltransferase 74G1, likely family 1	heliannuol F	sesquiterpenes
				HanXRQChr14g0458671	HanXRQr2_Chr14g0666021	Putative polyketide cyclase/dehydrase, START-like domain superfamily	Abscisic acid receptor
				HanXRQChr17g0536301	HanXRQr2_Chr14g0666031	Putative mannosyl-glycoprotein endo-beta-N-acetylglucosaminidase	Endo-beta-N-acetylglucosaminidase
				HanXRQChr17g0536291	HanXRQr2_Chr14g0666041	Putative transcription factor AS2-LOB family	Transcription factor AS2-LOB
				HanXRQChr14g0459361	HanXRQr2_Chr14g0666071	Putative ferroxidase	Ferroxidase
				HanXRQChr14g0459381	HanXRQr2_Chr14g0666091	Putative S-adenosyl-L-methionine-dependent methyltransferase	Methyltransferase PMT23 (phosphoethanolamine MT)
				HanXRQChr14g0459391	HanXRQr2_Chr14g0666101	Putative major sperm protein (MSP)	Vapyrin
	M273T635_2	YIELD_NORM_H2O_mono_plasticity_SNAB_FM	nutr	HanXRQChr02g0037731	HanXRQr2_Chr02g0056031	Putative carboxylesterase		androst-5-en-4-one	steroids
				HanXRQChr02g0037741	HanXRQr2_Chr02g0056041	Putative protein kinase RLK-Pelle-DLSV family
				HanXRQChr02g0038351	HanXRQr2_Chr02g0056091	Putative patatin-like phospholipase domain, acyl transferase/acyl hydrolase
				HanXRQChr08g0221451	HanXRQr2_Chr14g0625091	Putative histone H5, AT hook, DNA-binding, winged helix-like DNA-binding
				HanXRQChr14g0431201	HanXRQr2_Chr14g0625111	Hypothetical protein
				HanXRQChr14g0431171	HanXRQr2_Chr14g0625171	Putative aluminum-activated malate transporter
				HanXRQChr14g0431121	HanXRQr2_Chr14g0625241	Putative thioredoxin-disulfide reductase
				HanXRQChr14g0431081	HanXRQr2_Chr14g0625291	Putative vinorine synthase	Acetyltransferase
				HanXRQChr02g0032441	HanXRQr2_Chr14g0625491	Putative protein-serine/threonine phosphatase
				HanXRQChr02g0032431	HanXRQr2_Chr14g0625501	Putative tetratricopeptide-like helical domain superfamily
				HanXRQChr02g0032411	HanXRQr2_Chr14g0625521	Putative membrane transport protein
				HanXRQChr02g0032401	HanXRQr2_Chr14g0625531	Putative leucine-rich repeat domain superfamily
				HanXRQChr01g0002681	HanXRQr2_Chr14g0625591	Putative C2 domain-containing protein
				HanXRQChr01g0002671	HanXRQr2_Chr14g0625611	Hypothetical protein
				HanXRQChr01g0002641	HanXRQr2_Chr14g0625651	Hypothetical protein
				HanXRQChr01g0002611	HanXRQr2_Chr14g0625701	Hypothetical protein
				HanXRQChr13g0397671	HanXRQr2_Chr14g0625721	Putative armadillo-like helical protein
	M289T534	YIELD_NORM_H2O	prod	HanXRQChr03g0084371	HanXRQr2_Chr03g0130651	Putative cytochrome P450	Cytochrome P450	pentahydroxychalcone	flavonoids
	M294T138	OIL_NORM_H20_plasticity_multi_SFTSW_EF	drought	HanXRQChr04g0108711	HanXRQr2_Chr01g0043561	Putative protein	Unc-13 homolog	deoxyfructosyl-leucine	amino-acid derivatives
				HanXRQChr07g0203321	HanXRQr2_Chr07g0312801	Putative transcription factor TGA like domain-containing protein
				HanXRQChr07g0203241	HanXRQr2_Chr07g0312861	Putative tetratricopeptide-like helical domain superfamily
				HanXRQChr07g0203231	HanXRQr2_Chr07g0312871	Putative transcription factor TGA like domain-containing protein
	M307T374	M3_DATE_degree_day	development	HanXRQChr10g0317351	HanXRQr2_Chr10g0463681	Hypothetical protein		brachystemidine A	pyrroles
				HanXRQChr10g0319391	HanXRQr2_Chr10g0465601	Putative feruloyl esterase
				HanXRQChr16g0501451	HanXRQr2_Chr16g0727541	Putative peroxidase
	M349T519	OIL_NORM_H2O | YIELD_NORM_H2O | YIELD_NORM_H2O_mono_plasticity_SFTSW | OIL_YIELD_multi_plasticity_SFTSW_EF.FM	prod | prod | drought | drought	HanXRQChr11g0350641	HanXRQr2_Chr11g0515571	Putative UDP-glucuronosyl/UDP-glucosyltransferase	Glycosyltransferase 73E1, likely family 1	hexahydroxydimethylflavanone	flavonoids
				HanXRQChr11g0350651	HanXRQr2_Chr11g0515581	Hypothetical protein	Glycosyltransferase 73E1, likely family 1
				HanXRQChr11g0350661	HanXRQr2_Chr11g0515591	Putative trans-zeatin O-beta-D-glucosyltransferase	Glycosyltransferase 73E1, likely family 1
				HanXRQChr11g0350671	HanXRQr2_Chr11g0515601	Putative histone acetyltransferase chromatin regulator PHD family
				HanXRQChr17g0567641	HanXRQr2_Chr17g0827741	Putative UV excision repair protein Rad23
